# Supplementary material for: Organic laser power converter for efficient wireless micro power transfer
Source: Nat Commun. 2023 Sep 7;14:5511. doi: 10.1038/s41467-023-41270-1 (PMC10484967; doi:10.1038/s41467-023-41270-1)
Supplement: Supplementary file 4 — Source Data [file 41467_2023_41270_MOESM4_ESM.xlsx]

## Sheet: Fig.1b
PBDB-TF			BTP-eC9			PBDB-TF:BTP-eC9			PBDB-TF:BTP-eC9
Wavelength (nm)	Absorption coefficient (105 cm-1)		Wavelength (nm)	Absorption coefficient (105 cm-1)		Wavelength (nm)	Absorption coefficient (105 cm-1)		Wavelength (nm)	EQE (%)
1100	0.05256		1100	0.088		1100	0.04333		300	0.09
1098	0.04487		1098	0.083		1098	0.03944		310	0.1
1096	0.03974		1096	0.083		1096	0.03722		320	14.31
1094	0.04103		1094	0.083		1094	0.03667		330	33.05
1092	0.03974		1092	0.082		1092	0.03722		340	46.61
1090	0.03846		1090	0.085		1090	0.03611		350	51.61
1088	0.03462		1088	0.086		1088	0.03556		360	51.16
1086	0.0359		1086	0.083		1086	0.03611		370	52.09
1084	0.03974		1084	0.085		1084	0.03611		380	52.06
1082	0.04103		1082	0.086		1082	0.03556		390	53.28
1080	0.04103		1080	0.087		1080	0.03611		400	58.76
1078	0.04103		1078	0.089		1078	0.03667		410	65.08
1076	0.03846		1076	0.088		1076	0.03667		420	71.45
1074	0.03718		1074	0.086		1074	0.03667		430	75.75
1072	0.03846		1072	0.089		1072	0.03611		440	76.47
1070	0.04103		1070	0.092		1070	0.03556		450	75.7
1068	0.04103		1068	0.092		1068	0.03389		460	74.05
1066	0.04231		1066	0.094		1066	0.03278		470	73.01
1064	0.04615		1064	0.096		1064	0.03333		480	73.07
1062	0.04615		1062	0.095		1062	0.03444		490	74.73
1060	0.04231		1060	0.095		1060	0.035		500	75.66
1058	0.03974		1058	0.095		1058	0.03444		510	77.05
1056	0.03974		1056	0.095		1056	0.03333		520	78.48
1054	0.04231		1054	0.097		1054	0.03278		530	80.18
1052	0.04359		1052	0.097		1052	0.03222		540	80.86
1050	0.04231		1050	0.098		1050	0.03278		550	81.67
1048	0.04231		1048	0.1		1048	0.03278		560	82.56
1046	0.04231		1046	0.101		1046	0.03222		570	82.83
1044	0.04359		1044	0.102		1044	0.03222		580	83.32
1042	0.04359		1042	0.103		1042	0.03167		590	83.07
1040	0.04359		1040	0.104		1040	0.03111		600	82.86
1038	0.04359		1038	0.105		1038	0.03056		610	82.47
1036	0.04359		1036	0.105		1036	0.03056		620	82.35
1034	0.04359		1034	0.105		1034	0.03056		630	82.17
1032	0.04359		1032	0.107		1032	0.03056		640	82.42
1030	0.04359		1030	0.108		1030	0.03056		650	82.7
1028	0.04359		1028	0.109		1028	0.03		660	82.79
1026	0.04359		1026	0.11		1026	0.03		670	82.59
1024	0.04359		1024	0.112		1024	0.03		680	82.42
1022	0.04359		1022	0.113		1022	0.03		690	81.86
1020	0.04359		1020	0.114		1020	0.02944		700	81.64
1018	0.04487		1018	0.116		1018	0.02889		710	81.91
1016	0.04487		1016	0.117		1016	0.02889		720	82.17
1014	0.04487		1014	0.118		1014	0.02833		730	82.47
1012	0.04487		1012	0.119		1012	0.02778		740	82.8
1010	0.04615		1010	0.12		1010	0.02778		750	83.01
1008	0.04615		1008	0.122		1008	0.02778		760	83.01
1006	0.04615		1006	0.124		1006	0.02722		770	83.3
1004	0.04744		1004	0.125		1004	0.02667		780	83.61
1002	0.04744		1002	0.127		1002	0.02667		790	83.28
1000	0.04744		1000	0.128		1000	0.02667		800	84.2
998	0.04744		998	0.13		998	0.02611		810	83.3
996	0.04744		996	0.131		996	0.02611		820	81.24
994	0.04744		994	0.132		994	0.02556		830	79.29
992	0.04744		992	0.134		992	0.025		840	77.98
990	0.04744		990	0.136		990	0.025		850	72.99
988	0.04872		988	0.138		988	0.025		860	63.55
986	0.04872		986	0.139		986	0.02444		870	53.49
984	0.04872		984	0.141		984	0.02444		880	41.42
982	0.04872		982	0.143		982	0.02444		890	33.87
980	0.04872		980	0.145		980	0.02389		900	24.29
978	0.04872		978	0.146		978	0.02389		910	16.84
976	0.04872		976	0.148		976	0.02389		920	10.01
974	0.04872		974	0.151		974	0.02333		930	7.69
972	0.04872		972	0.153		972	0.02333		940	3.59
970	0.04872		970	0.156		970	0.02333		950	2.19
968	0.05		968	0.158		968	0.02333		960	1.29
966	0.05		966	0.161		966	0.02333		970	0.02
964	0.05		964	0.164		964	0.02333		980	0.01
962	0.05		962	0.167		962	0.02333		990	0.03
960	0.05128		960	0.171		960	0.02333		1000	0.01
958	0.05128		958	0.173		958	0.02333
956	0.05128		956	0.176		956	0.02333
954	0.05128		954	0.18		954	0.02389
952	0.05128		952	0.183		952	0.02444
950	0.05128		950	0.187		950	0.025
948	0.05128		948	0.191		948	0.025
946	0.05128		946	0.194		946	0.02611
944	0.05256		944	0.199		944	0.02667
942	0.05256		942	0.204		942	0.02778
940	0.05256		940	0.208		940	0.02889
938	0.05256		938	0.213		938	0.03056
936	0.05385		936	0.219		936	0.03222
934	0.05385		934	0.225		934	0.03389
932	0.05385		932	0.231		932	0.03611
930	0.05385		930	0.238		930	0.03889
928	0.05385		928	0.244		928	0.04111
926	0.05513		926	0.251		926	0.04444
924	0.05513		924	0.258		924	0.04778
922	0.05513		922	0.266		922	0.05167
920	0.05513		920	0.274		920	0.05556
918	0.05513		918	0.282		918	0.06
916	0.05513		916	0.291		916	0.06556
914	0.05641		914	0.301		914	0.07111
912	0.05641		912	0.311		912	0.07722
910	0.05641		910	0.321		910	0.08389
908	0.05641		908	0.332		908	0.09111
906	0.05769		906	0.344		906	0.09889
904	0.05769		904	0.355		904	0.10722
902	0.05769		902	0.368		902	0.11667
900	0.05769		900	0.381		900	0.12667
898	0.05769		898	0.395		898	0.13722
896	0.05769		896	0.408		896	0.14778
894	0.05769		894	0.423		894	0.15889
892	0.05897		892	0.439		892	0.17167
890	0.05897		890	0.455		890	0.185
888	0.06026		888	0.472		888	0.19889
886	0.06026		886	0.489		886	0.21278
884	0.06026		884	0.507		884	0.22778
882	0.06026		882	0.525		882	0.24333
880	0.06154		880	0.544		880	0.25889
878	0.06154		878	0.564		878	0.27556
876	0.06154		876	0.583		876	0.29222
874	0.06154		874	0.603		874	0.31
872	0.06154		872	0.624		872	0.32778
870	0.06282		870	0.645		870	0.34556
868	0.06282		868	0.666		868	0.36389
866	0.06282		866	0.687		866	0.38222
864	0.0641		864	0.707		864	0.40056
862	0.06538		862	0.727		862	0.41833
860	0.06538		860	0.745		860	0.43611
858	0.06538		858	0.764		858	0.45389
856	0.06538		856	0.782		856	0.47056
854	0.06538		854	0.798		854	0.48611
852	0.06538		852	0.812		852	0.50111
850	0.06538		850	0.825		850	0.51667
848	0.06667		848	0.838		848	0.53056
846	0.06667		846	0.848		846	0.54278
844	0.06795		844	0.856		844	0.55389
842	0.06795		842	0.863		842	0.56444
840	0.06795		840	0.868		840	0.57333
838	0.06795		838	0.871		838	0.58056
836	0.06795		836	0.873		836	0.58667
834	0.06923		834	0.873		834	0.59056
832	0.06923		832	0.87		832	0.59333
830	0.06923		830	0.867		830	0.59556
828	0.07051		828	0.862		828	0.59722
826	0.07051		826	0.856		826	0.59722
824	0.07051		824	0.848		824	0.59556
822	0.07051		822	0.84		822	0.59278
820	0.07179		820	0.829		820	0.58889
818	0.07308		818	0.818		818	0.585
816	0.07308		816	0.806		816	0.58
814	0.07308		814	0.794		814	0.57444
812	0.07436		812	0.781		812	0.56833
810	0.07436		810	0.768		810	0.56222
808	0.07564		808	0.755		808	0.55556
806	0.07564		806	0.742		806	0.54833
804	0.07564		804	0.729		804	0.54111
802	0.07692		802	0.716		802	0.53389
800	0.07692		800	0.702		800	0.52611
798	0.07692		798	0.689		798	0.51889
796	0.07692		796	0.676		796	0.51111
794	0.07821		794	0.664		794	0.50444
792	0.07821		792	0.651		792	0.49778
790	0.07949		790	0.639		790	0.49111
788	0.07949		788	0.629		788	0.48444
786	0.08077		786	0.618		786	0.47833
784	0.08077		784	0.608		784	0.47222
782	0.08205		782	0.6		782	0.46667
780	0.08205		780	0.591		780	0.46167
778	0.08333		778	0.584		778	0.45667
776	0.08333		776	0.577		776	0.45278
774	0.08462		774	0.571		774	0.44833
772	0.08462		772	0.567		772	0.44444
770	0.0859		770	0.563		770	0.44111
768	0.0859		768	0.559		768	0.43833
766	0.0859		766	0.556		766	0.43556
764	0.08718		764	0.553		764	0.43278
762	0.08846		762	0.551		762	0.43056
760	0.08846		760	0.549		760	0.42833
758	0.08974		758	0.547		758	0.42611
756	0.09103		756	0.546		756	0.42389
754	0.09103		754	0.544		754	0.42167
752	0.09231		752	0.544		752	0.41944
750	0.09359		750	0.542		750	0.41778
748	0.09359		748	0.54		748	0.415
746	0.09487		746	0.538		746	0.41278
744	0.09487		744	0.536		744	0.41
742	0.09615		742	0.533		742	0.40722
740	0.09744		740	0.53		740	0.40389
738	0.09744		738	0.526		738	0.40056
736	0.09872		736	0.522		736	0.39722
734	0.1		734	0.518		734	0.39389
732	0.10128		732	0.513		732	0.39
730	0.10128		730	0.508		730	0.38556
728	0.10256		728	0.503		728	0.38167
726	0.10385		726	0.497		726	0.37667
724	0.10513		724	0.491		724	0.37167
722	0.10641		722	0.485		722	0.36667
720	0.10769		720	0.478		720	0.36222
718	0.11026		718	0.471		718	0.35667
716	0.11026		716	0.464		716	0.35167
714	0.11282		714	0.457		714	0.34611
712	0.1141		712	0.45		712	0.34111
710	0.11538		710	0.443		710	0.33556
708	0.11795		708	0.435		708	0.33056
706	0.11923		706	0.428		706	0.325
704	0.12179		704	0.42		704	0.32
702	0.12436		702	0.413		702	0.315
700	0.12692		700	0.406		700	0.31056
698	0.12949		698	0.4		698	0.30611
696	0.13205		696	0.394		696	0.30222
694	0.13462		694	0.389		694	0.29833
692	0.13846		692	0.384		692	0.295
690	0.14231		690	0.379		690	0.29222
688	0.14615		688	0.374		688	0.29
686	0.15		686	0.37		686	0.28833
684	0.15513		684	0.366		684	0.28722
682	0.16154		682	0.363		682	0.28667
680	0.16795		680	0.36		680	0.28722
678	0.17436		678	0.358		678	0.28833
676	0.18205		676	0.355		676	0.29
674	0.18974		674	0.353		674	0.29278
672	0.19872		672	0.351		672	0.29611
670	0.20897		670	0.349		670	0.30111
668	0.22051		668	0.347		668	0.30722
666	0.23205		666	0.345		666	0.31444
664	0.24615		664	0.343		664	0.32278
662	0.26154		662	0.341		662	0.33222
660	0.27821		660	0.339		660	0.34278
658	0.29744		658	0.337		658	0.355
656	0.31667		656	0.334		656	0.36889
654	0.33974		654	0.331		654	0.38389
652	0.36282		652	0.329		652	0.40056
650	0.38846		650	0.325		650	0.41722
648	0.41667		648	0.322		648	0.43556
646	0.44487		646	0.318		646	0.45389
644	0.47308		644	0.314		644	0.47167
642	0.50385		642	0.309		642	0.49
640	0.53333		640	0.304		640	0.50667
638	0.56154		638	0.299		638	0.52167
636	0.58846		636	0.294		636	0.535
634	0.6141		634	0.288		634	0.54667
632	0.63718		632	0.283		632	0.55556
630	0.65769		630	0.277		630	0.56222
628	0.67564		628	0.271		628	0.56611
626	0.68974		626	0.265		626	0.56778
624	0.70128		624	0.259		624	0.56722
622	0.70897		622	0.253		622	0.56444
620	0.71282		620	0.247		620	0.55944
618	0.71667		618	0.241		618	0.55444
616	0.71667		616	0.235		616	0.54778
614	0.71667		614	0.23		614	0.54111
612	0.71538		612	0.225		612	0.53333
610	0.71154		610	0.22		610	0.52611
608	0.70769		608	0.215		608	0.51889
606	0.70385		606	0.21		606	0.51222
604	0.69872		604	0.206		604	0.50611
602	0.69487		602	0.201		602	0.50111
600	0.69231		600	0.197		600	0.49667
598	0.68974		598	0.193		598	0.49333
596	0.68846		596	0.189		596	0.49111
594	0.68846		594	0.186		594	0.48944
592	0.68846		592	0.182		592	0.48833
590	0.68846		590	0.179		590	0.48778
588	0.68974		588	0.176		588	0.48778
586	0.69231		586	0.173		586	0.48778
584	0.69359		584	0.171		584	0.48722
582	0.69487		582	0.168		582	0.48667
580	0.69615		580	0.166		580	0.48556
578	0.69744		578	0.164		578	0.48389
576	0.69744		576	0.163		576	0.48167
574	0.69615		574	0.162		574	0.47833
572	0.69359		572	0.161		572	0.475
570	0.68974		570	0.161		570	0.47056
568	0.68462		568	0.16		568	0.46556
566	0.67821		566	0.161		566	0.46056
564	0.67051		564	0.161		564	0.45556
562	0.66282		562	0.162		562	0.45
560	0.65256		560	0.163		560	0.44389
558	0.64359		558	0.164		558	0.43833
556	0.63333		556	0.166		556	0.43278
554	0.62308		554	0.167		554	0.42722
552	0.61282		552	0.169		552	0.42222
550	0.60256		550	0.171		550	0.41722
548	0.59231		548	0.173		548	0.41278
546	0.58077		546	0.175		546	0.40833
544	0.57051		544	0.177		544	0.40389
542	0.56026		542	0.178		542	0.39944
540	0.55		540	0.179		540	0.395
538	0.53974		538	0.18		538	0.39056
536	0.52949		536	0.18		536	0.38667
534	0.52051		534	0.181		534	0.38222
532	0.51026		532	0.181		532	0.37778
530	0.50128		530	0.181		530	0.37278
528	0.49231		528	0.181		528	0.36833
526	0.48205		526	0.18		526	0.36333
524	0.47179		524	0.18		524	0.35889
522	0.46282		522	0.179		522	0.35389
520	0.45256		520	0.178		520	0.34889
518	0.44359		518	0.178		518	0.34389
516	0.43462		516	0.177		516	0.33889
514	0.42564		514	0.176		514	0.33389
512	0.41667		512	0.175		512	0.32889
510	0.40769		510	0.174		510	0.32444
508	0.39872		508	0.172		508	0.31944
506	0.39103		506	0.171		506	0.315
504	0.38333		504	0.169		504	0.31056
502	0.37564		502	0.168		502	0.30556
500	0.36795		500	0.166		500	0.30111
498	0.36154		498	0.163		498	0.29611
496	0.35513		496	0.161		496	0.29167
494	0.34872		494	0.158		494	0.28722
492	0.34231		492	0.155		492	0.28222
490	0.33718		490	0.152		490	0.27778
488	0.33205		488	0.149		488	0.27333
486	0.32692		486	0.146		486	0.26889
484	0.32308		484	0.143		484	0.26444
482	0.31795		482	0.14		482	0.26056
480	0.3141		480	0.137		480	0.25667
478	0.31026		478	0.134		478	0.25278
476	0.30769		476	0.131		476	0.24889
474	0.30385		474	0.128		474	0.24556
472	0.30128		472	0.126		472	0.24222
470	0.29872		470	0.123		470	0.23889
468	0.29615		468	0.121		468	0.23611
466	0.29359		466	0.119		466	0.23333
464	0.29231		464	0.118		464	0.23111
462	0.28974		462	0.116		462	0.22889
460	0.28846		460	0.115		460	0.22667
458	0.28718		458	0.114		458	0.225
456	0.2859		456	0.113		456	0.22333
454	0.28333		454	0.112		454	0.22167
452	0.28205		452	0.111		452	0.22
450	0.28205		450	0.11		450	0.21833
448	0.28077		448	0.109		448	0.21667
446	0.27949		446	0.108		446	0.215
444	0.27821		444	0.106		444	0.21389
442	0.27692		442	0.105		442	0.21222
440	0.27692		440	0.105		440	0.21111
438	0.27692		438	0.104		438	0.21056
436	0.27692		436	0.104		436	0.21056
434	0.27692		434	0.104		434	0.21056
432	0.27692		432	0.104		432	0.21056
430	0.27692		430	0.105		430	0.21111
428	0.27821		428	0.106		428	0.21167
426	0.27821		426	0.108		426	0.21278
424	0.27949		424	0.109		424	0.21444
422	0.27949		422	0.112		422	0.21611
420	0.27949		420	0.115		420	0.21778
418	0.27821		418	0.118		418	0.22
416	0.27821		416	0.122		416	0.22222
414	0.27692		414	0.126		414	0.225
412	0.27564		412	0.13		412	0.22722
410	0.27436		410	0.134		410	0.22944
408	0.27308		408	0.138		408	0.23167
406	0.27179		406	0.142		406	0.23389
404	0.27051		404	0.145		404	0.23556
402	0.27051		402	0.147		402	0.23722
400	0.26923		400	0.149		400	0.23889
398	0.26923		398	0.151		398	0.24111
396	0.27051		396	0.154		396	0.24333
394	0.27179		394	0.156		394	0.24667
392	0.27436		392	0.159		392	0.25056
390	0.27821		390	0.163		390	0.25556
388	0.28205		388	0.166		388	0.26111
386	0.2859		386	0.17		386	0.26722
384	0.29231		384	0.174		384	0.27389
382	0.29872		382	0.179		382	0.28167
380	0.30513		380	0.184		380	0.28944
378	0.31154		378	0.19		378	0.29778
376	0.31795		376	0.197		376	0.30667
374	0.32436		374	0.206		374	0.31611
372	0.32949		372	0.216		372	0.32667
370	0.33333		370	0.226		370	0.33722
368	0.33718		368	0.237		368	0.34667
366	0.33974		366	0.247		366	0.35556
364	0.34103		364	0.255		364	0.36222
362	0.34231		362	0.262		362	0.36778
360	0.34103		360	0.268		360	0.37278
358	0.33846		358	0.274		358	0.37667
356	0.3359		356	0.279		356	0.37944
354	0.33205		354	0.284		354	0.38222
352	0.32692		352	0.289		352	0.38444
350	0.32179		350	0.293		350	0.38611
348	0.31667		348	0.296		348	0.38667
346	0.31154		346	0.297		346	0.38611
344	0.30513		344	0.297		344	0.385
342	0.3		342	0.296		342	0.38278
340	0.29487		340	0.294		340	0.37944
338	0.28974		338	0.291		338	0.37611
336	0.28462		336	0.289		336	0.37333
334	0.27949		334	0.287		334	0.37056
332	0.27564		332	0.286		332	0.36889
330	0.27308		330	0.286		330	0.36778
328	0.26923		328	0.287		328	0.36722
326	0.26667		326	0.288		326	0.36722
324	0.26538		324	0.29		324	0.36778
322	0.2641		322	0.29		322	0.36722
320	0.26282		320	0.289		320	0.36611
318	0.26282		318	0.285		318	0.36389
316	0.26282		316	0.28		316	0.36
314	0.2641		314	0.274		314	0.35556
312	0.26538		312	0.267		312	0.35111
310	0.26795		310	0.261		310	0.34722
308	0.27051		308	0.255		308	0.34389
306	0.27436		306	0.251		306	0.34222
304	0.27821		304	0.249		304	0.34222
302	0.28333		302	0.249		302	0.34389
300	0.28974		300	0.249		300	0.34667
298	0.29744		298	0.25		298	0.35056
296	0.30385		296	0.251		296	0.355
294	0.31282		294	0.252		294	0.36
292	0.32179		292	0.253		292	0.365
290	0.33205		290	0.253		290	0.37056
288	0.34231		288	0.252		288	0.37556
286	0.35256		286	0.25		286	0.37944
284	0.36282		284	0.247		284	0.38278
282	0.37308		282	0.243		282	0.385
280	0.38205		280	0.239		280	0.38667
278	0.39103		278	0.234		278	0.38778
276	0.39872		276	0.229		276	0.38778
274	0.40641		274	0.226		274	0.38833
272	0.41154		272	0.224		272	0.38944
270	0.41538		270	0.224		270	0.39167
268	0.41923		268	0.226		268	0.39444
266	0.42179		266	0.23		266	0.39889
264	0.42308		264	0.237		264	0.40444
262	0.42564		262	0.244		262	0.41167
260	0.42821		260	0.254		260	0.42111
258	0.43077		258	0.267		258	0.43278
256	0.43462		256	0.283		256	0.44778
254	0.43846		254	0.3		254	0.46389
252	0.44359		252	0.317		252	0.48056
250	0.44744		250	0.333		250	0.49556
248	0.45128		248	0.345		248	0.50833
246	0.45385		246	0.355		246	0.51778
244	0.45385		244	0.362		244	0.52333
242	0.45256		242	0.365		242	0.525
240	0.44872		240	0.364		240	0.52222
238	0.44359		238	0.358		238	0.51444
236	0.43718		236	0.349		236	0.50278
234	0.42949		234	0.337		234	0.48889
232	0.42179		232	0.324		232	0.47333
230	0.4141		230	0.311		230	0.45889
228	0.40897		228	0.301		228	0.44667
226	0.40385		226	0.294		226	0.43667
224	0.4		224	0.29		224	0.42944
222	0.39744		222	0.289		222	0.42611
220	0.39615		220	0.291		220	0.42556
218	0.39744		218	0.296		218	0.42833
216	0.40128		216	0.303		216	0.43333
214	0.40513		214	0.311		214	0.44056
212	0.41154		212	0.321		212	0.45
210	0.42051		210	0.331		210	0.46056
208	0.43077		208	0.34		208	0.47222
206	0.44359		206	0.349		206	0.48389
204	0.45641		204	0.356		204	0.49611
202	0.47179		202	0.365		202	0.50889
200	0.48462		200	0.372		200	0.52
--	--		--	--		--	--
--	--		--	--		--	--
--	--		--	--		--	--
--	--		--	--		--	--
--	--		--	--		--	--
--	--		--	--		--	--
--	--		--	--		--	--
--	--		--	--		--	--
--	--		--	--		--	--
--	--		--	--		--	--
--	--		--	--		--	--
--	--		--	--		--	--
--	--		--	--		--	--
--	--		--	--		--	--
--	--		--	--		--	--
--	--		--	--		--	--
--	--		--	--		--	--
--	--		--	--		--	--
--	--		--	--		--	--
--	--		--	--		--	--
--	--		--	--		--	--
--	--		--	--		--	--
--	--		--	--		--	--
--	--		--	--		--	--
--	--		--	--		--	--
--	--		--	--		--	--
--	--		--	--		--	--
--	--		--	--		--	--
--	--		--	--		--	--
--	--		--	--		--	--
--	--		--	--		--	--
--	--		--	--		--	--
--	--		--	--		--	--
--	--		--	--		--	--
--	--		--	--		--	--
--	--		--	--		--	--
--	--		--	--		--	--
--	--		--	--		--	--
--	--		--	--		--	--
--	--		--	--		--	--
--	--		--	--		--	--
--	--		--	--		--	--
--	--		--	--		--	--
--	--		--	--		--	--
--	--		--	--		--	--
--	--		--	--		--	--
--	--		--	--		--	--
--	--		--	--		--	--
--	--		--	--		--	--
--	--		--	--		--	--
--	--		--	--		--	--
--	--		--	--		--	--
--	--		--	--		--	--
--	--		--	--		--	--
--	--		--	--		--	--
--	--		--	--		--	--
--	--		--	--		--	--
--	--		--	--		--	--
--	--		--	--		--	--
--	--		--	--		--	--
--	--		--	--		--	--
--	--		--	--		--	--
--	--		--	--		--	--
--	--		--	--		--	--
--	--		--	--		--	--
--	--		--	--		--	--
--	--		--	--		--	--
--	--		--	--		--	--
--	--		--	--		--	--
--	--		--	--		--	--
--	--		--	--		--	--
--	--		--	--		--	--
--	--		--	--		--	--
--	--		--	--		--	--
--	--		--	--		--	--
--	--		--	--		--	--
--	--		--	--		--	--
--	--		--	--		--	--
--	--		--	--		--	--
--	--		--	--		--	--
--	--		--	--		--	--
--	--		--	--		--	--
--	--		--	--		--	--
--	--		--	--		--	--
--	--		--	--		--	--
--	--		--	--		--	--
--	--		--	--		--	--
--	--		--	--		--	--
--	--		--	--		--	--
--	--		--	--		--	--
--	--		--	--		--	--
--	--		--	--		--	--
--	--		--	--		--	--
--	--		--	--		--	--
--	--		--	--		--	--
--	--		--	--		--	--
--	--		--	--		--	--
--	--		--	--		--	--
--	--		--	--		--	--
--	--		--	--		--	--
--	--		--	--		--	--
--	--		--	--		--	--
--	--		--	--		--	--
--	--		--	--		--	--
--	--		--	--		--	--
--	--		--	--		--	--
--	--		--	--		--	--
--	--		--	--		--	--
--	--		--	--		--	--
--	--		--	--		--	--
--	--		--	--		--	--
--	--		--	--		--	--
--	--		--	--		--	--
--	--		--	--		--	--
--	--		--	--		--	--
--	--		--	--		--	--
--	--		--	--		--	--
--	--		--	--		--	--
--	--		--	--		--	--
--	--		--	--		--	--
--	--		--	--		--	--
--	--		--	--		--	--
--	--		--	--		--	--
--	--		--	--		--	--
--	--		--	--		--	--
--	--		--	--		--	--
--	--		--	--		--	--
--	--		--	--		--	--
--	--		--	--		--	--
--	--		--	--		--	--
--	--		--	--		--	--
--	--		--	--		--	--
--	--		--	--		--	--
--	--		--	--		--	--
--	--		--	--		--	--
--	--		--	--		--	--
--	--		--	--		--	--
--	--		--	--		--	--
--	--		--	--		--	--
--	--		--	--		--	--
--	--		--	--		--	--
--	--		--	--		--	--
--	--		--	--		--	--
--	--		--	--		--	--
--	--		--	--		--	--
--	--		--	--		--	--
--	--		--	--		--	--
--	--		--	--		--	--
--	--		--	--		--	--
--	--		--	--		--	--
--	--		--	--		--	--
--	--		--	--		--	--
--	--		--	--		--	--
--	--		--	--		--	--
--	--		--	--		--	--
--	--		--	--		--	--
--	--		--	--		--	--
--	--		--	--		--	--
--	--		--	--		--	--
--	--		--	--		--	--
--	--		--	--		--	--
--	--		--	--		--	--
--	--		--	--		--	--
--	--		--	--		--	--
--	--		--	--		--	--
--	--		--	--		--	--
--	--		--	--		--	--
--	--		--	--		--	--
--	--		--	--		--	--
--	--		--	--		--	--
--	--		--	--		--	--
--	--		--	--		--	--
--	--		--	--		--	--
--	--		--	--		--	--
--	--		--	--		--	--
--	--		--	--		--	--
--	--		--	--		--	--
--	--		--	--		--	--
--	--		--	--		--	--
--	--		--	--		--	--
--	--		--	--		--	--
--	--		--	--		--	--
--	--		--	--		--	--
--	--		--	--		--	--
--	--		--	--		--	--
--	--		--	--		--	--
--	--		--	--		--	--
--	--		--	--		--	--
--	--		--	--		--	--
--	--		--	--		--	--
--	--		--	--		--	--
--	--		--	--		--	--
--	--		--	--		--	--
--	--		--	--		--	--
--	--		--	--		--	--
--	--		--	--		--	--
--	--		--	--		--	--
--	--		--	--		--	--
--	--		--	--		--	--
--	--		--	--		--	--
--	--		--	--		--	--
--	--		--	--		--	--
--	--		--	--		--	--
--	--		--	--		--	--
--	--		--	--		--	--
--	--		--	--		--	--
--	--		--	--		--	--
--	--		--	--		--	--
--	--		--	--		--	--
--	--		--	--		--	--
--	--		--	--		--	--
--	--		--	--		--	--
--	--		--	--		--	--
--	--		--	--		--	--
--	--		--	--		--	--
--	--		--	--		--	--
--	--		--	--		--	--
--	--		--	--		--	--
--	--		--	--		--	--
--	--		--	--		--	--
--	--		--	--		--	--
--	--		--	--		--	--
--	--		--	--		--	--
--	--		--	--		--	--
--	--		--	--		--	--
--	--		--	--		--	--
--	--		--	--		--	--
--	--		--	--		--	--
--	--		--	--		--	--
--	--		--	--		--	--
--	--		--	--		--	--
--	--		--	--		--	--
--	--		--	--		--	--
--	--		--	--		--	--
--	--		--	--		--	--
--	--		--	--		--	--
--	--		--	--		--	--
--	--		--	--		--	--
--	--		--	--		--	--
--	--		--	--		--	--
--	--		--	--		--	--
--	--		--	--		--	--
--	--		--	--		--	--
--	--		--	--		--	--
--	--		--	--		--	--
--	--		--	--		--	--
--	--		--	--		--	--
--	--		--	--		--	--
--	--		--	--		--	--
--	--		--	--		--	--
--	--		--	--		--	--
--	--		--	--		--	--
--	--		--	--		--	--
--	--		--	--		--	--
--	--		--	--		--	--
--	--		--	--		--	--
--	--		--	--		--	--
--	--		--	--		--	--
--	--		--	--		--	--
--	--		--	--		--	--
--	--		--	--		--	--
--	--		--	--		--	--
--	--		--	--		--	--
--	--		--	--		--	--
--	--		--	--		--	--
--	--		--	--		--	--
--	--		--	--		--	--
--	--		--	--		--	--
--	--		--	--		--	--
--	--		--	--		--	--
--	--		--	--		--	--
--	--		--	--		--	--
--	--		--	--		--	--
--	--		--	--		--	--
--	--		--	--		--	--
--	--		--	--		--	--
--	--		--	--		--	--
--	--		--	--		--	--
--	--		--	--		--	--
--	--		--	--		--	--
--	--		--	--		--	--
--	--		--	--		--	--
--	--		--	--		--	--
--	--		--	--		--	--
--	--		--	--		--	--
--	--		--	--		--	--
--	--		--	--		--	--
--	--		--	--		--	--
--	--		--	--		--	--
--	--		--	--		--	--
--	--		--	--		--	--
--	--		--	--		--	--
--	--		--	--		--	--
--	--		--	--		--	--
--	--		--	--		--	--
--	--		--	--		--	--
--	--		--	--		--	--
--	--		--	--		--	--
--	--		--	--		--	--
--	--		--	--		--	--
--	--		--	--		--	--
--	--		--	--		--	--
--	--		--	--		--	--
--	--		--	--		--	--
--	--		--	--		--	--
--	--		--	--		--	--
--	--		--	--		--	--
--	--		--	--		--	--
--	--		--	--		--	--
--	--		--	--		--	--
--	--		--	--		--	--
--	--		--	--		--	--
--	--		--	--		--	--
--	--		--	--		--	--
--	--		--	--		--	--
--	--		--	--		--	--
--	--		--	--		--	--
--	--		--	--		--	--
--	--		--	--		--	--
--	--		--	--		--	--
--	--		--	--		--	--
--	--		--	--		--	--
--	--		--	--		--	--
--	--		--	--		--	--
--	--		--	--		--	--
--	--		--	--		--	--
--	--		--	--		--	--
--	--		--	--		--	--
--	--		--	--		--	--
--	--		--	--		--	--
--	--		--	--		--	--
--	--		--	--		--	--
--	--		--	--		--	--
--	--		--	--		--	--
--	--		--	--		--	--
--	--		--	--		--	--
--	--		--	--		--	--
--	--		--	--		--	--
--	--		--	--		--	--
--	--		--	--		--	--
--	--		--	--		--	--
--	--		--	--		--	--
--	--		--	--		--	--
--	--		--	--		--	--
--	--		--	--		--	--
--	--		--	--		--	--
--	--		--	--		--	--
--	--		--	--		--	--
--	--		--	--		--	--
--	--		--	--		--	--

## Sheet: Fig.1c-f
PBDB-TF:BTP-eC9
AM 1.5G			λ533															λ809
100 mW/cm2			I0=6.3 mW/cm2		I0=10.7 mW/cm2		I0=18.3 mW/cm2		I0=30.2 mW/cm2		I0=63.6 mW/cm2		I0=125.6 mW/cm2		I0=237.9 mW/cm2			I0=5.0 mW/cm2		I0=8.8 mW/cm2		I0=14.5 mW/cm2		I0=25.5 mW/cm2		I0=47.0 mW/cm2		I0=99.9 mW/cm2		I0=204.4 mW/cm2		I0=410.0 mW/cm2
V (V)	J (mA/cm2)		V (V)	J (mA/cm2)	V (V)	J (mA/cm2)	V (V)	J (mA/cm2)	V (V)	J (mA/cm2)	V (V)	J (mA/cm2)	V (V)	J (mA/cm2)	V (V)	J (mA/cm2)		V (V)	J (mA/cm2)	V (V)	J (mA/cm2)	V (V)	J (mA/cm2)	V (V)	J (mA/cm2)	V (V)	J (mA/cm2)	V (V)	J (mA/cm2)	V (V)	J (mA/cm2)	V (V)	J (mA/cm2)
-0.5	-27.0946		-1.5	-2.52802	-1.5	-3.81408	-1.5	-6.15812	-1.5	-10.2883	-1.5	-21.0253	-1.5	-37.9114	-1.5	-70.8679		-1.5	-2.28825	-1.5	-4.61089	-1.5	-8.21313	-1.5	-12.9592	-1.5	-22.0803	-1.5	-48.9947	-1.5	-93.9635	-1.5	-191.07
-0.45	-26.9294		-1.49	-2.53357	-1.49	-3.8063	-1.49	-6.16538	-1.49	-10.21	-1.49	-20.9904	-1.49	-37.935	-1.49	-70.832		-1.49	-2.28804	-1.49	-4.61027	-1.49	-8.21132	-1.49	-12.9582	-1.49	-22.0781	-1.49	-49.0019	-1.49	-93.9568	-1.49	-191.139
-0.4	-26.9515		-1.48	-2.53173	-1.48	-3.8003	-1.48	-6.16596	-1.48	-10.2754	-1.48	-20.8334	-1.48	-37.8178	-1.48	-70.9526		-1.48	-2.28783	-1.48	-4.60997	-1.48	-8.20932	-1.48	-12.9571	-1.48	-22.0792	-1.48	-49.0002	-1.48	-93.9501	-1.48	-191.134
-0.35	-26.9996		-1.47	-2.51958	-1.47	-3.80424	-1.47	-6.16054	-1.47	-10.3311	-1.47	-20.9815	-1.47	-37.7967	-1.47	-70.8806		-1.47	-2.28763	-1.47	-4.60927	-1.47	-8.20886	-1.47	-12.9568	-1.47	-22.0808	-1.47	-48.9955	-1.47	-93.9434	-1.47	-191.137
-0.3	-26.9154		-1.46	-2.53634	-1.46	-3.78586	-1.46	-6.14713	-1.46	-10.2944	-1.46	-20.9361	-1.46	-37.8771	-1.46	-70.7733		-1.46	-2.28742	-1.46	-4.60893	-1.46	-8.20808	-1.46	-12.9556	-1.46	-22.0795	-1.46	-48.9856	-1.46	-93.9368	-1.46	-191.101
-0.25	-26.9724		-1.45	-2.52579	-1.45	-3.7852	-1.45	-6.14233	-1.45	-10.1597	-1.45	-20.8798	-1.45	-37.9712	-1.45	-70.6871		-1.45	-2.2872	-1.45	-4.6086	-1.45	-8.20753	-1.45	-12.9549	-1.45	-22.0769	-1.45	-48.9952	-1.45	-93.9294	-1.45	-191.081
-0.2	-26.8132		-1.44	-2.51379	-1.44	-3.79494	-1.44	-6.16664	-1.44	-10.2282	-1.44	-20.9088	-1.44	-37.9242	-1.44	-70.7676		-1.44	-2.28696	-1.44	-4.60815	-1.44	-8.20739	-1.44	-12.9537	-1.44	-22.0788	-1.44	-48.9873	-1.44	-93.9216	-1.44	-191.034
-0.15	-26.8562		-1.43	-2.51067	-1.43	-3.77508	-1.43	-6.17233	-1.43	-10.2437	-1.43	-20.7545	-1.43	-37.8744	-1.43	-70.8691		-1.43	-2.28671	-1.43	-4.608	-1.43	-8.2073	-1.43	-12.9532	-1.43	-22.0775	-1.43	-48.9703	-1.43	-93.9139	-1.43	-191.007
-0.1	-26.7306		-1.42	-2.50582	-1.42	-3.76898	-1.42	-6.14646	-1.42	-10.2425	-1.42	-20.8155	-1.42	-37.8935	-1.42	-70.747		-1.42	-2.28646	-1.42	-4.60741	-1.42	-8.2051	-1.42	-12.9521	-1.42	-22.0745	-1.42	-48.9552	-1.42	-93.9061	-1.42	-190.994
-0.05	-26.7911		-1.41	-2.47749	-1.41	-3.77728	-1.41	-6.12659	-1.41	-10.1548	-1.41	-20.8811	-1.41	-37.8767	-1.41	-70.7584		-1.41	-2.28622	-1.41	-4.60687	-1.41	-8.20473	-1.41	-12.9504	-1.41	-22.0714	-1.41	-48.9506	-1.41	-93.8983	-1.41	-190.984
0	-26.6336		-1.4	-2.47762	-1.4	-3.75487	-1.4	-6.16269	-1.4	-10.2038	-1.4	-20.728	-1.4	-37.7934	-1.4	-70.8352		-1.4	-2.28597	-1.4	-4.60654	-1.4	-8.20366	-1.4	-12.9492	-1.4	-22.0645	-1.4	-48.9396	-1.4	-93.8906	-1.4	-190.988
0.05	-26.6643		-1.39	-2.47234	-1.39	-3.75003	-1.39	-6.14202	-1.39	-10.2042	-1.39	-20.6895	-1.39	-37.7612	-1.39	-70.6936		-1.39	-2.28573	-1.39	-4.606	-1.39	-8.20243	-1.39	-12.9481	-1.39	-22.0633	-1.39	-48.9355	-1.39	-93.8828	-1.39	-190.981
0.1	-26.5843		-1.38	-2.4625	-1.38	-3.74812	-1.38	-6.12641	-1.38	-10.1903	-1.38	-20.664	-1.38	-37.8377	-1.38	-70.5427		-1.38	-2.28548	-1.38	-4.60548	-1.38	-8.20268	-1.38	-12.9473	-1.38	-22.0578	-1.38	-48.9438	-1.38	-93.8751	-1.38	-190.986
0.15	-26.6031		-1.37	-2.46257	-1.37	-3.73968	-1.37	-6.12152	-1.37	-10.2355	-1.37	-20.5682	-1.37	-37.8441	-1.37	-70.6397		-1.37	-2.28525	-1.37	-4.60524	-1.37	-8.20111	-1.37	-12.9469	-1.37	-22.055	-1.37	-48.9459	-1.37	-93.8673	-1.37	-190.964
0.2	-26.5517		-1.36	-2.46376	-1.36	-3.74364	-1.36	-6.14067	-1.36	-10.2415	-1.36	-20.6056	-1.36	-37.7996	-1.36	-70.7972		-1.36	-2.285	-1.36	-4.60485	-1.36	-8.2002	-1.36	-12.9452	-1.36	-22.0555	-1.36	-48.9414	-1.36	-93.8596	-1.36	-190.955
0.25	-26.5163		-1.35	-2.46045	-1.35	-3.73153	-1.35	-6.11381	-1.35	-10.1217	-1.35	-20.6508	-1.35	-37.94	-1.35	-70.6101		-1.35	-2.28476	-1.35	-4.60426	-1.35	-8.19865	-1.35	-12.9458	-1.35	-22.0518	-1.35	-48.9399	-1.35	-93.8518	-1.35	-190.933
0.3	-26.364		-1.34	-2.46104	-1.34	-3.73209	-1.34	-6.12839	-1.34	-10.2051	-1.34	-20.5868	-1.34	-37.9589	-1.34	-70.4809		-1.34	-2.2845	-1.34	-4.60382	-1.34	-8.19765	-1.34	-12.9442	-1.34	-22.0506	-1.34	-48.9389	-1.34	-93.8436	-1.34	-190.922
0.35	-26.4748		-1.33	-2.44875	-1.33	-3.74263	-1.33	-6.12852	-1.33	-10.2159	-1.33	-20.5502	-1.33	-37.7666	-1.33	-70.6234		-1.33	-2.28423	-1.33	-4.60328	-1.33	-8.1962	-1.33	-12.9436	-1.33	-22.051	-1.33	-48.9505	-1.33	-93.8352	-1.33	-190.915
0.4	-26.3311		-1.32	-2.46294	-1.32	-3.73151	-1.32	-6.11673	-1.32	-10.1566	-1.32	-20.5687	-1.32	-37.8679	-1.32	-70.5176		-1.32	-2.28396	-1.32	-4.60282	-1.32	-8.19664	-1.32	-12.9422	-1.32	-22.0475	-1.32	-48.9573	-1.32	-93.8268	-1.32	-190.909
0.45	-26.3464		-1.31	-2.43106	-1.31	-3.72417	-1.31	-6.12623	-1.31	-10.0865	-1.31	-20.5826	-1.31	-38.0185	-1.31	-70.4213		-1.31	-2.28369	-1.31	-4.6019	-1.31	-8.19507	-1.31	-12.9414	-1.31	-22.0515	-1.31	-48.9645	-1.31	-93.8184	-1.31	-190.891
0.5	-26.159		-1.3	-2.4257	-1.3	-3.73515	-1.3	-6.14135	-1.3	-10.1262	-1.3	-20.4819	-1.3	-37.8876	-1.3	-70.6041		-1.3	-2.28343	-1.3	-4.60132	-1.3	-8.1949	-1.3	-12.9414	-1.3	-22.0468	-1.3	-48.9679	-1.3	-93.81	-1.3	-190.886
0.55	-26.0817		-1.29	-2.42896	-1.29	-3.71867	-1.29	-6.12924	-1.29	-10.1732	-1.29	-20.384	-1.29	-37.7787	-1.29	-70.5606		-1.29	-2.28314	-1.29	-4.60068	-1.29	-8.19462	-1.29	-12.9397	-1.29	-22.0448	-1.29	-48.9704	-1.29	-93.8015	-1.29	-190.874
0.6	-25.8346		-1.28	-2.41574	-1.28	-3.71518	-1.28	-6.09978	-1.28	-10.1521	-1.28	-20.4268	-1.28	-37.8595	-1.28	-70.4899		-1.28	-2.28284	-1.28	-4.60045	-1.28	-8.19409	-1.28	-12.9389	-1.28	-22.0423	-1.28	-48.9785	-1.28	-93.7928	-1.28	-190.86
0.65	-25.5349		-1.27	-2.38439	-1.27	-3.72984	-1.27	-6.10265	-1.27	-10.114	-1.27	-20.4105	-1.27	-37.8939	-1.27	-70.6506		-1.27	-2.28255	-1.27	-4.59993	-1.27	-8.19391	-1.27	-12.9381	-1.27	-22.0396	-1.27	-48.9815	-1.27	-93.784	-1.27	-190.853
0.7	-24.8899		-1.26	-2.40879	-1.26	-3.69984	-1.26	-6.10247	-1.26	-10.1376	-1.26	-20.2403	-1.26	-37.7919	-1.26	-70.5777		-1.26	-2.28226	-1.26	-4.59955	-1.26	-8.19297	-1.26	-12.9363	-1.26	-22.041	-1.26	-48.9729	-1.26	-93.7753	-1.26	-190.842
0.75	-22.8557		-1.25	-2.39569	-1.25	-3.71605	-1.25	-6.10206	-1.25	-10.1393	-1.25	-20.267	-1.25	-37.7858	-1.25	-70.4406		-1.25	-2.28197	-1.25	-4.59919	-1.25	-8.19264	-1.25	-12.9334	-1.25	-22.0399	-1.25	-48.9717	-1.25	-93.7665	-1.25	-190.831
0.8	-16.2926		-1.24	-2.39084	-1.24	-3.71689	-1.24	-6.07933	-1.24	-10.1552	-1.24	-20.308	-1.24	-38.0224	-1.24	-70.3727		-1.24	-2.2817	-1.24	-4.59867	-1.24	-8.19201	-1.24	-12.9326	-1.24	-22.039	-1.24	-48.9678	-1.24	-93.7578	-1.24	-190.825
0.8451	0		-1.23	-2.39554	-1.23	-3.69666	-1.23	-6.0939	-1.23	-10.1466	-1.23	-20.2554	-1.23	-37.9874	-1.23	-70.5287		-1.23	-2.28143	-1.23	-4.59796	-1.23	-8.19161	-1.23	-12.9327	-1.23	-22.037	-1.23	-48.9381	-1.23	-93.749	-1.23	-190.824
0.85	1.76848		-1.22	-2.41227	-1.22	-3.70846	-1.22	-6.0948	-1.22	-10.0977	-1.22	-20.3701	-1.22	-37.9123	-1.22	-70.3537		-1.22	-2.28118	-1.22	-4.59763	-1.22	-8.18972	-1.22	-12.9338	-1.22	-22.0393	-1.22	-48.9488	-1.22	-93.7401	-1.22	-190.813
0.9	34.4157		-1.21	-2.3983	-1.21	-3.71719	-1.21	-6.09812	-1.21	-10.0523	-1.21	-20.3163	-1.21	-38.0235	-1.21	-70.2161		-1.21	-2.28092	-1.21	-4.59714	-1.21	-8.18976	-1.21	-12.9329	-1.21	-22.035	-1.21	-48.946	-1.21	-93.7313	-1.21	-190.797
0.95	78.6037		-1.2	-2.3915	-1.2	-3.70271	-1.2	-6.09803	-1.2	-10.0737	-1.2	-20.1615	-1.2	-37.9442	-1.2	-70.4184		-1.2	-2.28066	-1.2	-4.59693	-1.2	-8.18776	-1.2	-12.9305	-1.2	-22.0367	-1.2	-48.9577	-1.2	-93.7224	-1.2	-190.782
1	130.25		-1.19	-2.38623	-1.19	-3.7054	-1.19	-6.08744	-1.19	-10.1361	-1.19	-20.1736	-1.19	-37.8664	-1.19	-70.5384		-1.19	-2.28039	-1.19	-4.59628	-1.19	-8.18693	-1.19	-12.9283	-1.19	-22.0325	-1.19	-48.936	-1.19	-93.7136	-1.19	-190.77
1.05	186.647		-1.18	-2.39427	-1.18	-3.70787	-1.18	-6.09439	-1.18	-10.0691	-1.18	-20.2258	-1.18	-37.9624	-1.18	-70.3459		-1.18	-2.28012	-1.18	-4.59622	-1.18	-8.18603	-1.18	-12.9268	-1.18	-22.0286	-1.18	-48.9024	-1.18	-93.7043	-1.18	-190.754
1.1	246.445		-1.17	-2.37321	-1.17	-3.70422	-1.17	-6.0665	-1.17	-10.0433	-1.17	-20.1781	-1.17	-37.99	-1.17	-70.4787		-1.17	-2.27984	-1.17	-4.5956	-1.17	-8.18663	-1.17	-12.9261	-1.17	-22.0266	-1.17	-48.8989	-1.17	-93.6948	-1.17	-190.742
1.15	308.682		-1.16	-2.36866	-1.16	-3.69815	-1.16	-6.09274	-1.16	-10.0953	-1.16	-19.9432	-1.16	-37.874	-1.16	-70.5445		-1.16	-2.27956	-1.16	-4.59528	-1.16	-8.18361	-1.16	-12.9256	-1.16	-22.0254	-1.16	-48.8804	-1.16	-93.6853	-1.16	-190.724
1.2	372.968		-1.15	-2.37303	-1.15	-3.68965	-1.15	-6.07265	-1.15	-10.142	-1.15	-20.0152	-1.15	-37.8254	-1.15	-70.545		-1.15	-2.27928	-1.15	-4.59467	-1.15	-8.18365	-1.15	-12.9241	-1.15	-22.0211	-1.15	-48.8861	-1.15	-93.6758	-1.15	-190.72
1.25	438.447		-1.14	-2.37666	-1.14	-3.70436	-1.14	-6.0709	-1.14	-10.11	-1.14	-20.0307	-1.14	-37.9181	-1.14	-70.1719		-1.14	-2.279	-1.14	-4.594	-1.14	-8.18113	-1.14	-12.9238	-1.14	-22.0254	-1.14	-48.8889	-1.14	-93.6663	-1.14	-190.699
1.3	505.35		-1.13	-2.37875	-1.13	-3.69388	-1.13	-6.04978	-1.13	-10.0916	-1.13	-20.1185	-1.13	-38.0347	-1.13	-70.421		-1.13	-2.27872	-1.13	-4.59381	-1.13	-8.18012	-1.13	-12.9224	-1.13	-22.0211	-1.13	-48.8955	-1.13	-93.6565	-1.13	-190.696
1.35	573.134		-1.12	-2.36734	-1.12	-3.68043	-1.12	-6.07049	-1.12	-10.0726	-1.12	-20.0534	-1.12	-37.879	-1.12	-70.3842		-1.12	-2.27843	-1.12	-4.59359	-1.12	-8.17931	-1.12	-12.9218	-1.12	-22.0176	-1.12	-48.8994	-1.12	-93.6463	-1.12	-190.685
1.4	642.014		-1.11	-2.35979	-1.11	-3.698	-1.11	-6.07623	-1.11	-10.0678	-1.11	-19.9334	-1.11	-37.8499	-1.11	-70.319		-1.11	-2.27815	-1.11	-4.59295	-1.11	-8.1767	-1.11	-12.9203	-1.11	-22.0146	-1.11	-48.9035	-1.11	-93.636	-1.11	-190.673
1.45	711.627		-1.1	-2.3726	-1.1	-3.68972	-1.1	-6.07906	-1.1	-10.0829	-1.1	-20.0112	-1.1	-38.062	-1.1	-70.3286		-1.1	-2.27787	-1.1	-4.59251	-1.1	-8.17825	-1.1	-12.9185	-1.1	-22.0135	-1.1	-48.91	-1.1	-93.6257	-1.1	-190.663
1.5	781.929		-1.09	-2.36015	-1.09	-3.68499	-1.09	-6.05758	-1.09	-10.0787	-1.09	-20.1504	-1.09	-37.9161	-1.09	-70.4887		-1.09	-2.27758	-1.09	-4.59203	-1.09	-8.17711	-1.09	-12.9174	-1.09	-22.0142	-1.09	-48.9123	-1.09	-93.6154	-1.09	-190.651
			-1.08	-2.34202	-1.08	-3.69036	-1.08	-6.06448	-1.08	-10.0381	-1.08	-20.0643	-1.08	-37.7646	-1.08	-70.2477		-1.08	-2.27729	-1.08	-4.59183	-1.08	-8.17633	-1.08	-12.916	-1.08	-22.0105	-1.08	-48.9033	-1.08	-93.6052	-1.08	-190.635
			-1.07	-2.3366	-1.07	-3.68542	-1.07	-6.06202	-1.07	-10.0083	-1.07	-19.8424	-1.07	-37.9243	-1.07	-70.381		-1.07	-2.27699	-1.07	-4.5911	-1.07	-8.17516	-1.07	-12.9152	-1.07	-22.0068	-1.07	-48.8961	-1.07	-93.5947	-1.07	-190.625
			-1.06	-2.33296	-1.06	-3.67182	-1.06	-6.06525	-1.06	-10.0595	-1.06	-19.8755	-1.06	-37.9871	-1.06	-70.3808		-1.06	-2.2767	-1.06	-4.59137	-1.06	-8.17528	-1.06	-12.9082	-1.06	-22.0053	-1.06	-48.87	-1.06	-93.5842	-1.06	-190.601
			-1.05	-2.30859	-1.05	-3.6835	-1.05	-6.05139	-1.05	-10.0914	-1.05	-19.9596	-1.05	-37.8329	-1.05	-70.2779		-1.05	-2.2764	-1.05	-4.59019	-1.05	-8.17336	-1.05	-12.9123	-1.05	-22.0035	-1.05	-48.8983	-1.05	-93.5737	-1.05	-190.598
			-1.04	-2.31951	-1.04	-3.67351	-1.04	-6.03623	-1.04	-10.0395	-1.04	-19.8698	-1.04	-37.7738	-1.04	-70.3654		-1.04	-2.27611	-1.04	-4.58898	-1.04	-8.17257	-1.04	-12.9102	-1.04	-22.0055	-1.04	-48.8837	-1.04	-93.5632	-1.04	-190.584
			-1.03	-2.31248	-1.03	-3.66566	-1.03	-6.05466	-1.03	-10.0369	-1.03	-19.7022	-1.03	-37.9264	-1.03	-70.4423		-1.03	-2.27582	-1.03	-4.58906	-1.03	-8.17182	-1.03	-12.91	-1.03	-22.0053	-1.03	-48.8747	-1.03	-93.5527	-1.03	-190.585
			-1.02	-2.31553	-1.02	-3.67083	-1.02	-6.04623	-1.02	-10.0529	-1.02	-19.8196	-1.02	-37.987	-1.02	-70.1465		-1.02	-2.27554	-1.02	-4.58873	-1.02	-8.17073	-1.02	-12.9082	-1.02	-22.0055	-1.02	-48.8777	-1.02	-93.5419	-1.02	-190.582
			-1.01	-2.31142	-1.01	-3.66669	-1.01	-6.02054	-1.01	-10.0751	-1.01	-19.9065	-1.01	-37.8717	-1.01	-70.2577		-1.01	-2.27525	-1.01	-4.58846	-1.01	-8.16971	-1.01	-12.907	-1.01	-22.0037	-1.01	-48.8779	-1.01	-93.5309	-1.01	-190.564
			-1	-2.29921	-1	-3.65344	-1	-6.02108	-1	-10.0758	-1	-19.7852	-1	-37.8428	-1	-70.4173		-1	-2.27497	-1	-4.58756	-1	-8.16874	-1	-12.9063	-1	-22.0022	-1	-48.8836	-1	-93.5199	-1	-190.55
			-0.99	-2.3177	-0.99	-3.65972	-0.99	-6.04224	-0.99	-9.9979	-0.99	-19.6684	-0.99	-37.9588	-0.99	-70.3695		-0.99	-2.27468	-0.99	-4.58701	-0.99	-8.16779	-0.99	-12.906	-0.99	-22.0026	-0.99	-48.8785	-0.99	-93.5088	-0.99	-190.535
			-0.98	-2.3137	-0.98	-3.67022	-0.98	-6.03278	-0.98	-9.98804	-0.98	-19.7939	-0.98	-37.8564	-0.98	-70.1205		-0.98	-2.27438	-0.98	-4.58641	-0.98	-8.16744	-0.98	-12.9046	-0.98	-21.9991	-0.98	-48.8716	-0.98	-93.4978	-0.98	-190.513
			-0.97	-2.29912	-0.97	-3.65607	-0.97	-6.03283	-0.97	-10.0377	-0.97	-19.929	-0.97	-37.8086	-0.97	-70.3231		-0.97	-2.27406	-0.97	-4.58585	-0.97	-8.16651	-0.97	-12.9038	-0.97	-21.9963	-0.97	-48.8605	-0.97	-93.4867	-0.97	-190.49
			-0.96	-2.31354	-0.96	-3.65293	-0.96	-6.02229	-0.96	-10.0369	-0.96	-19.7399	-0.96	-37.8891	-0.96	-70.3518		-0.96	-2.27374	-0.96	-4.58499	-0.96	-8.166	-0.96	-12.902	-0.96	-21.993	-0.96	-48.8641	-0.96	-93.4744	-0.96	-190.469
			-0.95	-2.288	-0.95	-3.6707	-0.95	-6.03556	-0.95	-9.98172	-0.95	-19.5943	-0.95	-37.7849	-0.95	-70.2871		-0.95	-2.27342	-0.95	-4.58476	-0.95	-8.16527	-0.95	-12.9012	-0.95	-21.9912	-0.95	-48.852	-0.95	-93.4622	-0.95	-190.462
			-0.94	-2.27678	-0.94	-3.65252	-0.94	-6.03709	-0.94	-9.9904	-0.94	-19.6203	-0.94	-37.8018	-0.94	-70.2441		-0.94	-2.2731	-0.94	-4.58447	-0.94	-8.16482	-0.94	-12.8999	-0.94	-21.9857	-0.94	-48.8488	-0.94	-93.4499	-0.94	-190.437
			-0.93	-2.27942	-0.93	-3.64221	-0.93	-6.02861	-0.93	-10.0407	-0.93	-19.7112	-0.93	-37.751	-0.93	-70.3055		-0.93	-2.27279	-0.93	-4.58385	-0.93	-8.16429	-0.93	-12.8988	-0.93	-21.9849	-0.93	-48.8503	-0.93	-93.4377	-0.93	-190.434
			-0.92	-2.27653	-0.92	-3.65718	-0.92	-5.99296	-0.92	-9.99784	-0.92	-19.6163	-0.92	-37.8075	-0.92	-70.3175		-0.92	-2.27247	-0.92	-4.58364	-0.92	-8.16314	-0.92	-12.897	-0.92	-21.9836	-0.92	-48.8553	-0.92	-93.4254	-0.92	-190.431
			-0.91	-2.26492	-0.91	-3.6426	-0.91	-6.01148	-0.91	-10.0037	-0.91	-19.5168	-0.91	-37.8389	-0.91	-70.275		-0.91	-2.27215	-0.91	-4.58301	-0.91	-8.16245	-0.91	-12.8967	-0.91	-21.9813	-0.91	-48.8513	-0.91	-93.4138	-0.91	-190.416
			-0.9	-2.28273	-0.9	-3.63529	-0.9	-6.03157	-0.9	-10.0392	-0.9	-19.4676	-0.9	-37.724	-0.9	-70.2321		-0.9	-2.27184	-0.9	-4.58232	-0.9	-8.1621	-0.9	-12.8955	-0.9	-21.981	-0.9	-48.8443	-0.9	-93.4025	-0.9	-190.396
			-0.89	-2.27302	-0.89	-3.64891	-0.89	-5.99933	-0.89	-10.0033	-0.89	-19.5335	-0.89	-37.6642	-0.89	-70.2589		-0.89	-2.27152	-0.89	-4.58138	-0.89	-8.16093	-0.89	-12.8944	-0.89	-21.9808	-0.89	-48.8359	-0.89	-93.3913	-0.89	-190.375
			-0.88	-2.27314	-0.88	-3.63969	-0.88	-6.01538	-0.88	-9.94387	-0.88	-19.6911	-0.88	-37.8111	-0.88	-70.2046		-0.88	-2.2712	-0.88	-4.58128	-0.88	-8.15934	-0.88	-12.8923	-0.88	-21.9784	-0.88	-48.8323	-0.88	-93.38	-0.88	-190.352
			-0.87	-2.277	-0.87	-3.62935	-0.87	-6.00879	-0.87	-10.0145	-0.87	-19.6265	-0.87	-37.8483	-0.87	-70.1954		-0.87	-2.27087	-0.87	-4.58068	-0.87	-8.16018	-0.87	-12.8921	-0.87	-21.9762	-0.87	-48.8205	-0.87	-93.3687	-0.87	-190.324
			-0.86	-2.27359	-0.86	-3.63658	-0.86	-6.03381	-0.86	-10.0014	-0.86	-19.4574	-0.86	-37.7836	-0.86	-70.1882		-0.86	-2.27054	-0.86	-4.58021	-0.86	-8.1599	-0.86	-12.8912	-0.86	-21.9758	-0.86	-48.8067	-0.86	-93.3573	-0.86	-190.299
			-0.85	-2.271	-0.85	-3.63624	-0.85	-5.99973	-0.85	-9.90938	-0.85	-19.5114	-0.85	-37.8285	-0.85	-70.0642		-0.85	-2.27022	-0.85	-4.57941	-0.85	-8.15976	-0.85	-12.8896	-0.85	-21.9761	-0.85	-48.8032	-0.85	-93.3455	-0.85	-190.285
			-0.84	-2.26707	-0.84	-3.62908	-0.84	-6.00233	-0.84	-9.95238	-0.84	-19.5861	-0.84	-37.7928	-0.84	-70.1729		-0.84	-2.26988	-0.84	-4.57899	-0.84	-8.15912	-0.84	-12.8875	-0.84	-21.9773	-0.84	-48.8021	-0.84	-93.3337	-0.84	-190.274
			-0.83	-2.23612	-0.83	-3.61845	-0.83	-6.00762	-0.83	-9.99044	-0.83	-19.4847	-0.83	-37.7419	-0.83	-70.254		-0.83	-2.26956	-0.83	-4.57856	-0.83	-8.15852	-0.83	-12.8863	-0.83	-21.9761	-0.83	-48.8055	-0.83	-93.322	-0.83	-190.277
			-0.82	-2.25404	-0.82	-3.62855	-0.82	-6.01969	-0.82	-9.97885	-0.82	-19.4405	-0.82	-37.7304	-0.82	-70.139		-0.82	-2.26922	-0.82	-4.57847	-0.82	-8.15712	-0.82	-12.885	-0.82	-21.9764	-0.82	-48.7929	-0.82	-93.3102	-0.82	-190.268
			-0.81	-2.23257	-0.81	-3.61454	-0.81	-5.98453	-0.81	-9.91801	-0.81	-19.3711	-0.81	-37.7063	-0.81	-70.1584		-0.81	-2.26887	-0.81	-4.57836	-0.81	-8.15718	-0.81	-12.8832	-0.81	-21.9713	-0.81	-48.8075	-0.81	-93.2984	-0.81	-190.255
			-0.8	-2.22369	-0.8	-3.59979	-0.8	-5.97112	-0.8	-9.99562	-0.8	-19.3602	-0.8	-37.7048	-0.8	-70.2473		-0.8	-2.26853	-0.8	-4.57763	-0.8	-8.15661	-0.8	-12.8825	-0.8	-21.9654	-0.8	-48.7899	-0.8	-93.2848	-0.8	-190.224
			-0.79	-2.2442	-0.79	-3.624	-0.79	-6.00135	-0.79	-9.98906	-0.79	-19.392	-0.79	-37.6362	-0.79	-70.2091		-0.79	-2.26819	-0.79	-4.57725	-0.79	-8.15608	-0.79	-12.8815	-0.79	-21.9626	-0.79	-48.799	-0.79	-93.271	-0.79	-190.202
			-0.78	-2.22808	-0.78	-3.62275	-0.78	-6.01422	-0.78	-9.97391	-0.78	-19.3925	-0.78	-37.6182	-0.78	-70.036		-0.78	-2.26785	-0.78	-4.57582	-0.78	-8.15438	-0.78	-12.88	-0.78	-21.9633	-0.78	-48.7777	-0.78	-93.2571	-0.78	-190.168
			-0.77	-2.22358	-0.77	-3.59644	-0.77	-5.97601	-0.77	-9.93145	-0.77	-19.368	-0.77	-37.7959	-0.77	-70.084		-0.77	-2.26751	-0.77	-4.57509	-0.77	-8.15266	-0.77	-12.8792	-0.77	-21.962	-0.77	-48.7792	-0.77	-93.2433	-0.77	-190.124
			-0.76	-2.25129	-0.76	-3.60055	-0.76	-5.97735	-0.76	-9.97942	-0.76	-19.4032	-0.76	-37.697	-0.76	-70.1276		-0.76	-2.26717	-0.76	-4.57416	-0.76	-8.15184	-0.76	-12.8776	-0.76	-21.9637	-0.76	-48.7524	-0.76	-93.2295	-0.76	-190.109
			-0.75	-2.21991	-0.75	-3.62119	-0.75	-5.99054	-0.75	-9.91916	-0.75	-19.4045	-0.75	-37.6312	-0.75	-70.1045		-0.75	-2.26683	-0.75	-4.57409	-0.75	-8.15092	-0.75	-12.8772	-0.75	-21.9638	-0.75	-48.773	-0.75	-93.2146	-0.75	-190.085
			-0.74	-2.22784	-0.74	-3.5936	-0.74	-6.00108	-0.74	-9.87198	-0.74	-19.3536	-0.74	-37.8324	-0.74	-70.0945		-0.74	-2.2665	-0.74	-4.57344	-0.74	-8.1497	-0.74	-12.8762	-0.74	-21.9652	-0.74	-48.7662	-0.74	-93.1986	-0.74	-190.058
			-0.73	-2.23449	-0.73	-3.59005	-0.73	-5.97883	-0.73	-9.96729	-0.73	-19.376	-0.73	-37.7693	-0.73	-70.0461		-0.73	-2.26616	-0.73	-4.57298	-0.73	-8.14794	-0.73	-12.8753	-0.73	-21.9647	-0.73	-48.7507	-0.73	-93.1825	-0.73	-190.06
			-0.72	-2.20325	-0.72	-3.60336	-0.72	-5.9778	-0.72	-9.94286	-0.72	-19.3196	-0.72	-37.5456	-0.72	-70.1219		-0.72	-2.26582	-0.72	-4.57213	-0.72	-8.14718	-0.72	-12.8724	-0.72	-21.9619	-0.72	-48.7696	-0.72	-93.1665	-0.72	-190.055
			-0.71	-2.20474	-0.71	-3.57858	-0.71	-5.99291	-0.71	-9.85743	-0.71	-19.3654	-0.71	-37.6159	-0.71	-70.1947		-0.71	-2.26547	-0.71	-4.57157	-0.71	-8.14668	-0.71	-12.8701	-0.71	-21.9591	-0.71	-48.7425	-0.71	-93.1505	-0.71	-190.043
			-0.7	-2.21216	-0.7	-3.58219	-0.7	-5.97377	-0.7	-9.91555	-0.7	-19.2896	-0.7	-37.6991	-0.7	-69.8731		-0.7	-2.26513	-0.7	-4.57089	-0.7	-8.1453	-0.7	-12.8676	-0.7	-21.9586	-0.7	-48.746	-0.7	-93.1348	-0.7	-190.007
			-0.69	-2.19045	-0.69	-3.58796	-0.69	-5.96534	-0.69	-10.0157	-0.69	-19.2093	-0.69	-37.6127	-0.69	-70.0547		-0.69	-2.26478	-0.69	-4.57007	-0.69	-8.14424	-0.69	-12.8653	-0.69	-21.9535	-0.69	-48.7492	-0.69	-93.122	-0.69	-189.983
			-0.68	-2.19382	-0.68	-3.57466	-0.68	-5.95906	-0.68	-9.94823	-0.68	-19.2392	-0.68	-37.5462	-0.68	-70.1008		-0.68	-2.26444	-0.68	-4.56977	-0.68	-8.14463	-0.68	-12.8648	-0.68	-21.9512	-0.68	-48.749	-0.68	-93.1092	-0.68	-189.954
			-0.67	-2.20114	-0.67	-3.57583	-0.67	-5.97112	-0.67	-9.91854	-0.67	-19.3263	-0.67	-37.6128	-0.67	-70.0409		-0.67	-2.26408	-0.67	-4.56919	-0.67	-8.14276	-0.67	-12.8643	-0.67	-21.952	-0.67	-48.7513	-0.67	-93.0964	-0.67	-189.913
			-0.66	-2.18655	-0.66	-3.56309	-0.66	-5.97547	-0.66	-9.93317	-0.66	-19.1309	-0.66	-37.7084	-0.66	-69.8439		-0.66	-2.26368	-0.66	-4.56884	-0.66	-8.14179	-0.66	-12.8629	-0.66	-21.9517	-0.66	-48.7459	-0.66	-93.0836	-0.66	-189.883
			-0.65	-2.20446	-0.65	-3.5667	-0.65	-5.96632	-0.65	-9.92675	-0.65	-19.2846	-0.65	-37.5603	-0.65	-69.9563		-0.65	-2.26329	-0.65	-4.56776	-0.65	-8.14102	-0.65	-12.8612	-0.65	-21.9515	-0.65	-48.7408	-0.65	-93.0708	-0.65	-189.857
			-0.64	-2.19113	-0.64	-3.56745	-0.64	-5.96996	-0.64	-9.8914	-0.64	-19.3709	-0.64	-37.5581	-0.64	-70.1684		-0.64	-2.2629	-0.64	-4.56761	-0.64	-8.13991	-0.64	-12.8595	-0.64	-21.9498	-0.64	-48.7319	-0.64	-93.0544	-0.64	-189.831
			-0.63	-2.18274	-0.63	-3.55627	-0.63	-5.96507	-0.63	-9.89875	-0.63	-19.172	-0.63	-37.702	-0.63	-70.0172		-0.63	-2.26251	-0.63	-4.56649	-0.63	-8.14034	-0.63	-12.8584	-0.63	-21.9495	-0.63	-48.7007	-0.63	-93.0365	-0.63	-189.824
			-0.62	-2.19052	-0.62	-3.55287	-0.62	-5.96363	-0.62	-9.87375	-0.62	-19.2145	-0.62	-37.5764	-0.62	-69.7003		-0.62	-2.26212	-0.62	-4.56567	-0.62	-8.13962	-0.62	-12.8572	-0.62	-21.947	-0.62	-48.7022	-0.62	-93.0185	-0.62	-189.804
			-0.61	-2.16952	-0.61	-3.56204	-0.61	-5.95058	-0.61	-9.87387	-0.61	-19.2127	-0.61	-37.5055	-0.61	-70.1474		-0.61	-2.26174	-0.61	-4.56526	-0.61	-8.13962	-0.61	-12.8557	-0.61	-21.9437	-0.61	-48.6779	-0.61	-93.0006	-0.61	-189.797
			-0.6	-2.16114	-0.6	-3.54783	-0.6	-5.97386	-0.6	-9.89735	-0.6	-19.202	-0.6	-37.627	-0.6	-69.7962		-0.6	-2.26135	-0.6	-4.56475	-0.6	-8.13899	-0.6	-12.855	-0.6	-21.9395	-0.6	-48.6793	-0.6	-92.9827	-0.6	-189.767
			-0.59	-2.17029	-0.59	-3.54723	-0.59	-5.96287	-0.59	-9.89506	-0.59	-19.126	-0.59	-37.5698	-0.59	-69.7668		-0.59	-2.26097	-0.59	-4.56463	-0.59	-8.13895	-0.59	-12.8537	-0.59	-21.938	-0.59	-48.6871	-0.59	-92.9651	-0.59	-189.746
			-0.58	-2.14351	-0.58	-3.55638	-0.58	-5.96489	-0.58	-9.89265	-0.58	-19.1019	-0.58	-37.5109	-0.58	-69.7694		-0.58	-2.26059	-0.58	-4.56366	-0.58	-8.13877	-0.58	-12.8527	-0.58	-21.9334	-0.58	-48.6847	-0.58	-92.9481	-0.58	-189.712
			-0.57	-2.16223	-0.57	-3.54069	-0.57	-5.95619	-0.57	-9.88937	-0.57	-19.1118	-0.57	-37.5456	-0.57	-70.0576		-0.57	-2.2602	-0.57	-4.56294	-0.57	-8.13706	-0.57	-12.8507	-0.57	-21.9313	-0.57	-48.6728	-0.57	-92.9311	-0.57	-189.676
			-0.56	-2.1595	-0.56	-3.53848	-0.56	-5.94717	-0.56	-9.88446	-0.56	-19.1387	-0.56	-37.5438	-0.56	-69.8939		-0.56	-2.25983	-0.56	-4.56226	-0.56	-8.13733	-0.56	-12.8487	-0.56	-21.929	-0.56	-48.6718	-0.56	-92.9141	-0.56	-189.646
			-0.55	-2.15188	-0.55	-3.5453	-0.55	-5.94655	-0.55	-9.92068	-0.55	-19.0561	-0.55	-37.5213	-0.55	-69.8625		-0.55	-2.25945	-0.55	-4.56153	-0.55	-8.13596	-0.55	-12.8473	-0.55	-21.9286	-0.55	-48.6549	-0.55	-92.8971	-0.55	-189.625
			-0.54	-2.15991	-0.54	-3.54083	-0.54	-5.94018	-0.54	-9.86618	-0.54	-19.0472	-0.54	-37.5003	-0.54	-69.8484		-0.54	-2.25908	-0.54	-4.56108	-0.54	-8.13555	-0.54	-12.8463	-0.54	-21.9251	-0.54	-48.651	-0.54	-92.8802	-0.54	-189.595
			-0.53	-2.16718	-0.53	-3.53696	-0.53	-5.94646	-0.53	-9.81991	-0.53	-19.1024	-0.53	-37.5715	-0.53	-69.7979		-0.53	-2.2587	-0.53	-4.56048	-0.53	-8.13273	-0.53	-12.8446	-0.53	-21.9265	-0.53	-48.6802	-0.53	-92.8617	-0.53	-189.587
			-0.52	-2.15798	-0.52	-3.53794	-0.52	-5.94834	-0.52	-9.85731	-0.52	-19.1206	-0.52	-37.6454	-0.52	-69.4804		-0.52	-2.25833	-0.52	-4.55988	-0.52	-8.1317	-0.52	-12.8439	-0.52	-21.9227	-0.52	-48.6748	-0.52	-92.8432	-0.52	-189.568
			-0.51	-2.15986	-0.51	-3.54747	-0.51	-5.95215	-0.51	-9.88481	-0.51	-19.0557	-0.51	-37.541	-0.51	-69.7966		-0.51	-2.25791	-0.51	-4.5591	-0.51	-8.13036	-0.51	-12.842	-0.51	-21.9204	-0.51	-48.6718	-0.51	-92.8246	-0.51	-189.521
			-0.5	-2.15312	-0.5	-3.53692	-0.5	-5.9557	-0.5	-9.85377	-0.5	-19.0902	-0.5	-37.4945	-0.5	-69.6904		-0.5	-2.25749	-0.5	-4.5586	-0.5	-8.12863	-0.5	-12.8419	-0.5	-21.9143	-0.5	-48.6656	-0.5	-92.806	-0.5	-189.494
			-0.49	-2.14784	-0.49	-3.53222	-0.49	-5.93386	-0.49	-9.8228	-0.49	-19.0569	-0.49	-37.5798	-0.49	-69.7581		-0.49	-2.25707	-0.49	-4.55759	-0.49	-8.1272	-0.49	-12.8405	-0.49	-21.9095	-0.49	-48.6581	-0.49	-92.7875	-0.49	-189.429
			-0.48	-2.13747	-0.48	-3.53973	-0.48	-5.93265	-0.48	-9.82514	-0.48	-18.999	-0.48	-37.5973	-0.48	-69.9464		-0.48	-2.25665	-0.48	-4.55726	-0.48	-8.12494	-0.48	-12.8394	-0.48	-21.9035	-0.48	-48.6452	-0.48	-92.7684	-0.48	-189.384
			-0.47	-2.14264	-0.47	-3.53263	-0.47	-5.92552	-0.47	-9.9081	-0.47	-19.0199	-0.47	-37.5431	-0.47	-69.7589		-0.47	-2.25624	-0.47	-4.55664	-0.47	-8.12365	-0.47	-12.8377	-0.47	-21.9007	-0.47	-48.6447	-0.47	-92.7489	-0.47	-189.369
			-0.46	-2.13326	-0.46	-3.5156	-0.46	-5.93726	-0.46	-9.86024	-0.46	-18.9011	-0.46	-37.4489	-0.46	-69.5055		-0.46	-2.25581	-0.46	-4.55584	-0.46	-8.12209	-0.46	-12.8347	-0.46	-21.8995	-0.46	-48.6381	-0.46	-92.7294	-0.46	-189.364
			-0.45	-2.12559	-0.45	-3.53484	-0.45	-5.94103	-0.45	-9.86176	-0.45	-18.8758	-0.45	-37.4108	-0.45	-69.6885		-0.45	-2.25538	-0.45	-4.55487	-0.45	-8.12239	-0.45	-12.8321	-0.45	-21.8988	-0.45	-48.6366	-0.45	-92.7098	-0.45	-189.328
			-0.44	-2.13034	-0.44	-3.5311	-0.44	-5.9239	-0.44	-9.87404	-0.44	-18.9713	-0.44	-37.4832	-0.44	-69.692		-0.44	-2.25495	-0.44	-4.55422	-0.44	-8.12143	-0.44	-12.8295	-0.44	-21.8969	-0.44	-48.6199	-0.44	-92.6903	-0.44	-189.293
			-0.43	-2.14508	-0.43	-3.51056	-0.43	-5.92883	-0.43	-9.88307	-0.43	-18.9665	-0.43	-37.5082	-0.43	-69.473		-0.43	-2.25452	-0.43	-4.55373	-0.43	-8.12101	-0.43	-12.8264	-0.43	-21.8968	-0.43	-48.6169	-0.43	-92.6703	-0.43	-189.258
			-0.42	-2.12798	-0.42	-3.52569	-0.42	-5.92067	-0.42	-9.87851	-0.42	-18.8902	-0.42	-37.4742	-0.42	-69.5145		-0.42	-2.25409	-0.42	-4.55291	-0.42	-8.12088	-0.42	-12.8242	-0.42	-21.8975	-0.42	-48.5806	-0.42	-92.6474	-0.42	-189.22
			-0.41	-2.12973	-0.41	-3.53111	-0.41	-5.91399	-0.41	-9.83617	-0.41	-18.8663	-0.41	-37.4896	-0.41	-69.7009		-0.41	-2.25367	-0.41	-4.55194	-0.41	-8.1206	-0.41	-12.8208	-0.41	-21.8933	-0.41	-48.5904	-0.41	-92.6244	-0.41	-189.181
			-0.4	-2.14169	-0.4	-3.50953	-0.4	-5.91112	-0.4	-9.83684	-0.4	-18.9579	-0.4	-37.4647	-0.4	-69.6058		-0.4	-2.25325	-0.4	-4.55142	-0.4	-8.11884	-0.4	-12.8192	-0.4	-21.8902	-0.4	-48.5818	-0.4	-92.6015	-0.4	-189.134
			-0.39	-2.12579	-0.39	-3.52286	-0.39	-5.93942	-0.39	-9.85633	-0.39	-18.9628	-0.39	-37.4463	-0.39	-69.3423		-0.39	-2.25283	-0.39	-4.55036	-0.39	-8.11749	-0.39	-12.8167	-0.39	-21.8872	-0.39	-48.5822	-0.39	-92.5786	-0.39	-189.106
			-0.38	-2.11695	-0.38	-3.5245	-0.38	-5.94072	-0.38	-9.81778	-0.38	-18.8307	-0.38	-37.5065	-0.38	-69.4645		-0.38	-2.2524	-0.38	-4.54998	-0.38	-8.11561	-0.38	-12.8142	-0.38	-21.8846	-0.38	-48.5876	-0.38	-92.5556	-0.38	-189.06
			-0.37	-2.1217	-0.37	-3.50634	-0.37	-5.92256	-0.37	-9.86806	-0.37	-18.8846	-0.37	-37.4655	-0.37	-69.4602		-0.37	-2.25198	-0.37	-4.54927	-0.37	-8.11425	-0.37	-12.8133	-0.37	-21.8815	-0.37	-48.5668	-0.37	-92.5339	-0.37	-189
			-0.36	-2.10001	-0.36	-3.51683	-0.36	-5.90578	-0.36	-9.8526	-0.36	-18.8539	-0.36	-37.3853	-0.36	-69.6079		-0.36	-2.25155	-0.36	-4.54902	-0.36	-8.11285	-0.36	-12.8121	-0.36	-21.8781	-0.36	-48.5422	-0.36	-92.5126	-0.36	-188.971
			-0.35	-2.10359	-0.35	-3.50786	-0.35	-5.91179	-0.35	-9.8156	-0.35	-18.755	-0.35	-37.3461	-0.35	-69.4628		-0.35	-2.2511	-0.35	-4.548	-0.35	-8.1117	-0.35	-12.8103	-0.35	-21.8746	-0.35	-48.5416	-0.35	-92.4912	-0.35	-188.933
			-0.34	-2.10508	-0.34	-3.50747	-0.34	-5.91188	-0.34	-9.86214	-0.34	-18.8672	-0.34	-37.3853	-0.34	-69.4064		-0.34	-2.25065	-0.34	-4.5471	-0.34	-8.11003	-0.34	-12.8085	-0.34	-21.869	-0.34	-48.5618	-0.34	-92.4699	-0.34	-188.891
			-0.33	-2.09938	-0.33	-3.5023	-0.33	-5.90291	-0.33	-9.8995	-0.33	-18.7808	-0.33	-37.4216	-0.33	-69.5917		-0.33	-2.25021	-0.33	-4.54665	-0.33	-8.11013	-0.33	-12.8049	-0.33	-21.8671	-0.33	-48.558	-0.33	-92.4485	-0.33	-188.864
			-0.32	-2.09724	-0.32	-3.50529	-0.32	-5.89413	-0.32	-9.8535	-0.32	-18.6998	-0.32	-37.3629	-0.32	-69.5316		-0.32	-2.24976	-0.32	-4.54569	-0.32	-8.10921	-0.32	-12.7999	-0.32	-21.8644	-0.32	-48.5435	-0.32	-92.4262	-0.32	-188.83
			-0.31	-2.1049	-0.31	-3.49817	-0.31	-5.91027	-0.31	-9.79065	-0.31	-18.8342	-0.31	-37.3565	-0.31	-69.2027		-0.31	-2.24931	-0.31	-4.54504	-0.31	-8.10847	-0.31	-12.8035	-0.31	-21.8616	-0.31	-48.534	-0.31	-92.4022	-0.31	-188.788
			-0.3	-2.11046	-0.3	-3.49949	-0.3	-5.91529	-0.3	-9.85111	-0.3	-18.8604	-0.3	-37.4241	-0.3	-69.3558		-0.3	-2.24882	-0.3	-4.54409	-0.3	-8.10721	-0.3	-12.8035	-0.3	-21.8633	-0.3	-48.5289	-0.3	-92.3781	-0.3	-188.741
			-0.29	-2.10375	-0.29	-3.50851	-0.29	-5.89812	-0.29	-9.84682	-0.29	-18.7909	-0.29	-37.4513	-0.29	-69.5507		-0.29	-2.24833	-0.29	-4.54376	-0.29	-8.10547	-0.29	-12.8015	-0.29	-21.8577	-0.29	-48.5216	-0.29	-92.354	-0.29	-188.71
			-0.28	-2.10293	-0.28	-3.5062	-0.28	-5.89031	-0.28	-9.78587	-0.28	-18.7655	-0.28	-37.3429	-0.28	-69.3741		-0.28	-2.24784	-0.28	-4.54065	-0.28	-8.10489	-0.28	-12.799	-0.28	-21.8558	-0.28	-48.5164	-0.28	-92.33	-0.28	-188.666
			-0.27	-2.09938	-0.27	-3.49204	-0.27	-5.92336	-0.27	-9.81106	-0.27	-18.7883	-0.27	-37.4301	-0.27	-69.215		-0.27	-2.24735	-0.27	-4.54103	-0.27	-8.10242	-0.27	-12.7982	-0.27	-21.8508	-0.27	-48.4992	-0.27	-92.3059	-0.27	-188.597
			-0.26	-2.09479	-0.26	-3.50139	-0.26	-5.89946	-0.26	-9.80356	-0.26	-18.8681	-0.26	-37.4423	-0.26	-69.3052		-0.26	-2.24687	-0.26	-4.54021	-0.26	-8.10073	-0.26	-12.7944	-0.26	-21.8488	-0.26	-48.4984	-0.26	-92.2833	-0.26	-188.583
			-0.25	-2.08683	-0.25	-3.49971	-0.25	-5.88422	-0.25	-9.79208	-0.25	-18.731	-0.25	-37.3226	-0.25	-69.4046		-0.25	-2.24637	-0.25	-4.53992	-0.25	-8.09897	-0.25	-12.7924	-0.25	-21.8461	-0.25	-48.4799	-0.25	-92.2608	-0.25	-188.509
			-0.24	-2.08423	-0.24	-3.49488	-0.24	-5.88529	-0.24	-9.84862	-0.24	-18.6929	-0.24	-37.3402	-0.24	-69.285		-0.24	-2.24587	-0.24	-4.53934	-0.24	-8.09776	-0.24	-12.7914	-0.24	-21.8403	-0.24	-48.4744	-0.24	-92.2382	-0.24	-188.488
			-0.23	-2.07333	-0.23	-3.49536	-0.23	-5.9087	-0.23	-9.82652	-0.23	-18.7246	-0.23	-37.3103	-0.23	-69.3489		-0.23	-2.24536	-0.23	-4.53814	-0.23	-8.09595	-0.23	-12.7912	-0.23	-21.8379	-0.23	-48.4673	-0.23	-92.2157	-0.23	-188.44
			-0.22	-2.07814	-0.22	-3.49252	-0.22	-5.88883	-0.22	-9.83701	-0.22	-18.6493	-0.22	-37.2556	-0.22	-69.4326		-0.22	-2.24486	-0.22	-4.53754	-0.22	-8.09393	-0.22	-12.7879	-0.22	-21.8326	-0.22	-48.4491	-0.22	-92.1931	-0.22	-188.372
			-0.21	-2.0806	-0.21	-3.49889	-0.21	-5.86345	-0.21	-9.81823	-0.21	-18.7177	-0.21	-37.232	-0.21	-69.2805		-0.21	-2.24436	-0.21	-4.53657	-0.21	-8.0923	-0.21	-12.7876	-0.21	-21.8266	-0.21	-48.4514	-0.21	-92.1711	-0.21	-188.321
			-0.2	-2.08627	-0.2	-3.4864	-0.2	-5.87937	-0.2	-9.82489	-0.2	-18.7828	-0.2	-37.2691	-0.2	-69.251		-0.2	-2.24383	-0.2	-4.5359	-0.2	-8.09113	-0.2	-12.7859	-0.2	-21.8194	-0.2	-48.4351	-0.2	-92.1495	-0.2	-188.29
			-0.19	-2.07782	-0.19	-3.49179	-0.19	-5.90215	-0.19	-9.83659	-0.19	-18.608	-0.19	-37.3224	-0.19	-69.4501		-0.19	-2.24329	-0.19	-4.53522	-0.19	-8.09021	-0.19	-12.7825	-0.19	-21.8182	-0.19	-48.4343	-0.19	-92.1278	-0.19	-188.188
			-0.18	-2.09177	-0.18	-3.49071	-0.18	-5.89547	-0.18	-9.75734	-0.18	-18.6619	-0.18	-37.3169	-0.18	-69.1431		-0.18	-2.24276	-0.18	-4.53417	-0.18	-8.08923	-0.18	-12.781	-0.18	-21.8178	-0.18	-48.4189	-0.18	-92.1062	-0.18	-188.163
			-0.17	-2.08648	-0.17	-3.49025	-0.17	-5.88489	-0.17	-9.77758	-0.17	-18.7985	-0.17	-37.3451	-0.17	-69.1754		-0.17	-2.24222	-0.17	-4.53289	-0.17	-8.08848	-0.17	-12.7788	-0.17	-21.8168	-0.17	-48.4122	-0.17	-92.0845	-0.17	-188.098
			-0.16	-2.0798	-0.16	-3.48742	-0.16	-5.8787	-0.16	-9.79001	-0.16	-18.708	-0.16	-37.4455	-0.16	-69.3253		-0.16	-2.24169	-0.16	-4.53262	-0.16	-8.0873	-0.16	-12.7778	-0.16	-21.8159	-0.16	-48.4005	-0.16	-92.0625	-0.16	-188.081
			-0.15	-2.07489	-0.15	-3.49049	-0.15	-5.90825	-0.15	-9.79665	-0.15	-18.621	-0.15	-37.342	-0.15	-69.2545		-0.15	-2.24113	-0.15	-4.53074	-0.15	-8.08585	-0.15	-12.7743	-0.15	-21.815	-0.15	-48.3962	-0.15	-92.0387	-0.15	-188.003
			-0.14	-2.07557	-0.14	-3.49183	-0.14	-5.87969	-0.14	-9.80304	-0.14	-18.5681	-0.14	-37.2196	-0.14	-68.8904		-0.14	-2.24057	-0.14	-4.53041	-0.14	-8.08352	-0.14	-12.7717	-0.14	-21.8137	-0.14	-48.3795	-0.14	-92.0148	-0.14	-187.957
			-0.13	-2.05669	-0.13	-3.4723	-0.13	-5.87924	-0.13	-9.76978	-0.13	-18.6193	-0.13	-37.2886	-0.13	-69.1633		-0.13	-2.24001	-0.13	-4.52951	-0.13	-8.08218	-0.13	-12.7694	-0.13	-21.8117	-0.13	-48.3728	-0.13	-91.9909	-0.13	-187.897
			-0.12	-2.06262	-0.12	-3.48987	-0.12	-5.87036	-0.12	-9.7968	-0.12	-18.7404	-0.12	-37.2725	-0.12	-69.3747		-0.12	-2.23945	-0.12	-4.52842	-0.12	-8.08118	-0.12	-12.7681	-0.12	-21.8067	-0.12	-48.3497	-0.12	-91.967	-0.12	-187.82
			-0.11	-2.05191	-0.11	-3.48334	-0.11	-5.88605	-0.11	-9.8396	-0.11	-18.6259	-0.11	-37.2227	-0.11	-69.0639		-0.11	-2.23888	-0.11	-4.52757	-0.11	-8.08035	-0.11	-12.7664	-0.11	-21.8022	-0.11	-48.3539	-0.11	-91.9432	-0.11	-187.777
			-0.1	-2.06401	-0.1	-3.47302	-0.1	-5.88601	-0.1	-9.83963	-0.1	-18.4661	-0.1	-37.2195	-0.1	-69.0326		-0.1	-2.2383	-0.1	-4.52621	-0.1	-8.07808	-0.1	-12.7633	-0.1	-21.7993	-0.1	-48.3354	-0.1	-91.9186	-0.1	-187.694
			-0.09	-2.05486	-0.09	-3.47636	-0.09	-5.85632	-0.09	-9.80549	-0.09	-18.505	-0.09	-37.2528	-0.09	-69.3629		-0.09	-2.23769	-0.09	-4.52527	-0.09	-8.07576	-0.09	-12.7602	-0.09	-21.7935	-0.09	-48.3224	-0.09	-91.8938	-0.09	-187.662
			-0.08	-2.06484	-0.08	-3.48261	-0.08	-5.8639	-0.08	-9.7791	-0.08	-18.761	-0.08	-37.3151	-0.08	-69.0884		-0.08	-2.23707	-0.08	-4.52442	-0.08	-8.07394	-0.08	-12.7584	-0.08	-21.7873	-0.08	-48.307	-0.08	-91.8691	-0.08	-187.561
			-0.07	-2.07438	-0.07	-3.47691	-0.07	-5.88103	-0.07	-9.80621	-0.07	-18.6553	-0.07	-37.2251	-0.07	-68.8372		-0.07	-2.23646	-0.07	-4.5233	-0.07	-8.07248	-0.07	-12.7567	-0.07	-21.783	-0.07	-48.2946	-0.07	-91.8443	-0.07	-187.465
			-0.06	-2.06514	-0.06	-3.4663	-0.06	-5.88	-0.06	-9.76329	-0.06	-18.561	-0.06	-37.2281	-0.06	-69.1672		-0.06	-2.23584	-0.06	-4.52238	-0.06	-8.07126	-0.06	-12.7555	-0.06	-21.7797	-0.06	-48.2809	-0.06	-91.8195	-0.06	-187.417
			-0.05	-2.06195	-0.05	-3.48552	-0.05	-5.86574	-0.05	-9.75766	-0.05	-18.6243	-0.05	-37.3449	-0.05	-69.1875		-0.05	-2.23522	-0.05	-4.52141	-0.05	-8.06928	-0.05	-12.7514	-0.05	-21.7751	-0.05	-48.2693	-0.05	-91.7947	-0.05	-187.385
			-0.04	-2.07235	-0.04	-3.46788	-0.04	-5.86543	-0.04	-9.80622	-0.04	-18.4745	-0.04	-37.3525	-0.04	-68.9623		-0.04	-2.23457	-0.04	-4.52034	-0.04	-8.06738	-0.04	-12.749	-0.04	-21.7685	-0.04	-48.2616	-0.04	-91.7698	-0.04	-187.332
			-0.03	-2.05461	-0.03	-3.45961	-0.03	-5.85135	-0.03	-9.77002	-0.03	-18.8265	-0.03	-37.2521	-0.03	-68.9766		-0.03	-2.23393	-0.03	-4.51931	-0.03	-8.06594	-0.03	-12.7475	-0.03	-21.7635	-0.03	-48.2474	-0.03	-91.7449	-0.03	-187.246
			-0.02	-2.04869	-0.02	-3.47723	-0.02	-5.8848	-0.02	-9.74738	-0.02	-18.6133	-0.02	-37.2329	-0.02	-68.945		-0.02	-2.23329	-0.02	-4.51829	-0.02	-8.06305	-0.02	-12.7449	-0.02	-21.7588	-0.02	-48.2352	-0.02	-91.7201	-0.02	-187.194
			-0.01	-2.06046	-0.01	-3.46505	-0.01	-5.87462	-0.01	-9.81588	-0.01	-18.2896	-0.01	-37.1976	-0.01	-69.056		-0.01	-2.23265	-0.01	-4.51691	-0.01	-8.06058	-0.01	-12.7421	-0.01	-21.7545	-0.01	-48.2256	-0.01	-91.6952	-0.01	-187.127
			0	-2.04804	0	-3.44649	0	-5.84202	0	-9.80038	0	-18.5064	0	-37.2914	0	-69.0417		0	-2.232	0	-4.516	0	-8.05757	0	-12.7392	0	-21.7496	0	-48.211	0	-91.6703	0	-187.058
			0.01	-2.04239	0.01	-3.46563	0.01	-5.83283	0.01	-9.79255	0.01	-18.6897	0.01	-37.249	0.01	-69.1421		0.01	-2.23131	0.01	-4.5148	0.01	-8.05598	0.01	-12.7345	0.01	-21.7464	0.01	-48.1948	0.01	-91.6435	0.01	-187.012
			0.02	-2.05725	0.02	-3.45404	0.02	-5.88009	0.02	-9.78479	0.02	-18.5455	0.02	-37.0777	0.02	-68.9552		0.02	-2.23062	0.02	-4.51425	0.02	-8.05429	0.02	-12.7315	0.02	-21.7445	0.02	-48.1839	0.02	-91.6167	0.02	-186.917
			0.03	-2.05163	0.03	-3.43879	0.03	-5.86076	0.03	-9.82435	0.03	-18.4046	0.03	-37.1927	0.03	-68.7368		0.03	-2.22993	0.03	-4.51257	0.03	-8.05298	0.03	-12.7283	0.03	-21.7358	0.03	-48.1667	0.03	-91.5899	0.03	-186.826
			0.04	-2.05713	0.04	-3.46165	0.04	-5.83673	0.04	-9.73303	0.04	-18.3527	0.04	-37.2348	0.04	-69.2311		0.04	-2.22924	0.04	-4.5111	0.04	-8.05089	0.04	-12.7264	0.04	-21.7302	0.04	-48.1564	0.04	-91.5631	0.04	-186.73
			0.05	-2.06087	0.05	-3.4449	0.05	-5.84471	0.05	-9.7481	0.05	-18.5686	0.05	-37.2009	0.05	-69.1678		0.05	-2.22855	0.05	-4.50999	0.05	-8.04969	0.05	-12.7235	0.05	-21.7244	0.05	-48.1424	0.05	-91.5363	0.05	-186.656
			0.06	-2.05778	0.06	-3.43464	0.06	-5.88117	0.06	-9.77029	0.06	-18.6832	0.06	-37.1992	0.06	-68.7612		0.06	-2.22781	0.06	-4.50916	0.06	-8.04877	0.06	-12.7199	0.06	-21.7179	0.06	-48.1319	0.06	-91.508	0.06	-186.577
			0.07	-2.04348	0.07	-3.4512	0.07	-5.86283	0.07	-9.72114	0.07	-18.5478	0.07	-37.2391	0.07	-68.8622		0.07	-2.22706	0.07	-4.50808	0.07	-8.04746	0.07	-12.7145	0.07	-21.7122	0.07	-48.1236	0.07	-91.4788	0.07	-186.502
			0.08	-2.05232	0.08	-3.44115	0.08	-5.84381	0.08	-9.7319	0.08	-18.2622	0.08	-37.2765	0.08	-68.9561		0.08	-2.2263	0.08	-4.50681	0.08	-8.04553	0.08	-12.7098	0.08	-21.7062	0.08	-48.1099	0.08	-91.4495	0.08	-186.451
			0.09	-2.04605	0.09	-3.42872	0.09	-5.84229	0.09	-9.77045	0.09	-18.4027	0.09	-37.2004	0.09	-68.7085		0.09	-2.22555	0.09	-4.50572	0.09	-8.04318	0.09	-12.7059	0.09	-21.7005	0.09	-48.0953	0.09	-91.4202	0.09	-186.387
			0.1	-2.038	0.1	-3.42999	0.1	-5.84215	0.1	-9.74159	0.1	-18.4336	0.1	-37.2196	0.1	-68.7316		0.1	-2.2248	0.1	-4.50385	0.1	-8.04143	0.1	-12.7015	0.1	-21.6947	0.1	-48.081	0.1	-91.391	0.1	-186.336
			0.11	-2.03491	0.11	-3.42204	0.11	-5.84982	0.11	-9.72516	0.11	-18.3904	0.11	-37.1926	0.11	-68.9635		0.11	-2.22402	0.11	-4.50306	0.11	-8.03984	0.11	-12.6987	0.11	-21.6874	0.11	-48.0593	0.11	-91.3611	0.11	-186.272
			0.12	-2.04296	0.12	-3.42147	0.12	-5.81498	0.12	-9.76373	0.12	-18.4324	0.12	-37.0348	0.12	-69.0941		0.12	-2.22322	0.12	-4.5018	0.12	-8.03819	0.12	-12.6951	0.12	-21.6805	0.12	-48.0417	0.12	-91.3293	0.12	-186.166
			0.13	-2.02486	0.13	-3.4118	0.13	-5.83722	0.13	-9.76281	0.13	-18.1045	0.13	-37.129	0.13	-68.7273		0.13	-2.22242	0.13	-4.50024	0.13	-8.03677	0.13	-12.6904	0.13	-21.6731	0.13	-48.0179	0.13	-91.2974	0.13	-186.035
			0.14	-2.04066	0.14	-3.40435	0.14	-5.83807	0.14	-9.76379	0.14	-18.6637	0.14	-37.2508	0.14	-68.8135		0.14	-2.22162	0.14	-4.49886	0.14	-8.03495	0.14	-12.686	0.14	-21.6714	0.14	-48.005	0.14	-91.2656	0.14	-185.978
			0.15	-2.03815	0.15	-3.41322	0.15	-5.84256	0.15	-9.72976	0.15	-18.3654	0.15	-37.0768	0.15	-68.7298		0.15	-2.22082	0.15	-4.49718	0.15	-8.03307	0.15	-12.683	0.15	-21.6633	0.15	-47.9895	0.15	-91.2337	0.15	-185.929
			0.16	-2.04625	0.16	-3.40796	0.16	-5.81287	0.16	-9.71665	0.16	-18.3748	0.16	-36.9958	0.16	-68.7471		0.16	-2.21997	0.16	-4.49564	0.16	-8.03022	0.16	-12.6804	0.16	-21.6565	0.16	-47.9797	0.16	-91.2019	0.16	-185.841
			0.17	-2.04171	0.17	-3.40287	0.17	-5.84717	0.17	-9.71443	0.17	-18.4972	0.17	-37.2082	0.17	-68.6146		0.17	-2.21907	0.17	-4.49362	0.17	-8.0284	0.17	-12.6776	0.17	-21.6499	0.17	-47.9608	0.17	-91.1672	0.17	-185.749
			0.18	-2.03956	0.18	-3.41414	0.18	-5.8422	0.18	-9.70289	0.18	-18.2514	0.18	-37.1558	0.18	-68.6094		0.18	-2.21817	0.18	-4.49267	0.18	-8.02656	0.18	-12.6735	0.18	-21.6448	0.18	-47.9467	0.18	-91.1319	0.18	-185.653
			0.19	-2.03193	0.19	-3.3973	0.19	-5.8196	0.19	-9.69617	0.19	-18.3239	0.19	-37.0466	0.19	-68.5367		0.19	-2.21726	0.19	-4.49142	0.19	-8.02454	0.19	-12.6693	0.19	-21.6397	0.19	-47.9305	0.19	-91.0966	0.19	-185.563
			0.2	-2.02971	0.2	-3.39817	0.2	-5.8378	0.2	-9.71747	0.2	-18.4979	0.2	-37.1031	0.2	-68.6607		0.2	-2.21636	0.2	-4.48994	0.2	-8.02199	0.2	-12.6644	0.2	-21.6357	0.2	-47.9174	0.2	-91.0613	0.2	-185.443
			0.21	-2.01597	0.21	-3.40808	0.21	-5.83009	0.21	-9.6734	0.21	-18.3181	0.21	-37.1483	0.21	-68.5141		0.21	-2.21543	0.21	-4.48807	0.21	-8.01972	0.21	-12.66	0.21	-21.628	0.21	-47.8931	0.21	-91.026	0.21	-185.356
			0.22	-2.02382	0.22	-3.39693	0.22	-5.80206	0.22	-9.71383	0.22	-18.28	0.22	-37.0968	0.22	-68.3585		0.22	-2.2144	0.22	-4.48681	0.22	-8.0164	0.22	-12.6562	0.22	-21.6204	0.22	-47.8732	0.22	-90.9885	0.22	-185.257
			0.23	-2.00946	0.23	-3.39196	0.23	-5.80695	0.23	-9.69253	0.23	-18.1075	0.23	-36.9892	0.23	-68.4532		0.23	-2.21338	0.23	-4.48559	0.23	-8.01475	0.23	-12.6521	0.23	-21.6139	0.23	-47.8479	0.23	-90.9479	0.23	-185.162
			0.24	-2.01627	0.24	-3.4027	0.24	-5.81502	0.24	-9.72894	0.24	-18.2599	0.24	-37.0274	0.24	-68.6479		0.24	-2.21235	0.24	-4.48409	0.24	-8.01182	0.24	-12.6484	0.24	-21.6076	0.24	-47.8232	0.24	-90.9073	0.24	-185.076
			0.25	-2.01181	0.25	-3.39523	0.25	-5.7987	0.25	-9.70422	0.25	-18.5833	0.25	-36.9831	0.25	-68.3894		0.25	-2.21132	0.25	-4.48171	0.25	-8.00807	0.25	-12.6433	0.25	-21.597	0.25	-47.7988	0.25	-90.8667	0.25	-184.973
			0.26	-2.02183	0.26	-3.38569	0.26	-5.78969	0.26	-9.71986	0.26	-18.1414	0.26	-36.9156	0.26	-68.2075		0.26	-2.2103	0.26	-4.48021	0.26	-8.00321	0.26	-12.6392	0.26	-21.5896	0.26	-47.7833	0.26	-90.8261	0.26	-184.901
			0.27	-2.01033	0.27	-3.38909	0.27	-5.80619	0.27	-9.66022	0.27	-18.2861	0.27	-36.9729	0.27	-68.2582		0.27	-2.20913	0.27	-4.47827	0.27	-8.00203	0.27	-12.6345	0.27	-21.5809	0.27	-47.7606	0.27	-90.7853	0.27	-184.778
			0.28	-2.0167	0.28	-3.39017	0.28	-5.80054	0.28	-9.69878	0.28	-18.1528	0.28	-37.0373	0.28	-68.2363		0.28	-2.20796	0.28	-4.47618	0.28	-7.99806	0.28	-12.6293	0.28	-21.5712	0.28	-47.7462	0.28	-90.7393	0.28	-184.666
			0.29	-2.02386	0.29	-3.38181	0.29	-5.79664	0.29	-9.67482	0.29	-18.4662	0.29	-36.9665	0.29	-68.0816		0.29	-2.2068	0.29	-4.47403	0.29	-7.99441	0.29	-12.6233	0.29	-21.5635	0.29	-47.7249	0.29	-90.6932	0.29	-184.577
			0.3	-2.00404	0.3	-3.38172	0.3	-5.79969	0.3	-9.64918	0.3	-18.2101	0.3	-37.015	0.3	-67.9192		0.3	-2.20563	0.3	-4.47234	0.3	-7.9911	0.3	-12.6173	0.3	-21.554	0.3	-47.7032	0.3	-90.6471	0.3	-184.462
			0.31	-2.00657	0.31	-3.38936	0.31	-5.79103	0.31	-9.62823	0.31	-18.2932	0.31	-37.0477	0.31	-67.9503		0.31	-2.20447	0.31	-4.47061	0.31	-7.98655	0.31	-12.6106	0.31	-21.5412	0.31	-47.6845	0.31	-90.6011	0.31	-184.341
			0.32	-2.00447	0.32	-3.38252	0.32	-5.80166	0.32	-9.70064	0.32	-18.002	0.32	-36.9671	0.32	-67.9804		0.32	-2.20311	0.32	-4.46867	0.32	-7.98427	0.32	-12.6053	0.32	-21.5346	0.32	-47.6519	0.32	-90.555	0.32	-184.215
			0.33	-1.98083	0.33	-3.37426	0.33	-5.78417	0.33	-9.63929	0.33	-18.1936	0.33	-36.9355	0.33	-67.8411		0.33	-2.20172	0.33	-4.46662	0.33	-7.98047	0.33	-12.6006	0.33	-21.5208	0.33	-47.6354	0.33	-90.5036	0.33	-184.063
			0.34	-1.9885	0.34	-3.38264	0.34	-5.77188	0.34	-9.66787	0.34	-18.2892	0.34	-36.9349	0.34	-67.6906		0.34	-2.20033	0.34	-4.4646	0.34	-7.9765	0.34	-12.596	0.34	-21.5127	0.34	-47.5964	0.34	-90.4494	0.34	-183.933
			0.35	-1.99285	0.35	-3.37405	0.35	-5.77161	0.35	-9.69729	0.35	-18.0396	0.35	-36.8717	0.35	-67.7149		0.35	-2.19893	0.35	-4.46234	0.35	-7.97396	0.35	-12.591	0.35	-21.5035	0.35	-47.5876	0.35	-90.3952	0.35	-183.792
			0.36	-1.977	0.36	-3.36191	0.36	-5.7722	0.36	-9.65755	0.36	-18.0646	0.36	-36.8314	0.36	-67.594		0.36	-2.19754	0.36	-4.45989	0.36	-7.97028	0.36	-12.5848	0.36	-21.4915	0.36	-47.5602	0.36	-90.341	0.36	-183.643
			0.37	-1.99381	0.37	-3.36786	0.37	-5.76641	0.37	-9.62046	0.37	-17.9473	0.37	-36.8409	0.37	-67.5541		0.37	-2.19596	0.37	-4.458	0.37	-7.96515	0.37	-12.5784	0.37	-21.4809	0.37	-47.5385	0.37	-90.2867	0.37	-183.487
			0.38	-1.99464	0.38	-3.36114	0.38	-5.75812	0.38	-9.67175	0.38	-18.1644	0.38	-36.7901	0.38	-67.3907		0.38	-2.19429	0.38	-4.45547	0.38	-7.96198	0.38	-12.5711	0.38	-21.4709	0.38	-47.5209	0.38	-90.2295	0.38	-183.345
			0.39	-1.9936	0.39	-3.35367	0.39	-5.7622	0.39	-9.61577	0.39	-18.1598	0.39	-36.6997	0.39	-67.3061		0.39	-2.19262	0.39	-4.45297	0.39	-7.95844	0.39	-12.5635	0.39	-21.4604	0.39	-47.4925	0.39	-90.1636	0.39	-183.197
			0.4	-1.98888	0.4	-3.36165	0.4	-5.75816	0.4	-9.57229	0.4	-18.0961	0.4	-36.6723	0.4	-67.264		0.4	-2.19094	0.4	-4.45027	0.4	-7.95391	0.4	-12.556	0.4	-21.4473	0.4	-47.4649	0.4	-90.0977	0.4	-183.01
			0.41	-1.99454	0.41	-3.36042	0.41	-5.76314	0.41	-9.59711	0.41	-17.7832	0.41	-36.7506	0.41	-67.0537		0.41	-2.18927	0.41	-4.44789	0.41	-7.9486	0.41	-12.5496	0.41	-21.4379	0.41	-47.4423	0.41	-90.0318	0.41	-182.829
			0.42	-1.98784	0.42	-3.35058	0.42	-5.75857	0.42	-9.61473	0.42	-18.0922	0.42	-36.7493	0.42	-66.7816		0.42	-2.18742	0.42	-4.44495	0.42	-7.94389	0.42	-12.5416	0.42	-21.4246	0.42	-47.4072	0.42	-89.9659	0.42	-182.612
			0.43	-1.96735	0.43	-3.34439	0.43	-5.75117	0.43	-9.57169	0.43	-18.0074	0.43	-36.6265	0.43	-66.7133		0.43	-2.18536	0.43	-4.442	0.43	-7.93984	0.43	-12.5351	0.43	-21.413	0.43	-47.3686	0.43	-89.9	0.43	-182.413
			0.44	-1.9699	0.44	-3.35443	0.44	-5.72789	0.44	-9.57867	0.44	-18.0704	0.44	-36.5805	0.44	-66.6483		0.44	-2.1833	0.44	-4.43889	0.44	-7.93551	0.44	-12.5277	0.44	-21.4004	0.44	-47.3358	0.44	-89.8178	0.44	-182.161
			0.45	-1.96388	0.45	-3.34334	0.45	-5.73448	0.45	-9.58548	0.45	-17.7083	0.45	-36.5726	0.45	-66.5677		0.45	-2.18125	0.45	-4.43614	0.45	-7.93107	0.45	-12.5201	0.45	-21.3848	0.45	-47.2903	0.45	-89.733	0.45	-181.918
			0.46	-1.95034	0.46	-3.35091	0.46	-5.72422	0.46	-9.53996	0.46	-17.7217	0.46	-36.5036	0.46	-66.3478		0.46	-2.17919	0.46	-4.43268	0.46	-7.92527	0.46	-12.5111	0.46	-21.3688	0.46	-47.2504	0.46	-89.6483	0.46	-181.659
			0.47	-1.94635	0.47	-3.35004	0.47	-5.72309	0.47	-9.54905	0.47	-18.0119	0.47	-36.4053	0.47	-66.0935		0.47	-2.17695	0.47	-4.42905	0.47	-7.9192	0.47	-12.503	0.47	-21.3527	0.47	-47.2179	0.47	-89.5635	0.47	-181.392
			0.48	-1.95446	0.48	-3.31859	0.48	-5.69009	0.48	-9.54806	0.48	-17.8759	0.48	-36.3289	0.48	-66.2735		0.48	-2.17422	0.48	-4.42582	0.48	-7.91342	0.48	-12.4941	0.48	-21.3349	0.48	-47.1809	0.48	-89.4788	0.48	-181.104
			0.49	-1.94377	0.49	-3.33839	0.49	-5.70834	0.49	-9.50337	0.49	-17.6365	0.49	-36.2941	0.49	-66.0742		0.49	-2.1715	0.49	-4.42215	0.49	-7.9062	0.49	-12.4839	0.49	-21.3172	0.49	-47.1398	0.49	-89.3791	0.49	-180.794
			0.5	-1.94773	0.5	-3.337	0.5	-5.68601	0.5	-9.5052	0.5	-17.6083	0.5	-36.2363	0.5	-65.6146		0.5	-2.16877	0.5	-4.41848	0.5	-7.89984	0.5	-12.4747	0.5	-21.3013	0.5	-47.1022	0.5	-89.2626	0.5	-180.445
			0.51	-1.9472	0.51	-3.3104	0.51	-5.70072	0.51	-9.47642	0.51	-17.8775	0.51	-36.1535	0.51	-65.4077		0.51	-2.16604	0.51	-4.41403	0.51	-7.89316	0.51	-12.465	0.51	-21.2834	0.51	-47.0543	0.51	-89.1462	0.51	-180.078
			0.52	-1.93788	0.52	-3.32495	0.52	-5.67605	0.52	-9.45679	0.52	-17.7363	0.52	-36.1392	0.52	-65.5099		0.52	-2.1632	0.52	-4.4097	0.52	-7.88617	0.52	-12.454	0.52	-21.2651	0.52	-47.0197	0.52	-89.0297	0.52	-179.677
			0.53	-1.92415	0.53	-3.31998	0.53	-5.67534	0.53	-9.41692	0.53	-17.6939	0.53	-36.1329	0.53	-65.2023		0.53	-2.15907	0.53	-4.40495	0.53	-7.87835	0.53	-12.4425	0.53	-21.2427	0.53	-46.9618	0.53	-88.9133	0.53	-179.236
			0.54	-1.92969	0.54	-3.28966	0.54	-5.66677	0.54	-9.43218	0.54	-17.4445	0.54	-36.022	0.54	-64.7981		0.54	-2.15494	0.54	-4.40019	0.54	-7.87018	0.54	-12.4299	0.54	-21.2215	0.54	-46.915	0.54	-88.792	0.54	-178.771
			0.55	-1.90303	0.55	-3.28841	0.55	-5.65601	0.55	-9.38297	0.55	-17.6335	0.55	-35.8902	0.55	-64.7181		0.55	-2.15081	0.55	-4.39447	0.55	-7.86168	0.55	-12.4164	0.55	-21.2003	0.55	-46.8551	0.55	-88.6155	0.55	-178.256
			0.56	-1.88772	0.56	-3.27766	0.56	-5.62013	0.56	-9.40434	0.56	-17.4818	0.56	-35.8168	0.56	-64.8804		0.56	-2.14668	0.56	-4.38848	0.56	-7.85245	0.56	-12.4023	0.56	-21.177	0.56	-46.8062	0.56	-88.4389	0.56	-177.699
			0.57	-1.87706	0.57	-3.25382	0.57	-5.6039	0.57	-9.32911	0.57	-17.3987	0.57	-35.7331	0.57	-63.9105		0.57	-2.14256	0.57	-4.382	0.57	-7.84345	0.57	-12.387	0.57	-21.1527	0.57	-46.7372	0.57	-88.2624	0.57	-177.043
			0.58	-1.86788	0.58	-3.24161	0.58	-5.61381	0.58	-9.39238	0.58	-17.2536	0.58	-35.5416	0.58	-63.836		0.58	-2.13519	0.58	-4.37492	0.58	-7.83225	0.58	-12.372	0.58	-21.1282	0.58	-46.6717	0.58	-88.0858	0.58	-176.341
			0.59	-1.84533	0.59	-3.23449	0.59	-5.56179	0.59	-9.2728	0.59	-17.2097	0.59	-35.4208	0.59	-63.7637		0.59	-2.12745	0.59	-4.36703	0.59	-7.82016	0.59	-12.3542	0.59	-21.0964	0.59	-46.5991	0.59	-87.9093	0.59	-175.513
			0.6	-1.84291	0.6	-3.21105	0.6	-5.53749	0.6	-9.28125	0.6	-17.1474	0.6	-35.3867	0.6	-63.4144		0.6	-2.11971	0.6	-4.35836	0.6	-7.80723	0.6	-12.3357	0.6	-21.0634	0.6	-46.5097	0.6	-87.6455	0.6	-174.627
			0.61	-1.81408	0.61	-3.17929	0.61	-5.52592	0.61	-9.20672	0.61	-17.0301	0.61	-35.2184	0.61	-62.9524		0.61	-2.11197	0.61	-4.34822	0.61	-7.79239	0.61	-12.3151	0.61	-21.028	0.61	-46.4312	0.61	-87.3422	0.61	-173.628
			0.62	-1.79635	0.62	-3.15226	0.62	-5.52143	0.62	-9.19335	0.62	-16.8624	0.62	-34.9455	0.62	-62.5981		0.62	-2.10424	0.62	-4.33692	0.62	-7.77517	0.62	-12.2888	0.62	-20.9907	0.62	-46.3247	0.62	-87.0388	0.62	-172.512
			0.63	-1.7701	0.63	-3.12731	0.63	-5.47099	0.63	-9.072	0.63	-16.6111	0.63	-34.8269	0.63	-62.1441		0.63	-2.08815	0.63	-4.32346	0.63	-7.75561	0.63	-12.2608	0.63	-20.9455	0.63	-46.2153	0.63	-86.7355	0.63	-171.246
			0.64	-1.72046	0.64	-3.09161	0.64	-5.43753	0.64	-9.05469	0.64	-16.4955	0.64	-34.7607	0.64	-61.6569		0.64	-2.06856	0.64	-4.30702	0.64	-7.73447	0.64	-12.229	0.64	-20.8983	0.64	-46.0847	0.64	-86.4321	0.64	-169.781
			0.65	-1.66675	0.65	-3.04335	0.65	-5.39717	0.65	-8.93563	0.65	-16.1658	0.65	-34.5276	0.65	-60.8751		0.65	-2.04896	0.65	-4.28779	0.65	-7.70726	0.65	-12.191	0.65	-20.8393	0.65	-45.9337	0.65	-86.0363	0.65	-168.151
			0.66	-1.60267	0.66	-2.98994	0.66	-5.33175	0.66	-8.83538	0.66	-15.8193	0.66	-34.2377	0.66	-60.5207		0.66	-2.02937	0.66	-4.26402	0.66	-7.6759	0.66	-12.1466	0.66	-20.773	0.66	-45.7537	0.66	-85.4206	0.66	-166.317
			0.67	-1.49647	0.67	-2.8986	0.67	-5.25341	0.67	-8.71844	0.67	-15.199	0.67	-33.9589	0.67	-59.8132		0.67	-2.00978	0.67	-4.23511	0.67	-7.63737	0.67	-12.0959	0.67	-20.6947	0.67	-45.5552	0.67	-84.8049	0.67	-164.243
			0.68	-1.40867	0.68	-2.80841	0.68	-5.15722	0.68	-8.59501	0.68	-14.7357	0.68	-33.5828	0.68	-59.1297		0.68	-1.968	0.68	-4.19787	0.68	-7.59129	0.68	-12.0336	0.68	-20.6015	0.68	-45.3152	0.68	-84.1893	0.68	-161.901
			0.69	-1.23868	0.69	-2.69419	0.69	-5.0609	0.69	-8.34986	0.69	-14.0136	0.69	-33.1461	0.69	-58.1455		0.69	-1.90517	0.69	-4.15139	0.69	-7.53392	0.69	-11.9579	0.69	-20.4875	0.69	-45.0358	0.69	-83.5736	0.69	-159.257
			0.7	-1.04659	0.7	-2.53155	0.7	-4.92283	0.7	-8.10294	0.7	-12.9324	0.7	-32.6992	0.7	-57.059		0.7	-1.84235	0.7	-4.09252	0.7	-7.46091	0.7	-11.8636	0.7	-20.3489	0.7	-44.6965	0.7	-82.9579	0.7	-156.256
			0.71	-0.8212	0.71	-2.32466	0.71	-4.73022	0.71	-7.79662	0.71	-11.5053	0.71	-32.0814	0.71	-56.0129		0.71	-1.77952	0.71	-4.01608	0.71	-7.36792	0.71	-11.7495	0.71	-20.1797	0.71	-44.2874	0.71	-81.5821	0.71	-152.886
			0.72	-0.48928	0.72	-2.05503	0.72	-4.49242	0.72	-7.34841	0.72	-9.83478	0.72	-31.2546	0.72	-54.7414		0.72	-1.7167	0.72	-3.91554	0.72	-7.2476	0.72	-11.5982	0.72	-19.9658	0.72	-43.7781	0.72	-80.1255	0.72	-149.058
			0.73	-0.06817	0.73	-1.69444	0.73	-4.22933	0.73	-6.76568	0.73	-7.5689	0.73	-30.3049	0.73	-52.9832		0.73	-1.60778	0.73	-3.78304	0.73	-7.09208	0.73	-11.4087	0.73	-19.6952	0.73	-43.1606	0.73	-78.669	0.73	-144.787
			0.74	0.53809	0.74	-1.22422	0.74	-3.84321	0.74	-6.03647	0.74	-4.48166	0.74	-29.2838	0.74	-51.0405		0.74	-1.4017	0.74	-3.6074	0.74	-6.88745	0.74	-11.1576	0.74	-19.351	0.74	-42.3954	0.74	-77.2124	0.74	-140.009
			0.75	1.28514	0.75	-0.6137	0.75	-3.33779	0.75	-5.05163	0.75	-0.39806	0.75	-27.9155	0.75	-48.8356		0.75	-1.19561	0.75	-3.37199	0.75	-6.61663	0.75	-10.8314	0.75	-18.9093	0.75	-41.4451	0.75	-75.7559	0.75	-134.723
			0.76	2.25995	0.76	0.21862	0.76	-2.70748	0.76	-3.79784	0.76	5.12979	0.76	-26.0931	0.76	-46.1866		0.76	-0.98952	0.76	-3.05381	0.76	-6.25415	0.76	-10.3996	0.76	-18.3302	0.76	-40.2491	0.76	-73.2451	0.76	-128.852
			0.77	3.56722	0.77	1.31547	0.77	-1.90066	0.77	-2.15082	0.77	12.1742	0.77	-23.8547	0.77	-43.0583		0.77	-0.78343	0.77	-2.62522	0.77	-5.77159	0.77	-9.8315	0.77	-17.5809	0.77	-38.7678	0.77	-69.7295	0.77	-122.428
			0.78	5.20059	0.78	2.71097	0.78	-0.8608	0.78	-0.01155	0.78	21.5467	0.78	-21.2095	0.78	-39.3235		0.78	-0.53451	0.78	-2.04484	0.78	-5.12345	0.78	-9.07695	0.78	-16.6076	0.78	-36.9205	0.78	-66.2139	0.78	-115.412
			0.79	7.32157	0.79	4.5322	0.79	0.40436	0.79	2.69259	0.79	33.6531	0.79	-17.7904	0.79	-34.9507		0.79	4.5522e-05	0.79	-1.25689	0.79	-4.24546	0.79	-8.07562	0.79	-15.3393	0.79	-34.6401	0.79	-62.6983	0.79	-107.764
			0.8	9.9438	0.8	6.84471	0.8	1.94138	0.8	6.13564	0.8	49.1189	0.8	-13.5916	0.8	-30.0454		0.8	0.53459	0.8	-0.19372	0.8	-3.08529	0.8	-6.75968	0.8	-13.7041	0.8	-31.8572	0.8	-59.1827	0.8	-99.5439
			0.81	13.0972	0.81	9.7274	0.81	3.79598	0.81	10.4003	0.81	68.4428	0.81	-8.60753	0.81	-24.4194		0.81	1.06914	0.81	1.22314	0.81	-1.54902	0.81	-5.04218	0.81	-11.6115	0.81	-28.4986	0.81	-55.2132	0.81	-90.7459
			0.82	16.9135	0.82	13.2337	0.82	5.96139	0.82	15.5608	0.82	92.0851	0.82	-2.56213	0.82	-17.9176		0.82	1.60369	0.82	3.10341	0.82	0.46238	0.82	-2.80821	0.82	-8.97306	0.82	-24.5025	0.82	-47.9149	0.82	-81.3757
			0.83	21.3822	0.83	17.4566	0.83	8.47417	0.83	21.7282	0.83	120.728	0.83	4.44304	0.83	-10.6658		0.83	2.13823	0.83	5.59271	0.83	3.06776	0.83	0.00788	0.83	-5.67494	0.83	-19.8004	0.83	-40.6166	0.83	-71.4057
			0.84	26.4723	0.84	22.3766	0.84	11.3011	0.84	28.9178	0.84	154.14	0.84	12.6798	0.84	-2.60991		0.84	3.15791	0.84	8.75519	0.84	6.38333	0.84	3.49367	0.84	-1.66485	0.84	-14.4048	0.84	-33.3183	0.84	-60.9509
			0.85	32.2405	0.85	28	0.85	14.4584	0.85	37.1035	0.85	192.662	0.85	21.993	0.85	6.31679		0.85	4.20905	0.85	12.7209	0.85	10.4624	0.85	7.78038	0.85	3.06875	0.85	-8.2952	0.85	-26.02	0.85	-49.9918
			0.86	38.6251	0.86	34.3333	0.86	17.904	0.86	46.3128	0.86	236.488	0.86	32.3875	0.86	15.9363		0.86	5.26018	0.86	17.5833	0.86	15.4031	0.86	12.859	0.86	8.68062	0.86	-1.43623	0.86	-18.7217	0.86	-38.4331
			0.87	45.584	0.87	41.3734	0.87	21.6394	0.87	56.5468	0.87	284.605	0.87	43.9446	0.87	26.2286		0.87	6.3113	0.87	23.3668	0.87	21.2147	0.87	18.7474	0.87	15.0474	0.87	6.05007	0.87	-7.54236	0.87	-26.5714
			0.88	53.1497	0.88	48.8789	0.88	25.6675	0.88	67.5946	0.88	337.1	0.88	56.6085	0.88	37.256		0.88	7.36247	0.88	30.0923	0.88	27.9063	0.88	25.4395	0.88	22.188	0.88	14.1664	0.88	5.08708	0.88	-14.3023
			0.89	61.1596	0.89	56.9507	0.89	29.899	0.89	79.458	0.89	393.775	0.89	70.1537	0.89	48.9821		0.89	8.89363	0.89	37.7448	0.89	35.4554	0.89	32.9063	0.89	30.0681	0.89	22.8844	0.89	17.7165	0.89	-1.57326
			0.9	69.7303	0.9	65.9193	0.9	34.3766	0.9	92.106	0.9	454.233	0.9	84.6089	0.9	61.2914		0.9	10.5867	0.9	46.3087	0.9	43.8431	0.9	41.1252	0.9	38.6656	0.9	32.1721	0.9	30.346	0.9	11.504
			0.91	78.7731	0.91	74.8879	0.91	39.0379	0.91	105.397	0.91	517.847	0.91	99.9733	0.91	74.053		0.91	12.2798	0.91	55.7601	0.91	53.0409	0.91	50.0671	0.91	47.949	0.91	41.9204	0.91	42.9755	0.91	24.8415
			0.92	88.0962	0.92	84.3049	0.92	43.8653	0.92	119.288	0.92	584.401	0.92	116.003	0.92	87.3432		0.92	13.9728	0.92	65.8778	0.92	62.8411	0.92	59.5372	0.92	57.7283	0.92	52.2144	0.92	57.7118	0.92	38.487
			0.93	97.8063	0.93	94.6188	0.93	48.8789	0.93	133.735	0.93	653.756	0.93	132.729	0.93	101.07		0.93	15.6659	0.93	76.692	0.93	73.2774	0.93	69.5686	0.93	68.0378	0.93	62.8377	0.93	76.6118	0.93	52.5846
			0.94	107.894	0.94	104.933	0.94	54.2601	0.94	148.743	0.94	725.818	0.94	150.135	0.94	115.17		0.94	17.7472	0.94	88.1687	0.94	84.3162	0.94	80.1343	0.94	78.8611	0.94	73.8748	0.94	95.5118	0.94	66.8652
			0.95	118.165	0.95	115.247	0.95	59.1928	0.95	164.13	0.95	799.753	0.95	168.143	0.95	129.646		0.95	20.1379	0.95	100.159	0.95	95.8207	0.95	91.1083	0.95	90.0596	0.95	85.2055	0.95	114.412	0.95	81.3367
			0.96	128.723	0.96	126.009	0.96	64.574	0.96	179.928	0.96	875.67	0.96	186.604	0.96	144.514		0.96	22.5285	0.96	112.656	0.96	107.783	0.96	102.49	0.96	101.649	0.96	96.8457	0.96	133.312	0.96	96.0447
			0.97	139.534	0.97	137.22	0.97	70.4036	0.97	196.138	0.97	953.655	0.97	205.532	0.97	159.606		0.97	24.9192	0.97	125.647	0.97	120.194	0.97	114.266	0.97	113.622	0.97	108.803	0.97	152.212	0.97	111.02
			0.98	150.547	0.98	148.43	0.98	75.7848	0.98	212.637	0.98	1033.03	0.98	224.97	0.98	175.023		0.98	27.3099	0.98	139.005	0.98	132.939	0.98	126.338	0.98	125.868	0.98	120.976	0.98	177.238	0.98	126.147
			0.99	161.763	0.99	160.09	0.99	81.6144	0.99	229.43	0.99	1113.87	0.99	244.757	0.99	190.709		0.99	29.9402	0.99	152.732	0.99	146.016	0.99	138.708	0.99	138.403	0.99	133.385	0.99	202.628	0.99	141.464
			1	173.148	1	171.749	1	87.444	1	246.517	1	1196.17	1	264.872	1	206.584		1	32.9873	1	166.8	1	159.409	1	151.351	1	151.204	1	146.013	1	228.018	1	156.964
			1.01	184.705	1.01	183.857	1.01	93.2735	1.01	263.894	1.01	1279.84	1.01	285.336	1.01	222.664		1.01	36.0343	1.01	181.202	1.01	173.102	1.01	164.27	1.01	164.264	1.01	158.865	1.01	253.408	1.01	172.663
			1.02	196.382	1.02	195.964	1.02	99.1031	1.02	281.444	1.02	1364.32	1.02	306.166	1.02	239.004		1.02	39.0813	1.02	195.833	1.02	186.997	1.02	177.373	1.02	177.507	1.02	171.85	1.02	278.798	1.02	188.464
			1.03	208.188	1.03	208.072	1.03	105.381	1.03	299.203	1.03	1449.89	1.03	327.209	1.03	255.53		1.03	42.1283	1.03	210.715	1.03	201.125	1.03	190.665	1.03	190.937	1.03	185.006	1.03	307.384	1.03	204.414
			1.04	220.166	1.04	220.179	1.04	111.211	1.04	317.222	1.04	1536.8	1.04	348.495	1.04	272.186		1.04	45.2915	1.04	225.885	1.04	215.526	1.04	204.206	1.04	204.604	1.04	198.361	1.04	338.564	1.04	220.555
			1.05	232.228	1.05	232.735	1.05	117.489	1.05	335.378	1.05	1624.23	1.05	370.092	1.05	289.001		1.05	48.8789	1.05	241.217	1.05	230.069	1.05	217.876	1.05	218.393	1.05	211.816	1.05	369.744	1.05	236.772
			1.06	244.393	1.06	245.291	1.06	123.767	1.06	353.673	1.06	1712.4	1.06	391.864	1.06	306.03		1.06	52.4664	1.06	256.73	1.06	244.777	1.06	231.693	1.06	232.337	1.06	225.397	1.06	400.924	1.06	253.097
			1.07	256.65	1.07	257.848	1.07	129.596	1.07	372.111	1.07	1801.36	1.07	413.828	1.07	323.146		1.07	56.0538	1.07	272.426	1.07	259.655	1.07	245.65	1.07	246.41	1.07	239.093	1.07	432.104	1.07	269.537
			1.08	269.048	1.08	270.404	1.08	136.323	1.08	390.764	1.08	1891.3	1.08	435.976	1.08	340.348		1.08	59.6413	1.08	288.333	1.08	274.718	1.08	259.79	1.08	260.671	1.08	252.949	1.08	463.992	1.08	286.128
			1.09	281.502	1.09	283.408	1.09	142.601	1.09	409.481	1.09	1981.67	1.09	458.35	1.09	357.692		1.09	63.2287	1.09	304.346	1.09	289.88	1.09	274.017	1.09	275.012	1.09	266.873	1.09	499.593	1.09	302.774
			1.1	294.047	1.1	295.964	1.1	148.879	1.1	428.33	1.1	2072.62	1.1	481.132	1.1	375.176		1.1	66.8161	1.1	320.516	1.1	305.185	1.1	288.36	1.1	289.449	1.1	280.903	1.1	535.195	1.1	319.527
			1.11	306.66	1.11	308.969	1.11	155.157	1.11	447.303	1.11	2164.25	1.11	503.853	1.11	392.7		1.11	70.852	1.11	336.82	1.11	320.614	1.11	302.823	1.11	304.007	1.11	295.022	1.11	570.797	1.11	336.374
			1.12	319.37	1.12	321.973	1.12	161.435	1.12	466.461	1.12	2256.5	1.12	526.665	1.12	410.349		1.12	74.8879	1.12	353.305	1.12	336.21	1.12	317.445	1.12	318.728	1.12	309.283	1.12	606.398	1.12	353.36
			1.13	332.13	1.13	335.426	1.13	168.161	1.13	485.988	1.13	2349.07	1.13	549.673	1.13	428.088		1.13	78.9238	1.13	369.86	1.13	351.851	1.13	332.107	1.13	333.509	1.13	323.589	1.13	642	1.13	370.382
			1.14	344.936	1.14	348.43	1.14	174.439	1.14	505.218	1.14	2443.32	1.14	572.779	1.14	446.041		1.14	82.5112	1.14	386.51	1.14	367.599	1.14	346.854	1.14	348.363	1.14	337.96	1.14	680.013	1.14	387.46
			1.15	357.831	1.15	361.883	1.15	180.717	1.15	524.636	1.15	2537.19	1.15	595.976	1.15	463.977		1.15	86.5471	1.15	403.329	1.15	383.504	1.15	361.728	1.15	363.349	1.15	352.454	1.15	718.753	1.15	404.676
			1.16	370.763	1.16	374.888	1.16	187.444	1.16	544.075	1.16	2631.08	1.16	619.35	1.16	482.28		1.16	91.0314	1.16	420.194	1.16	399.461	1.16	376.66	1.16	378.371	1.16	366.979	1.16	757.494	1.16	421.927
			1.17	383.749	1.17	388.341	1.17	193.722	1.17	563.594	1.17	2725.33	1.17	642.811	1.17	500.413		1.17	95.0673	1.17	437.16	1.17	415.483	1.17	391.661	1.17	393.465	1.17	381.583	1.17	796.235	1.17	439.241
			1.18	396.819	1.18	401.794	1.18	200.448	1.18	583.167	1.18	2819.94	1.18	666.344	1.18	518.546		1.18	99.1031	1.18	454.206	1.18	431.594	1.18	406.721	1.18	408.641	1.18	396.244	1.18	834.976	1.18	456.621
			1.19	409.975	1.19	415.247	1.19	207.175	1.19	602.855	1.19	2915.2	1.19	689.984	1.19	536.77		1.19	103.587	1.19	471.822	1.19	447.828	1.19	421.899	1.19	423.901	1.19	411.016	1.19	874.543	1.19	474.527
			1.2	423.079	1.2	428.7	1.2	213.901	1.2	622.607	1.2	3010.43	1.2	713.772	1.2	555.038		1.2	107.623	1.2	489.021	1.2	464.083	1.2	437.114	1.2	439.218	1.2	425.833	1.2	915.483	1.2	492.002
			1.21	436.255	1.21	441.704	1.21	220.628	1.21	642.394	1.21	3106.03	1.21	737.63	1.21	573.395		1.21	112.108	1.21	506.299	1.21	480.786	1.21	452.389	1.21	454.593	1.21	440.769	1.21	956.422	1.21	509.549
			1.22	449.506	1.22	455.157	1.22	227.354	1.22	662.308	1.22	3202.19	1.22	761.424	1.22	591.687		1.22	116.592	1.22	523.719	1.22	497.209	1.22	467.765	1.22	470.056	1.22	455.853	1.22	997.361	1.22	527.229
			1.23	462.758	1.23	468.61	1.23	234.081	1.23	682.197	1.23	3298.6	1.23	785.427	1.23	610.05		1.23	120.628	1.23	541.15	1.23	513.658	1.23	483.535	1.23	485.901	1.23	471.804	1.23	1038.3	1.23	544.91
			1.24	476.328	1.24	482.511	1.24	240.807	1.24	702.115	1.24	3395.05	1.24	809.556	1.24	628.619		1.24	125.112	1.24	558.649	1.24	530.181	1.24	498.966	1.24	501.443	1.24	486.916	1.24	1079.24	1.24	562.628
			1.25	489.605	1.25	495.964	1.25	247.085	1.25	722.104	1.25	3491.8	1.25	833.733	1.25	647.216		1.25	129.596	1.25	576.219	1.25	546.784	1.25	514.446	1.25	517.032	1.25	502.106	1.25	1121.8	1.25	580.386
			1.26	503.016	1.26	509.417	1.26	253.812	1.26	742.217	1.26	3588.98	1.26	857.967	1.26	665.716		1.26	134.081	1.26	593.922	1.26	563.442	1.26	530.034	1.26	532.7	1.26	517.403	1.26	1164.39	1.26	598.267
			1.27	516.387	1.27	523.318	1.27	260.538	1.27	762.348	1.27	3686.35	1.27	882.28	1.27	684.298		1.27	138.565	1.27	611.64	1.27	580.164	1.27	545.621	1.27	548.391	1.27	532.745	1.27	1206.97	1.27	616.169
			1.28	529.795	1.28	536.771	1.28	267.265	1.28	782.469	1.28	3783.84	1.28	906.683	1.28	702.976		1.28	143.049	1.28	629.398	1.28	596.937	1.28	561.265	1.28	564.129	1.28	548.141	1.28	1249.56	1.28	634.111
			1.29	543.268	1.29	550.224	1.29	273.991	1.29	802.711	1.29	3881.84	1.29	931.183	1.29	721.62		1.29	147.534	1.29	647.274	1.29	613.814	1.29	577.016	1.29	579.899	1.29	563.587	1.29	1292.14	1.29	652.136
			1.3	556.8	1.3	564.126	1.3	280.269	1.3	822.94	1.3	3979.91	1.3	955.818	1.3	740.287		1.3	152.018	1.3	665.16	1.3	630.656	1.3	592.751	1.3	595.726	1.3	579.077	1.3	1335.49	1.3	670.149
			1.31	570.283	1.31	577.578	1.31	286.996	1.31	843.134	1.31	4078	1.31	980.5	1.31	759.005		1.31	156.502	1.31	683.087	1.31	647.571	1.31	608.525	1.31	611.612	1.31	594.584	1.31	1379.35	1.31	688.214
			1.32	583.84	1.32	591.48	1.32	293.722	1.32	863.387	1.32	4176.16	1.32	1005.21	1.32	777.887		1.32	160.987	1.32	701.08	1.32	664.528	1.32	624.359	1.32	627.572	1.32	610.16	1.32	1423.22	1.32	706.321
			1.33	597.458	1.33	605.381	1.33	300.448	1.33	883.658	1.33	4274.93	1.33	1029.99	1.33	796.843		1.33	165.919	1.33	719.181	1.33	681.55	1.33	640.286	1.33	643.608	1.33	625.839	1.33	1467.08	1.33	724.545
			1.34	611.095	1.34	619.283	1.34	307.175	1.34	903.98	1.34	4373.4	1.34	1054.89	1.34	815.743		1.34	170.404	1.34	737.265	1.34	698.616	1.34	656.242	1.34	659.652	1.34	641.431	1.34	1510.94	1.34	742.752
			1.35	624.766	1.35	633.632	1.35	313.453	1.35	924.248	1.35	4471.7	1.35	1079.85	1.35	834.796		1.35	174.888	1.35	755.4	1.35	715.662	1.35	672.159	1.35	675.653	1.35	657.086	1.35	1555.02	1.35	760.965
			1.36	638.418	1.36	647.534	1.36	320.179	1.36	944.5	1.36	4570.08	1.36	1104.84	1.36	853.793		1.36	179.821	1.36	773.573	1.36	732.73	1.36	688.19	1.36	691.754	1.36	672.836	1.36	1599.94	1.36	779.237
			1.37	652.183	1.37	661.883	1.37	327.354	1.37	964.897	1.37	4669.31	1.37	1129.89	1.37	872.713		1.37	184.305	1.37	791.872	1.37	749.892	1.37	704.249	1.37	707.919	1.37	688.639	1.37	1644.86	1.37	797.608
			1.38	665.865	1.38	675.336	1.38	333.632	1.38	985.281	1.38	4768.54	1.38	1155.05	1.38	891.74		1.38	189.238	1.38	810.145	1.38	767.062	1.38	720.306	1.38	724.149	1.38	704.509	1.38	1689.77	1.38	815.935
			1.39	679.635	1.39	689.238	1.39	340.359	1.39	1005.65	1.39	4867.65	1.39	1180.28	1.39	910.88		1.39	193.722	1.39	828.492	1.39	784.326	1.39	736.386	1.39	740.379	1.39	720.383	1.39	1734.69	1.39	834.314
			1.4	693.317	1.4	703.139	1.4	347.085	1.4	1026.09	1.4	4967.5	1.4	1205.57	1.4	929.924		1.4	198.206	1.4	846.947	1.4	801.615	1.4	752.581	1.4	756.609	1.4	736.401	1.4	1779.61	1.4	852.791
			1.41	707.054	1.41	717.04	1.41	353.363	1.41	1046.61	1.41	5067.2	1.41	1231.01	1.41	948.96		1.41	203.139	1.41	865.401	1.41	818.954	1.41	768.721	1.41	772.94	1.41	752.383	1.41	1825.21	1.41	871.263
			1.42	720.912	1.42	730.942	1.42	360.09	1.42	1066.96	1.42	5166.91	1.42	1256.56	1.42	968.069		1.42	208.072	1.42	883.87	1.42	836.265	1.42	784.96	1.42	789.24	1.42	768.273	1.42	1870.97	1.42	889.72
			1.43	734.705	1.43	744.843	1.43	366.816	1.43	1087.26	1.43	5267.42	1.43	1282.16	1.43	987.13		1.43	212.556	1.43	902.4	1.43	853.651	1.43	801.336	1.43	805.692	1.43	784.217	1.43	1916.73	1.43	908.231
			1.44	748.512	1.44	758.744	1.44	373.543	1.44	1107.5	1.44	5367.71	1.44	1307.84	1.44	1006.19		1.44	217.489	1.44	921.036	1.44	871.068	1.44	817.786	1.44	822.213	1.44	800.369	1.44	1962.49	1.44	926.854
			1.45	762.449	1.45	772.197	1.45	380.269	1.45	1127.68	1.45	5467.44	1.45	1333.62	1.45	1025.23		1.45	222.422	1.45	939.64	1.45	888.479	1.45	834.134	1.45	838.71	1.45	816.425	1.45	2008.25	1.45	945.443
			1.46	776.392	1.46	785.202	1.46	387.444	1.46	1147.91		--	1.46	1359.54	1.46	1044.3		1.46	226.906	1.46	958.319	1.46	905.991	1.46	850.582	1.46	855.323	1.46	832.553	1.46	2054.33	1.46	964.032
			1.47	790.219	1.47	798.655	1.47	394.17	1.47	1167.69		--	1.47	1385.55	1.47	1063.34		1.47	231.839	1.47	977.093	1.47	923.541	1.47	867.155	1.47	871.88	1.47	848.789	1.47	2100.87	1.47	982.739
			1.48	804.038	1.48	812.108	1.48	400.897	1.48	1187.01		--	1.48	1411.67	1.48	1082.23		1.48	236.771	1.48	995.847	1.48	941.07	1.48	883.613	1.48	888.619	1.48	865.021	1.48	2147.4	1.48	1001.43
			1.49	817.875	1.49	824.664	1.49	408.072	1.49	1206.78		--	1.49	1437.88	1.49	1101.15		1.49	241.256	1.49	1014.65	1.49	958.647	1.49	900.128	1.49	905.322	1.49	881.291	1.49	2193.93	1.49	1020.13
			1.5	831.593	1.5	837.22	1.5	414.35	1.5	1225.84		--	1.5	1464.12	1.5	1120.17		1.5	246.188	1.5	1033.53	1.5	976.239	1.5	916.669	1.5	922.369	1.5	897.49	1.5	2240.46	1.5	1038.87
												--

## Sheet: Fig.2a
PBDB-TF
Test		Fit		Test		Fit
t (ps)	Normailized exciton density	t (ps)	Normailized exciton density	t (ps)	Normailized exciton density	t (ps)	Normailized exciton density
--	--	0.32173	0.88879	--	--	0.29673	0.76057
-5.91994	--	0.32499	0.88877	-5.91994	--	0.29916	0.76037
-5.63453	--	0.32829	0.88874	-5.66994	--	0.30162	0.76017
-5.38244	-0.05969	0.33162	0.88872	-5.41994	--	0.3041	0.75996
-5.13244	-0.0433	0.33499	0.88869	-5.16994	-0.0973	0.3066	0.75975
-4.88244	-0.03168	0.33839	0.88867	-4.91994	-0.09889	0.30913	0.75954
-4.63244	-0.02482	0.34182	0.88865	-4.66994	-0.07853	0.31167	0.75933
-4.38244	-0.02273	0.34529	0.88862	-4.41994	-0.06552	0.31423	0.75912
-4.13244	-0.03383	0.3488	0.8886	-4.16994	-0.09614	0.31681	0.7589
-3.88244	-0.00516	0.35234	0.88857	-3.91994	-0.10223	0.31942	0.75869
-3.63244	-0.01199	0.35591	0.88855	-3.66994	-0.07686	0.32204	0.75847
-3.38244	-0.01363	0.35953	0.88852	-3.41994	-0.07742	0.32469	0.75825
-3.13244	-0.05093	0.36318	0.88849	-3.16994	-0.07967	0.32736	0.75803
-2.88244	-0.0474	0.36686	0.88847	-2.91994	-0.07967	0.33005	0.7578
-2.63244	-0.10911	0.37059	0.88844	-2.66994	-0.08441	0.33277	0.75758
-2.38244	-0.07096	0.37435	0.88841	-2.41994	-0.09704	0.3355	0.75735
-2.13244	-0.09764	0.37815	0.88839	-2.16994	-0.08979	0.33826	0.75713
-1.88244	-0.05526	0.38199	0.88836	-1.91994	-0.0643	0.34104	0.7569
-1.63244	-0.05139	0.38586	0.88833	-1.66994	-0.07102	0.34384	0.75666
-1.38244	-0.06073	0.38978	0.8883	-1.41994	-0.06397	0.34667	0.75643
-1.13244	-0.08766	0.39374	0.88828	-1.16994	-0.06968	0.34952	0.7562
-0.92827	-0.11178	0.39773	0.88825	-0.93036	-0.07583	0.35239	0.75596
-0.92619	-0.17343	0.40177	0.88822	-0.92411	-0.076	0.35529	0.75572
-0.92619	-0.21749	0.40585	0.88819	-0.91994	-0.0761	0.35821	0.75548
-0.92202	-0.23046	0.40997	0.88816	-0.91369	-0.07626	0.36116	0.75524
-0.91786	-0.21388	0.41413	0.88813	-0.90327	-0.07629	0.36413	0.75499
-0.91577	-0.22349	0.41833	0.8881	-0.89077	-0.07588	0.36712	0.75475
-0.91369	-0.2348	0.42258	0.88807	-0.87827	-0.07547	0.37014	0.7545
-0.89286	-0.24344	0.42687	0.88804	-0.85536	-0.07472	0.37318	0.75425
-0.87202	-0.25001	0.4312	0.88801	-0.84911	-0.07451	0.37625	0.754
-0.84702	-0.25242	0.43558	0.88798	-0.83452	-0.07403	0.37934	0.75374
-0.83452	-0.24568	0.44	0.88795	-0.81994	-0.07356	0.38246	0.75349
-0.83036	-0.23229	0.44446	0.88791	-0.80744	-0.07315	0.38561	0.75323
-0.81161	-0.21774	0.44897	0.88788	-0.79077	-0.0726	0.38878	0.75297
-0.78661	-0.20402	0.45353	0.88785	-0.77827	-0.07219	0.39197	0.75271
-0.78452	-0.19082	0.45814	0.88782	-0.75952	-0.07157	0.3952	0.75245
-0.76577	-0.17747	0.46279	0.88778	-0.74702	-0.07116	0.39845	0.75218
-0.74077	-0.16284	0.46748	0.88775	-0.72827	-0.07055	0.40172	0.75192
-0.74077	-0.14934	0.47223	0.88772	-0.70952	-0.06993	0.40502	0.75165
-0.71577	-0.13422	0.47702	0.88768	-0.69286	-0.06939	0.40835	0.75138
-0.68869	-0.11887	0.48186	0.88765	-0.67202	-0.0687	0.41171	0.7511
-0.68661	-0.10332	0.48675	0.88761	-0.65119	-0.06829	0.4151	0.75083
-0.66369	-0.08528	0.49169	0.88758	-0.63452	-0.06848	0.41851	0.75055
-0.63661	-0.06971	0.49669	0.88754	-0.61161	-0.06874	0.42195	0.75027
-0.62411	-0.05375	0.50173	0.88751	-0.58869	-0.069	0.42542	0.74999
-0.59911	-0.03547	0.50682	0.88747	-0.56577	-0.06926	0.42892	0.7497
-0.57619	-0.01918	0.51196	0.88743	-0.54286	-0.06951	0.43244	0.74942
-0.55119	-0.00304	0.51716	0.8874	-0.51577	-0.06982	0.436	0.74913
-0.52411	0.04154	0.52241	0.88736	-0.49077	-0.0701	0.43958	0.74884
-0.49702	0.0436	0.52771	0.88732	-0.46369	-0.07041	0.4432	0.74855
-0.46994	0.01165	0.53307	0.88728	-0.43661	-0.07071	0.44684	0.74825
-0.43661	-0.03725	0.53848	0.88725	-0.40744	-0.07519	0.45051	0.74796
-0.40952	-0.06797	0.54394	0.88721	-0.37619	-0.08181	0.45422	0.74766
-0.36786	-0.12348	0.54947	0.88717	-0.34494	-0.07773	0.45795	0.74736
-0.34286	-0.14857	0.55504	0.88713	-0.30952	-0.0912	0.46172	0.74705
-0.30536	-0.13994	0.56068	0.88709	-0.27619	-0.09785	0.46551	0.74675
-0.27619	-0.07811	0.56637	0.88705	-0.24286	-0.07239	0.46934	0.74644
-0.22411	-0.05206	0.57212	0.88701	-0.20536	-0.07973	0.4732	0.74613
-0.19494	-0.0702	0.57792	0.88696	-0.16786	-0.07912	0.47709	0.74582
-0.14911	-0.07197	0.58379	0.88692	-0.12827	-0.06885	0.48101	0.7455
-0.11786	-0.02041	0.58972	0.88688	-0.08869	-0.08355	0.48497	0.74519
-0.06994	0.03513	0.5957	0.88684	-0.04702	-0.07709	0.48895	0.74487
-0.03661	0.19213	0.60175	0.8868	-0.00327	-0.0769	0.49297	0.74455
0.01548	0.41907	0.60786	0.88675	0.04256	-0.07185	0.49703	0.74422
0.06339	0.63979	0.61403	0.88671	0.09048	-0.04121	0.50111	0.7439
0.10714	0.81034	0.62026	0.88666	0.13839	0.1476	0.50523	0.74357
0.17173	0.91375	0.62655	0.88662	0.19048	0.51269	0.50939	0.74324
0.21756	0.95944	0.63291	0.88657	0.24464	0.88407	0.51357	0.7429
0.27381	0.96242	0.63934	0.88653	0.29673	1	0.5178	0.74257
0.32173	0.93015	0.64583	0.88648	0.35506	0.99302	0.52205	0.74223
0.39881	0.94616	0.65238	0.88644	0.41339	0.85838	0.52635	0.74189
0.44881	0.98393	0.659	0.88639	0.47589	0.85344	0.53067	0.74154
0.52381	0.96536	0.66569	0.88634	0.53631	0.76754	0.53504	0.7412
0.58214	0.98953	0.67245	0.88629	0.60298	0.73223	0.53943	0.74085
0.65714	0.9851	0.67928	0.88624	0.67173	0.7755	0.54387	0.7405
0.72589	0.90864	0.68617	0.8862	0.74673	0.90234	0.54834	0.74014
0.79881	0.88905	0.69314	0.88615	0.81756	0.88662	0.55285	0.73979
0.88631	0.85649	0.70017	0.8861	0.89673	0.70722	0.55739	0.73943
0.95714	0.86001	0.70728	0.88605	0.97173	0.65519	0.56198	0.73907
1.05298	0.88592	0.71446	0.88599	1.05714	0.69841	0.5666	0.7387
1.13631	0.92118	0.72171	0.88594	1.13839	0.6477	0.57126	0.73833
1.21548	0.9951	0.72903	0.88589	1.22589	0.61625	0.57595	0.73797
1.32589	1	0.73643	0.88584	1.31964	0.6318	0.58069	0.73759
1.40506	0.95512	0.74391	0.88578	1.41964	0.59764	0.58546	0.73722
1.53006	0.96223	0.75146	0.88573	1.51756	0.57986	0.59028	0.73684
1.62173	0.90376	0.75909	0.88568	1.62381	0.61653	0.59513	0.73646
1.73839	0.81204	0.76679	0.88562	1.72589	0.6198	0.60002	0.73608
1.83631	0.76598	0.77457	0.88557	1.83423	0.59569	0.60495	0.73569
1.98214	0.77265	0.78244	0.88551	1.94673	0.5732	0.60993	0.7353
2.06756	0.80093	0.79038	0.88545	2.06756	0.62565	0.61494	0.73491
2.21756	0.83135	0.7984	0.8854	2.18631	0.60517	0.62	0.73452
2.33423	0.85365	0.80651	0.88534	2.31339	0.57245	0.6251	0.73412
2.46548	0.89395	0.81469	0.88528	2.45298	0.51107	0.63023	0.73372
2.61548	0.92879	0.82296	0.88522	2.58839	0.55243	0.63542	0.73332
2.75506	0.89259	0.83131	0.88516	2.72798	0.59913	0.64064	0.73291
2.91756	0.89756	0.83975	0.8851	2.87798	0.57446	0.64591	0.73251
3.06964	0.91013	0.84828	0.88504	3.03631	0.57081	0.65122	0.73209
3.22798	0.92714	0.85689	0.88498	3.19464	0.50626	0.65657	0.73168
3.38214	0.94067	0.86558	0.88492	3.35714	0.53061	0.66197	0.73126
3.56339	0.90486	0.87437	0.88486	3.52798	0.52016	0.66741	0.73084
3.72798	0.91395	0.88324	0.8848	3.70506	0.4889	0.6729	0.73042
3.92173	0.89256	0.89221	0.88473	3.88839	0.477	0.67843	0.72999
4.11339	0.83646	0.90127	0.88467	4.08006	0.46716	0.68401	0.72956
4.31548	0.83744	0.91041	0.8846	4.27798	0.41365	0.68963	0.72913
4.51964	0.84827	0.91965	0.88454	4.48214	0.40878	0.6953	0.7287
4.72589	0.86042	0.92899	0.88447	4.69464	0.44372	0.70102	0.72826
4.95089	0.84475	0.93842	0.8844	4.91339	0.4788	0.70678	0.72782
5.18214	0.83331	0.94794	0.88434	5.14464	0.43632	0.71259	0.72737
5.41964	0.84472	0.95757	0.88427	5.38214	0.41937	0.71845	0.72693
5.66756	0.8548	0.96729	0.8842	5.63006	0.39762	0.72436	0.72648
5.92173	0.87223	0.9771	0.88413	5.88423	0.36886	0.73031	0.72602
6.18839	0.90791	0.98702	0.88406	6.15089	0.41309	0.73632	0.72556
6.46339	0.92739	0.99704	0.88399	6.42589	0.39417	0.74237	0.7251
6.74881	0.89534	1.00716	0.88392	6.71131	0.43961	0.74847	0.72464
7.04464	0.84176	1.01738	0.88384	7.00714	0.40398	0.75463	0.72417
7.35298	0.83501	1.02771	0.88377	7.31548	0.42337	0.76083	0.7237
7.67173	0.82572	1.03814	0.8837	7.63423	0.44678	0.76709	0.72323
8.00298	0.84667	1.04868	0.88362	7.96548	0.40662	0.77339	0.72275
8.34673	0.86957	1.05932	0.88355	8.30923	0.36601	0.77975	0.72228
8.70298	0.85687	1.07007	0.88347	8.66548	0.35129	0.78616	0.72179
9.07173	0.8567	1.08094	0.88339	9.03423	0.36089	0.79263	0.72131
9.45506	0.85261	1.09191	0.88332	9.41756	0.35254	0.79914	0.72082
9.85298	0.83884	1.10299	0.88324	9.81548	0.36916	0.80571	0.72032
10.2655	0.82707	1.11419	0.88316	10.228	0.37692	0.81234	0.71983
10.6946	0.81792	1.1255	0.88308	10.6571	0.42584	0.81902	0.71933
11.1384	0.83489	1.13692	0.883	11.1009	0.37688	0.82575	0.71882
11.6009	0.85826	1.14846	0.88292	11.5634	0.33174	0.83254	0.71832
12.078	0.87976	1.16012	0.88283	12.0405	0.37175	0.83938	0.71781
12.5738	0.89662	1.17189	0.88275	12.5363	0.37385	0.84628	0.71729
13.0905	0.8884	1.18379	0.88267	13.053	0.32821	0.85324	0.71678
13.6238	0.82596	1.1958	0.88258	13.5863	0.34055	0.86026	0.71626
14.178	0.77134	1.20794	0.8825	14.1405	0.34372	0.86733	0.71573
14.753	0.75198	1.2202	0.88241	14.7155	0.31253	0.87446	0.7152
15.3509	0.74517	1.23259	0.88232	15.3134	0.31465	0.88165	0.71467
15.9696	0.72069	1.2451	0.88223	15.9321	0.27491	0.8889	0.71414
16.6113	0.78065	1.25774	0.88214	16.5738	0.25951	0.89621	0.7136
17.278	0.79749	1.2705	0.88205	17.2405	0.28009	0.90357	0.71306
17.9696	0.78819	1.2834	0.88196	17.9321	0.29639	0.911	0.71251
18.6863	0.75893	1.29642	0.88187	18.6488	0.26472	0.91849	0.71196
19.4321	0.74632	1.30958	0.88178	19.3946	0.27171	0.92604	0.71141
20.203	0.76527	1.32288	0.88168	20.1655	0.27121	0.93366	0.71085
21.0051	0.77535	1.3363	0.88159	20.9676	0.25877	0.94133	0.71029
21.8363	0.77744	1.34987	0.88149	21.7988	0.2742	0.94907	0.70973
22.6988	0.80632	1.36357	0.88139	22.6613	0.28329	0.95688	0.70916
23.5926	0.78675	1.37741	0.8813	23.5551	0.23637	0.96474	0.70859
24.5217	0.74522	1.39139	0.8812	24.4842	0.22559	0.97267	0.70801
25.4842	0.71211	1.40551	0.8811	25.4467	0.21378	0.98067	0.70743
26.4842	0.65877	1.41978	0.881	26.4467	0.21243	0.98873	0.70685
27.5217	0.6277	1.43419	0.8809	27.4842	0.21666	0.99686	0.70626
28.5967	0.64549	1.44875	0.88079	28.5592	0.22002	1.00506	0.70567
29.7134	0.67304	1.46345	0.88069	29.6759	0.22428	1.01332	0.70507
30.8717	0.68881	1.47831	0.88058	30.8342	0.22684	1.02165	0.70448
32.0738	0.676	1.49331	0.88048	32.0363	0.2055	1.03005	0.70387
33.3196	0.65604	1.50847	0.88037	33.2821	0.19028	1.03852	0.70327
34.6134	0.61519	1.52378	0.88026	34.5759	0.17695	1.04706	0.70266
35.9551	0.53765	1.53925	0.88015	35.9176	0.18462	1.05567	0.70204
37.3467	0.47462	1.55487	0.88004	37.3092	0.19564	1.06435	0.70142
38.7926	0.46519	1.57065	0.87993	38.7551	0.18723	1.0731	0.7008
40.2905	0.49408	1.5866	0.87982	40.253	0.15406	1.08192	0.70017
41.8446	0.52415	1.6027	0.87971	41.8071	0.15857	1.09081	0.69954
43.4592	0.546	1.61897	0.87959	43.4217	0.15811	1.09978	0.69891
45.1321	0.54936	1.6354	0.87948	45.0946	0.14037	1.10882	0.69827
46.8696	0.52999	1.652	0.87936	46.8321	0.15221	1.11794	0.69763
48.6717	0.51538	1.66877	0.87924	48.6342	0.14633	1.12713	0.69698
50.5405	0.48819	1.68571	0.87912	50.503	0.1517	1.1364	0.69633
52.4801	0.46143	1.70282	0.879	52.4426	0.1262	1.14574	0.69567
54.4926	0.48841	1.7201	0.87888	54.4551	0.14677	1.15516	0.69501
56.5801	0.49125	1.73756	0.87876	56.5426	0.13119	1.16466	0.69435
58.7467	0.50105	1.7552	0.87863	58.7092	0.10966	1.17423	0.69368
60.9946	0.49356	1.77301	0.87851	60.9571	0.10203	1.18389	0.69301
63.3259	0.49315	1.79101	0.87838	63.2884	0.10371	1.19362	0.69233
65.7446	0.47173	1.80919	0.87825	65.7071	0.11311	1.20343	0.69165
68.2551	0.45479	1.82755	0.87812	68.2176	0.12666	1.21333	0.69097
70.8592	0.42727	1.8461	0.87799	70.8217	0.10626	1.2233	0.69028
73.5613	0.40003	1.86484	0.87786	73.5238	0.08424	1.23336	0.68958
76.3655	0.33839	1.88377	0.87773	76.328	0.08271	1.2435	0.68889
79.2738	0.33288	1.90289	0.87759	79.2363	0.09331	1.25372	0.68818
82.2905	0.33197	1.9222	0.87746	82.253	0.09459	1.26403	0.68748
85.4217	0.3445	1.94172	0.87732	85.3842	0.08527	1.27442	0.68677
88.6717	0.37768	1.96142	0.87718	88.6342	0.05189	1.2849	0.68605
92.0384	0.46246	1.98133	0.87704	92.003	0.08037	1.29547	0.68533
95.5092	0.48874	2.00144	0.8769	95.5009	0.05851	1.30612	0.68461
99.1405	0.47812	2.02176	0.87676	99.128	0.07354	1.31685	0.68388
102.857	0.45455	2.04228	0.87661	102.893	0.08519	1.32768	0.68315
106.82	0.42667	2.06301	0.87647	106.799	0.07537	1.3386	0.68241
110.882	0.35256	2.08395	0.87632	110.847	0.06552	1.3496	0.68167
115.022	0.34093	2.1051	0.87617	115.03	0.05484	1.3607	0.68092
119.403	0.34458	2.12647	0.87602	119.391	0.05048	1.37188	0.68017
123.936	0.35582	2.14805	0.87587	123.92	0.05506	1.38316	0.67941
128.638	0.35117	2.16986	0.87572	128.636	0.05749	1.39453	0.67865
133.451	0.38193	2.19188	0.87556	133.486	0.06508	1.406	0.67789
138.501	0.37793	2.21413	0.87541	138.561	0.0596	1.41756	0.67712
143.782	0.35434	2.2366	0.87525	143.791	0.04558	1.42921	0.67635
149.213	0.31176	2.2593	0.87509	149.228	0.05404	1.44096	0.67557
154.845	0.35958	2.28224	0.87493	154.876	0.04994	1.45281	0.67478
160.699	0.38988	2.3054	0.87477	160.724	0.02744	1.46476	0.674
166.774	0.39413	2.3288	0.8746	166.801	0.04945	1.4768	0.6732
173.068	0.41929	2.35244	0.87444	173.105	0.01985	1.48894	0.67241
179.611	0.37513	2.37632	0.87427	179.645	0.02559	1.50118	0.6716
186.395	0.29436	2.40044	0.8741	186.432	0.03253	1.51352	0.6708
193.443	0.24077	2.4248	0.87393	193.474	0.02322	1.52597	0.66999
200.749	0.17807	2.44942	0.87376	200.78	0.04243	1.53851	0.66917
208.32	0.17588	2.47428	0.87358	208.363	0.03335	1.55116	0.66835
216.184	0.20607	2.49939	0.87341	216.222	0.03408	1.56391	0.66752
224.347	0.22089	2.52476	0.87323	224.38	0.02546	1.57677	0.66669
232.809	0.26673	2.55039	0.87305	232.849	0.01005	1.58973	0.66586
241.599	0.23056	2.57628	0.87287	241.632	0.03755	1.6028	0.66502
250.705	0.22016	2.60243	0.87269	250.74	0.02229	1.61598	0.66417
260.161	0.194	2.62884	0.8725	260.195	0.034	1.62927	0.66332
269.966	0.19098	2.65552	0.87232	270.003	0.02171	1.64266	0.66247
280.143	0.18965	2.68248	0.87213	280.18	0.00933	1.65617	0.66161
290.703	0.18038	2.70971	0.87194	290.738	-0.0088	1.66978	0.66074
301.661	0.16775	2.73721	0.87174	301.693	0.03795	1.68351	0.65988
313.022	0.18804	2.76499	0.87155	313.059	-0.00358	1.69735	0.659
324.813	0.17263	2.79306	0.87135	324.851	0.01209	1.71131	0.65812
337.051	0.19395	2.82141	0.87116	337.086	0.000636211	1.72538	0.65724
349.743	0.15371	2.85005	0.87096	349.78	0.03228	1.73956	0.65635
362.918	0.17288	2.87897	0.87076	362.951	0.02245	1.75386	0.65546
376.578	0.15352	2.9082	0.87055	376.615	-0.00642	1.76828	0.65456
390.757	0.13195	2.93772	0.87035	390.793	0.00861	1.78282	0.65365
405.466	0.15785	2.96753	0.87014	405.503	0.01327	1.79748	0.65274
420.726	0.16435	2.99765	0.86993	420.763	0.02977	1.81226	0.65183
436.563	0.18219	3.02808	0.86972	436.599	-0.00363	1.82716	0.65091
452.988	0.21362	3.05882	0.8695	453.026	-0.00713	1.84218	0.64999
470.034	0.17057	3.08986	0.86929	470.072	0.00405	1.85732	0.64906
487.718	0.13957	3.12123	0.86907	487.755	0.04387	1.87259	0.64813
506.065	0.10459	3.15291	0.86885	506.103	-0.01239	1.88799	0.64719
525.101	0.07754	3.18491	0.86862	525.138	0.02114	1.90351	0.64624
544.861	0.14533	3.21724	0.8684	544.89	0.02047	1.91916	0.6453
565.345	0.12705	3.24989	0.86817	565.386	-0.00298	1.93494	0.64434
586.611	0.10649	3.28288	0.86794	586.649	-0.01873	1.95085	0.64338
608.67	0.09392	3.3162	0.86771	608.701	0.00204	1.96689	0.64242
631.553	0.09386	3.34986	0.86748	631.586	0.02795	1.98306	0.64145
655.324	0.05759	3.38387	0.86724	655.334	0.01022	1.99936	0.64048
679.963	0.05782	3.41821	0.867	679.978	-0.00687	2.0158	0.6395
705.49	0.02676	3.45291	0.86676	705.532	0.01643	2.03237	0.63851
732.015	0.09176	3.48796	0.86652	732.049	-0.0073	2.04908	0.63752
759.54	0.05448	3.52336	0.86627	759.566	-0.02548	2.06593	0.63653
788.155	0.04085	3.55912	0.86602	788.132	0.00563	2.08291	0.63553
817.788	0.10666	3.59525	0.86577	817.751	-0.00813	2.10004	0.63452
848.518	0.15527	3.63174	0.86552	848.48	-0.00827	2.1173	0.63351
880.397	0.14715	3.6686	0.86526	880.361	-0.00786	2.13471	0.6325
913.466	0.12073	3.70584	0.86501	913.426	0.01242	2.15226	0.63148
947.759	0.06755	3.74346	0.86475	947.751	0.01438	2.16995	0.63045
983.357	0.03144	3.78145	0.86448	983.367	-0.00141	2.18779	0.62942
1020.35	1.28627e-05	3.81983	0.86422	1020.31	-0.01354	2.20578	0.62838
1058.65	-0.01935	3.85861	0.86395	1058.64	-0.0213	2.22392	0.62734
1098.38	0.02931	3.89777	0.86368			2.2422	0.6263
1139.69	0.01263	3.93734	0.8634			2.26063	0.62525
1182.48	-0.03018	3.9773	0.86313			2.27922	0.62419
1226.91	-0.04807	4.01767	0.86285			2.29796	0.62313
1272.94	-0.02243	4.05845	0.86257			2.31685	0.62206
1320.76	-0.03846	4.09965	0.86228			2.3359	0.62099
1370.37	0.01048	4.14126	0.862			2.3551	0.61991
1421.85	0.06875	4.18329	0.86171			2.37447	0.61883
1475.28	0.1313	4.22575	0.86141			2.39399	0.61774
1530.63	0.17371	4.26865	0.86112			2.41367	0.61665
1588.12	0.1784	4.31197	0.86082			2.43351	0.61555
1647.74	0.11282	4.35574	0.86052			2.45352	0.61445
1709.6	0.07413	4.39995	0.86021			2.47369	0.61334
1773.8	0.02309	4.44461	0.8599			2.49403	0.61222
1840.4	0.01886	4.48973	0.85959			2.51454	0.61111
1909.51	-0.01091	4.5353	0.85928			2.53521	0.60998
1981.24	0.00247	4.58133	0.85896			2.55605	0.60885
2055.65	0.08291	4.62783	0.85864			2.57707	0.60772
2132.77	0.08642	4.67481	0.85832			2.59825	0.60658
2212.86	0.03289	4.72226	0.858			2.61962	0.60543
2295.93	0.01831	4.77019	0.85767			2.64115	0.60428
2382.16	-0.00733	4.81861	0.85733			2.66287	0.60313
2471.55	-0.03946	4.86752	0.857			2.68476	0.60197
2564.34	-0.09018	4.91692	0.85666			2.70683	0.6008
2660.61	-0.06501	4.96683	0.85632			2.72909	0.59963
2760.49	-0.05362	5.01725	0.85597			2.75152	0.59846
2864.14	-0.05081	5.06817	0.85562			2.77415	0.59728
2971.65	-0.05316	5.11962	0.85527			2.79695	0.59609
3083.2	-0.10481	5.17158	0.85491			2.81995	0.5949
3198.93	-0.14172	5.22407	0.85456			2.84313	0.5937
3319.03	-0.10738	5.2771	0.85419			2.86651	0.5925
3443.61	-0.04179	5.33066	0.85383			2.89007	0.59129
3572.91	-0.01403	5.38477	0.85346			2.91383	0.59008
3707.02	0.02077	5.43943	0.85308			2.93779	0.58887
3846.18	0.089	5.49464	0.85271			2.96194	0.58764
3990.58	0.04778	5.55041	0.85233			2.9863	0.58642
4140.36	0.04153	5.60675	0.85194			3.01085	0.58518
4295.76	0.00811	5.66366	0.85155			3.0356	0.58395
4457	0.01084	5.72114	0.85116			3.06056	0.58271
4624.29	-0.04857	5.77921	0.85077			3.08572	0.58146
4797.85	-0.11395	5.83787	0.85037			3.11109	0.58021
4977.92	-0.12177	5.89713	0.84996			3.13667	0.57895
5164.73	-0.11552	5.95699	0.84956			3.16246	0.57769
5358.57	-0.0878	6.01745	0.84915			3.18846	0.57642
5559.72	0.01939	6.07853	0.84873			3.21467	0.57515
5768.33	0.04885	6.14023	0.84831			3.2411	0.57387
5984.83	0.07694	6.20255	0.84789			3.26775	0.57259
6209.43	0.02803	6.26551	0.84746			3.29461	0.5713
6442.46	0.02325	6.32911	0.84703			3.3217	0.57001
6684.25	-0.01149	6.39335	0.8466			3.34901	0.56871
6935.12	-0.02102	6.45824	0.84616			3.37654	0.56741
7195.39	-0.02365	6.52379	0.84571			3.4043	0.5661
7465.43	-0.01936	6.59001	0.84527			3.43229	0.56479
7745.61	-0.00818	6.6569	0.84481			3.46051	0.56348
		6.72447	0.84436			3.48896	0.56215
		6.79273	0.8439			3.51764	0.56083
		6.86167	0.84343			3.54656	0.5595
		6.93132	0.84296			3.57572	0.55816
		7.00168	0.84249			3.60512	0.55682
		7.07274	0.84201			3.63476	0.55548
		7.14453	0.84153			3.66464	0.55413
		7.21705	0.84104			3.69477	0.55277
		7.29031	0.84055			3.72515	0.55141
		7.36431	0.84005			3.75577	0.55005
		7.43905	0.83955			3.78665	0.54868
		7.51456	0.83904			3.81778	0.54731
		7.59084	0.83853			3.84917	0.54593
		7.66789	0.83801			3.88082	0.54455
		7.74572	0.83749			3.91272	0.54316
		7.82434	0.83696			3.94489	0.54177
		7.90376	0.83643			3.97732	0.54038
		7.98398	0.8359			4.01002	0.53898
		8.06502	0.83535			4.04299	0.53757
		8.14688	0.83481			4.07623	0.53616
		8.22957	0.83426			4.10974	0.53475
		8.3131	0.8337			4.14353	0.53333
		8.39748	0.83314			4.1776	0.53191
		8.48272	0.83257			4.21194	0.53048
		8.56882	0.832			4.24657	0.52905
		8.6558	0.83142			4.28149	0.52762
		8.74366	0.83084			4.31669	0.52618
		8.83241	0.83025			4.35218	0.52474
		8.92206	0.82965			4.38796	0.52329
		9.01262	0.82905			4.42403	0.52184
		9.1041	0.82845			4.46041	0.52038
		9.19651	0.82783			4.49708	0.51892
		9.28985	0.82722			4.53405	0.51746
		9.38415	0.82659			4.57133	0.51599
		9.4794	0.82597			4.60891	0.51452
		9.57561	0.82533			4.6468	0.51305
		9.67281	0.82469			4.685	0.51157
		9.77099	0.82404			4.72352	0.51008
		9.87017	0.82339			4.76236	0.5086
		9.97035	0.82273			4.80151	0.50711
		10.0716	0.82207			4.84099	0.50561
		10.1738	0.8214			4.88079	0.50411
		10.277	0.82072			4.92091	0.50261
		10.3814	0.82004			4.96137	0.50111
		10.4867	0.81935			5.00216	0.4996
		10.5932	0.81865			5.04329	0.49809
		10.7007	0.81795			5.08475	0.49657
		10.8093	0.81724			5.12655	0.49505
		10.919	0.81652			5.1687	0.49353
		11.0299	0.8158			5.2112	0.492
		11.1418	0.81507			5.25404	0.49047
		11.2549	0.81434			5.29724	0.48894
		11.3691	0.81359			5.34079	0.4874
		11.4846	0.81284			5.3847	0.48586
		11.6011	0.81209			5.42897	0.48432
		11.7189	0.81133			5.4736	0.48277
		11.8378	0.81056			5.5186	0.48122
		11.958	0.80978			5.56397	0.47967
		12.0793	0.80899			5.60972	0.47812
		12.202	0.8082			5.65584	0.47656
		12.3258	0.80741			5.70234	0.475
		12.4509	0.8066			5.74922	0.47343
		12.5773	0.80579			5.79649	0.47186
		12.705	0.80497			5.84414	0.4703
		12.8339	0.80414			5.89219	0.46872
		12.9642	0.8033			5.94063	0.46715
		13.0958	0.80246			5.98947	0.46557
		13.2287	0.80161			6.03871	0.46399
		13.363	0.80075			6.08836	0.46241
		13.4986	0.79989			6.13842	0.46082
		13.6356	0.79901			6.18888	0.45923
		13.774	0.79813			6.23977	0.45764
		13.9138	0.79724			6.29107	0.45605
		14.0551	0.79634			6.34279	0.45445
		14.1977	0.79544			6.39494	0.45286
		14.3418	0.79453			6.44751	0.45126
		14.4874	0.7936			6.50052	0.44965
		14.6345	0.79268			6.55396	0.44805
		14.783	0.79174			6.60785	0.44644
		14.9331	0.79079			6.66217	0.44483
		15.0846	0.78984			6.71695	0.44322
		15.2377	0.78887			6.77217	0.44161
		15.3924	0.7879			6.82785	0.44
		15.5487	0.78692			6.88398	0.43838
		15.7065	0.78593			6.94058	0.43676
		15.8659	0.78493			6.99764	0.43514
		16.0269	0.78393			7.05517	0.43352
		16.1896	0.78291			7.11318	0.4319
		16.3539	0.78189			7.17166	0.43028
		16.5199	0.78086			7.23062	0.42865
		16.6876	0.77981			7.29006	0.42702
		16.857	0.77876			7.35	0.42539
		17.0281	0.7777			7.41043	0.42376
		17.2009	0.77663			7.47135	0.42213
		17.3755	0.77555			7.53278	0.4205
		17.5519	0.77447			7.59471	0.41886
		17.73	0.77337			7.65715	0.41723
		17.91	0.77226			7.7201	0.41559
		18.0918	0.77114			7.78357	0.41396
		18.2754	0.77002			7.84757	0.41232
		18.4609	0.76888			7.91208	0.41068
		18.6483	0.76774			7.97713	0.40904
		18.8376	0.76658			8.04272	0.4074
		19.0288	0.76542			8.10884	0.40575
		19.222	0.76424			8.17551	0.40411
		19.4171	0.76306			8.24272	0.40247
		19.6141	0.76186			8.31049	0.40082
		19.8132	0.76066			8.37881	0.39918
		20.0144	0.75944			8.4477	0.39753
		20.2175	0.75822			8.51715	0.39589
		20.4227	0.75698			8.58718	0.39424
		20.63	0.75573			8.65778	0.3926
		20.8394	0.75448			8.72896	0.39095
		21.0509	0.75321			8.80072	0.3893
		21.2646	0.75193			8.87308	0.38766
		21.4804	0.75064			8.94603	0.38601
		21.6985	0.74934			9.01958	0.38436
		21.9187	0.74803			9.09373	0.38272
		22.1412	0.74671			9.16849	0.38107
		22.3659	0.74538			9.24387	0.37942
		22.5929	0.74404			9.31987	0.37777
		22.8223	0.74268			9.39649	0.37613
		23.0539	0.74132			9.47375	0.37448
		23.2879	0.73994			9.55164	0.37284
		23.5243	0.73856			9.63016	0.37119
		23.7631	0.73716			9.70934	0.36954
		24.0043	0.73575			9.78916	0.3679
		24.2479	0.73433			9.86965	0.36626
		24.4941	0.73289			9.95079	0.36461
		24.7427	0.73145			10.0326	0.36297
		24.9938	0.72999			10.1151	0.36133
		25.2475	0.72853			10.1982	0.35969
		25.5038	0.72705			10.2821	0.35804
		25.7626	0.72556			10.3666	0.3564
		26.0241	0.72405			10.4519	0.35477
		26.2883	0.72254			10.5378	0.35313
		26.5551	0.72101			10.6244	0.35149
		26.8247	0.71947			10.7118	0.34986
		27.0969	0.71792			10.7998	0.34822
		27.372	0.71636			10.8886	0.34659
		27.6498	0.71479			10.9781	0.34495
		27.9305	0.7132			11.0684	0.34332
		28.214	0.7116			11.1594	0.34169
		28.5003	0.70999			11.2512	0.34007
		28.7896	0.70836			11.3437	0.33844
		29.0818	0.70673			11.4369	0.33681
		29.377	0.70508			11.5309	0.33519
		29.6752	0.70341			11.6257	0.33357
		29.9764	0.70174			11.7213	0.33195
		30.2807	0.70005			11.8177	0.33033
		30.588	0.69835			11.9148	0.32871
		30.8985	0.69664			12.0128	0.3271
		31.2121	0.69491			12.1116	0.32548
		31.5289	0.69318			12.2111	0.32387
		31.849	0.69142			12.3115	0.32226
		32.1722	0.68966			12.4128	0.32066
		32.4988	0.68788			12.5148	0.31905
		32.8287	0.68609			12.6177	0.31745
		33.1619	0.68429			12.7214	0.31585
		33.4985	0.68247			12.826	0.31425
		33.8385	0.68064			12.9315	0.31265
		34.182	0.6788			13.0378	0.31106
		34.5289	0.67694			13.145	0.30947
		34.8794	0.67507			13.253	0.30788
		35.2334	0.67319			13.362	0.30629
		35.5911	0.67129			13.4719	0.30471
		35.9523	0.66938			13.5826	0.30312
		36.3173	0.66746			13.6943	0.30154
		36.6859	0.66552			13.8069	0.29997
		37.0582	0.66357			13.9204	0.29839
		37.4344	0.6616			14.0348	0.29682
		37.8144	0.65963			14.1502	0.29525
		38.1982	0.65763			14.2666	0.29369
		38.5859	0.65563			14.3839	0.29213
		38.9776	0.65361			14.5021	0.29057
		39.3732	0.65158			14.6213	0.28901
		39.7728	0.64953			14.7416	0.28746
		40.1765	0.64747			14.8628	0.28591
		40.5843	0.64539			14.9849	0.28436
		40.9963	0.64331			15.1081	0.28281
		41.4124	0.6412			15.2324	0.28127
		41.8327	0.63909			15.3576	0.27974
		42.2574	0.63696			15.4839	0.2782
		42.6863	0.63482			15.6112	0.27667
		43.1195	0.63266			15.7395	0.27514
		43.5572	0.63049			15.8689	0.27362
		43.9993	0.6283			15.9994	0.2721
		44.4459	0.6261			16.1309	0.27058
		44.8971	0.62389			16.2635	0.26906
		45.3528	0.62166			16.3972	0.26755
		45.8131	0.61942			16.532	0.26605
		46.2781	0.61717			16.668	0.26454
		46.7479	0.6149			16.805	0.26304
		47.2224	0.61261			16.9432	0.26155
		47.7017	0.61032			17.0825	0.26005
		48.1859	0.60801			17.2229	0.25857
		48.675	0.60568			17.3645	0.25708
		49.169	0.60334			17.5073	0.2556
		49.6681	0.60099			17.6512	0.25412
		50.1722	0.59862			17.7963	0.25265
		50.6815	0.59624			17.9426	0.25118
		51.1959	0.59385			18.0901	0.24972
		51.7156	0.59144			18.2389	0.24826
		52.2405	0.58902			18.3888	0.2468
		52.7708	0.58659			18.54	0.24535
		53.3064	0.58414			18.6924	0.2439
		53.8475	0.58167			18.8461	0.24245
		54.394	0.5792			19.001	0.24101
		54.9461	0.57671			19.1573	0.23958
		55.5038	0.5742			19.3148	0.23814
		56.0672	0.57169			19.4736	0.23672
		56.6363	0.56916			19.6337	0.23529
		57.2112	0.56661			19.7951	0.23387
		57.7919	0.56406			19.9578	0.23246
		58.3785	0.56149			20.1219	0.23105
		58.971	0.5589			20.2873	0.22964
		59.5696	0.55631			20.4541	0.22824
		60.1743	0.5537			20.6223	0.22684
		60.785	0.55107			20.7919	0.22545
		61.402	0.54844			20.9628	0.22406
		62.0253	0.54579			21.1351	0.22268
		62.6548	0.54313			21.3089	0.2213
		63.2908	0.54045			21.4841	0.21992
		63.9332	0.53777			21.6607	0.21855
		64.5821	0.53507			21.8388	0.21719
		65.2377	0.53236			22.0184	0.21583
		65.8998	0.52963			22.1994	0.21447
		66.5687	0.52689			22.3819	0.21312
		67.2444	0.52415			22.5659	0.21177
		67.927	0.52139			22.7514	0.21043
		68.6164	0.51861			22.9385	0.2091
		69.3129	0.51583			23.1271	0.20776
		70.0165	0.51303			23.3172	0.20644
		70.7271	0.51022			23.5089	0.20511
		71.445	0.50741			23.7022	0.2038
		72.1702	0.50457			23.8971	0.20248
		72.9027	0.50173			24.0935	0.20118
		73.6427	0.49888			24.2916	0.19987
		74.3902	0.49602			24.4913	0.19857
		75.1453	0.49314			24.6927	0.19728
		75.908	0.49026			24.8957	0.19599
		76.6785	0.48736			25.1004	0.19471
		77.4568	0.48445			25.3067	0.19343
		78.243	0.48154			25.5148	0.19216
		79.0372	0.47861			25.7246	0.19089
		79.8394	0.47567			25.9361	0.18962
		80.6498	0.47273			26.1493	0.18837
		81.4685	0.46977			26.3643	0.18711
		82.2954	0.46681			26.581	0.18586
		83.1307	0.46383			26.7995	0.18462
		83.9745	0.46085			27.0199	0.18338
		84.8268	0.45786			27.242	0.18215
		85.6878	0.45486			27.466	0.18092
		86.5576	0.45185			27.6918	0.1797
		87.4362	0.44883			27.9195	0.17848
		88.3237	0.4458			28.149	0.17727
		89.2202	0.44277			28.3804	0.17606
		90.1258	0.43973			28.6138	0.17486
		91.0406	0.43668			28.849	0.17366
		91.9647	0.43363			29.0862	0.17247
		92.8981	0.43056			29.3253	0.17128
		93.841	0.42749			29.5664	0.1701
		94.7935	0.42442			29.8095	0.16892
		95.7557	0.42134			30.0546	0.16775
		96.7277	0.41825			30.3017	0.16659
		97.7095	0.41515			30.5508	0.16543
		98.7013	0.41206			30.802	0.16427
		99.7031	0.40895			31.0552	0.16312
		100.715	0.40584			31.3105	0.16197
		101.737	0.40273			31.568	0.16083
		102.77	0.39961			31.8275	0.1597
		103.813	0.39648			32.0892	0.15857
		104.867	0.39336			32.353	0.15744
		105.931	0.39023			32.619	0.15633
		107.007	0.38709			32.8872	0.15521
		108.093	0.38396			33.1575	0.1541
		109.19	0.38082			33.4301	0.153
		110.298	0.37767			33.705	0.1519
		111.418	0.37453			33.9821	0.15081
		112.549	0.37138			34.2615	0.14972
		113.691	0.36823			34.5432	0.14864
		114.845	0.36508			34.8272	0.14756
		116.011	0.36193			35.1135	0.14649
		117.188	0.35878			35.4022	0.14542
		118.378	0.35563			35.6932	0.14436
		119.579	0.35248			35.9867	0.1433
		120.793	0.34932			36.2826	0.14225
		122.019	0.34617			36.5808	0.14121
		123.258	0.34302			36.8816	0.14016
		124.509	0.33987			37.1848	0.13913
		125.772	0.33673			37.4905	0.1381
		127.049	0.33358			37.7988	0.13707
		128.339	0.33044			38.1095	0.13605
		129.641	0.3273			38.4228	0.13504
		130.957	0.32416			38.7387	0.13403
		132.286	0.32102			39.0572	0.13302
		133.629	0.31789			39.3783	0.13203
		134.986	0.31477			39.7021	0.13103
		136.356	0.31164			40.0285	0.13004
		137.74	0.30852			40.3576	0.12906
		139.138	0.30541			40.6894	0.12808
		140.55	0.3023			41.0239	0.12711
		141.977	0.2992			41.3612	0.12614
		143.418	0.29611			41.7012	0.12518
		144.874	0.29302			42.0441	0.12422
		146.344	0.28993			42.3897	0.12327
		147.829	0.28686			42.7383	0.12232
		149.33	0.28379			43.0896	0.12138
		150.846	0.28073			43.4439	0.12044
		152.377	0.27768			43.8011	0.11951
		153.923	0.27464			44.1612	0.11858
		155.486	0.27161			44.5242	0.11766
		157.064	0.26858			44.8903	0.11674
		158.658	0.26557			45.2594	0.11583
		160.269	0.26256			45.6315	0.11492
		161.895	0.25957			46.0066	0.11402
		163.539	0.25659			46.3849	0.11312
		165.199	0.25362			46.7662	0.11223
		166.875	0.25066			47.1507	0.11134
		168.569	0.24771			47.5384	0.11046
		170.28	0.24478			47.9292	0.10958
		172.009	0.24186			48.3232	0.10871
		173.755	0.23895			48.7205	0.10784
		175.518	0.23605			49.1211	0.10698
		177.3	0.23317			49.5249	0.10613
		179.099	0.2303			49.9321	0.10527
		180.917	0.22745			50.3426	0.10443
		182.754	0.22462			50.7565	0.10358
		184.609	0.22179			51.1738	0.10275
		186.482	0.21899			51.5945	0.10191
		188.375	0.2162			52.0187	0.10109
		190.287	0.21343			52.4464	0.10026
		192.219	0.21067			52.8776	0.09945
		194.17	0.20793			53.3123	0.09863
		196.141	0.20521			53.7506	0.09782
		198.132	0.20251			54.1925	0.09702
		200.143	0.19982			54.6381	0.09622
		202.174	0.19715			55.0873	0.09543
		204.226	0.19451			55.5402	0.09464
		206.299	0.19188			55.9968	0.09385
		208.393	0.18927			56.4572	0.09307
		210.508	0.18668			56.9213	0.0923
		212.645	0.18411			57.3893	0.09153
		214.803	0.18156			57.8611	0.09076
		216.984	0.17903			58.3368	0.09
		219.186	0.17653			58.8165	0.08925
		221.411	0.17404			59.3	0.08849
		223.658	0.17158			59.7876	0.08775
		225.929	0.16913			60.2791	0.08701
		228.222	0.16671			60.7747	0.08627
		230.538	0.16432			61.2743	0.08553
		232.878	0.16194			61.7781	0.08481
		235.242	0.15959			62.286	0.08408
		237.63	0.15726			62.7981	0.08336
		240.042	0.15496			63.3144	0.08265
		242.478	0.15267			63.8349	0.08194
		244.939	0.15042			64.3598	0.08123
		247.426	0.14818			64.8889	0.08053
		249.937	0.14597			65.4224	0.07983
		252.474	0.14379			65.9602	0.07914
		255.037	0.14163			66.5025	0.07845
		257.625	0.13949			67.0493	0.07777
		260.24	0.13738			67.6005	0.07709
		262.882	0.1353			68.1563	0.07641
		265.55	0.13324			68.7166	0.07574
		268.245	0.13121			69.2816	0.07507
		270.968	0.1292			69.8512	0.07441
		273.719	0.12722			70.4255	0.07375
		276.497	0.12526			71.0045	0.0731
		279.303	0.12333			71.5882	0.07245
		282.138	0.12143			72.1768	0.07181
		285.002	0.11955			72.7702	0.07117
		287.895	0.1177			73.3685	0.07053
		290.817	0.11587			73.9717	0.0699
		293.769	0.11407			74.5798	0.06927
		296.751	0.1123			75.193	0.06864
		299.763	0.11056			75.8112	0.06802
		302.806	0.10884			76.4345	0.06741
		305.879	0.10715			77.0629	0.0668
		308.984	0.10548			77.6964	0.06619
		312.12	0.10384			78.3352	0.06559
		315.288	0.10223			78.9793	0.06499
		318.488	0.10065			79.6286	0.06439
		321.721	0.09909			80.2833	0.0638
		324.987	0.09756			80.9433	0.06321
		328.285	0.09605			81.6088	0.06263
		331.617	0.09458			82.2797	0.06205
		334.983	0.09313			82.9562	0.06147
		338.384	0.0917			83.6382	0.0609
		341.818	0.0903			84.3258	0.06034
		345.288	0.08893			85.0191	0.05977
		348.793	0.08758			85.7181	0.05921
		352.333	0.08626			86.4228	0.05866
		355.909	0.08497			87.1334	0.0581
		359.522	0.0837			87.8497	0.05756
		363.171	0.08246			88.572	0.05701
		366.857	0.08124			89.3002	0.05647
		370.581	0.08005			90.0344	0.05593
		374.342	0.07888			90.7746	0.0554
		378.142	0.07774			91.5209	0.05487
		381.98	0.07663			92.2733	0.05435
		385.857	0.07553			93.0319	0.05382
		389.774	0.07447			93.7968	0.05331
		393.73	0.07342			94.568	0.05279
		397.727	0.07241			95.3454	0.05228
		401.764	0.07141			96.1293	0.05177
		405.842	0.07044			96.9197	0.05127
		409.961	0.06949			97.7165	0.05077
		414.122	0.06857			98.5199	0.05027
		418.326	0.06767			99.3298	0.04978
		422.572	0.06679			100.146	0.04929
		426.861	0.06593			100.97	0.04881
		431.194	0.0651			101.8	0.04832
		435.57	0.06429			102.637	0.04784
		439.991	0.06349			103.481	0.04737
		444.457	0.06273			104.331	0.0469
		448.969	0.06198			105.189	0.04643
		453.526	0.06125			106.054	0.04596
		458.129	0.06054			106.926	0.0455
		462.779	0.05986			107.805	0.04504
		467.477	0.05919			108.691	0.04459
		472.222	0.05854			109.585	0.04414
		477.015	0.05791			110.486	0.04369
		481.857	0.0573			111.394	0.04325
		486.748	0.05671			112.31	0.0428
		491.688	0.05614			113.234	0.04237
		496.679	0.05558			114.164	0.04193
		501.72	0.05505			115.103	0.0415
		506.813	0.05453			116.049	0.04107
		511.957	0.05402			117.003	0.04065
		517.154	0.05354			117.965	0.04022
		522.403	0.05306			118.935	0.03981
		527.705	0.05261			119.913	0.03939
		533.062	0.05217			120.899	0.03898
		538.472	0.05175			121.893	0.03857
		543.938	0.05134			122.895	0.03816
		549.459	0.05094			123.905	0.03776
		555.036	0.05056			124.924	0.03736
		560.67	0.0502			125.951	0.03696
		566.361	0.04984			126.987	0.03657
		572.109	0.0495			128.031	0.03618
		577.916	0.04918			129.083	0.03579
		583.782	0.04886			130.145	0.03541
		589.708	0.04856			131.215	0.03502
		595.694	0.04827			132.293	0.03465
		601.74	0.04799			133.381	0.03427
		607.848	0.04772			134.478	0.0339
		614.018	0.04747			135.583	0.03353
		620.25	0.04722			136.698	0.03316
		626.546	0.04699			137.822	0.0328
		632.905	0.04676			138.955	0.03243
		639.329	0.04654			140.097	0.03208
		645.819	0.04634			141.249	0.03172
		652.374	0.04614			142.41	0.03137
		658.996	0.04595			143.581	0.03102
		665.684	0.04577			144.762	0.03067
		672.441	0.0456			145.952	0.03033
		679.267	0.04543			147.152	0.02999
		686.161	0.04528			148.362	0.02965
		693.126	0.04513			149.581	0.02931
		700.162	0.04499			150.811	0.02898
		707.268	0.04485			152.051	0.02865
		714.447	0.04472			153.301	0.02832
		721.699	0.0446			154.561	0.02799
		729.024	0.04448			155.832	0.02767
		736.424	0.04437			157.113	0.02735
		743.899	0.04427			158.405	0.02703
		751.45	0.04417			159.707	0.02672
		759.077	0.04408			161.02	0.02641
		766.782	0.04399			162.344	0.0261
		774.565	0.0439			163.679	0.02579
		782.427	0.04382			165.025	0.02549
		790.369	0.04375			166.381	0.02519
		798.391	0.04368			167.749	0.02489
		806.495	0.04361			169.128	0.02459
		814.681	0.04355			170.519	0.0243
		822.95	0.04349			171.921	0.024
		831.303	0.04343			173.334	0.02372
		839.741	0.04338			174.759	0.02343
		848.265	0.04333			176.196	0.02314
		856.875	0.04328			177.645	0.02286
		865.572	0.04324			179.105	0.02258
		874.358	0.0432			180.578	0.02231
		883.233	0.04316			182.062	0.02203
		892.198	0.04312			183.559	0.02176
		901.254	0.04309			185.068	0.02149
		910.402	0.04305			186.59	0.02122
		919.643	0.04303			188.124	0.02096
		928.977	0.043			189.671	0.02069
		938.406	0.04297			191.23	0.02043
		947.931	0.04295			192.802	0.02018
		957.553	0.04293			194.387	0.01992
		967.272	0.0429			195.985	0.01967
		977.091	0.04288			197.597	0.01942
		987.008	0.04287			199.221	0.01917
		997.027	0.04285			200.859	0.01892
		1007.15	0.04283			202.51	0.01868
		1017.37	0.04282			204.175	0.01843
		1027.7	0.04281			205.854	0.01819
		1038.13	0.04279			207.546	0.01795
		1048.66	0.04278			209.253	0.01772
		1059.31	0.04277			210.973	0.01749
		1070.06	0.04276			212.708	0.01725
		1080.92	0.04275			214.456	0.01702
		1091.89	0.04274			216.22	0.0168
		1102.98	0.04274			217.997	0.01657
		1114.17	0.04273			219.79	0.01635
		1125.48	0.04272			221.597	0.01613
		1136.9	0.04272			223.418	0.01591
		1148.44	0.04271			225.255	0.01569
		1160.1	0.04271			227.107	0.01548
		1171.88	0.0427			228.974	0.01527
		1183.77	0.0427			230.857	0.01506
		1195.79	0.04269			232.755	0.01485
		1207.92	0.04269			234.668	0.01464
		1220.19	0.04269			236.598	0.01444
		1232.57	0.04269			238.543	0.01423
		1245.08	0.04268			240.504	0.01403
		1257.72	0.04268			242.481	0.01383
		1270.49	0.04268			244.475	0.01364
		1283.38	0.04268			246.485	0.01344
		1296.41	0.04267			248.511	0.01325
		1309.57	0.04267			250.554	0.01306
		1322.86	0.04267			252.614	0.01287
		1336.29	0.04267			254.691	0.01268
		1349.85	0.04267			256.785	0.0125
		1363.55	0.04267			258.896	0.01231
		1377.39	0.04267			261.025	0.01213
		1391.37	0.04267			263.171	0.01195
		1405.49	0.04267			265.335	0.01177
		1419.76	0.04266			267.516	0.0116
		1434.17	0.04266			269.715	0.01142
		1448.73	0.04266			271.933	0.01125
		1463.43	0.04266			274.169	0.01108
		1478.29	0.04266			276.423	0.01091
		1493.29	0.04266			278.695	0.01075
		1508.45	0.04266			280.987	0.01058
		1523.76	0.04266			283.297	0.01042
		1539.23	0.04266			285.626	0.01026
		1554.85	0.04266			287.974	0.0101
		1570.63	0.04266			290.342	0.00994
		1586.58	0.04266			292.729	0.00978
		1602.68	0.04266			295.135	0.00963
		1618.95	0.04266			297.562	0.00947
		1635.38	0.04266			300.008	0.00932
		1651.98	0.04266			302.475	0.00917
		1668.75	0.04266			304.961	0.00902
		1685.69	0.04266			307.469	0.00888
		1702.8	0.04266			309.997	0.00873
		1720.08	0.04266			312.545	0.00859
		1737.54	0.04266			315.115	0.00845
		1755.17	0.04266			317.706	0.00831
		1772.99	0.04266			320.318	0.00817
		1790.99	0.04266			322.951	0.00803
		1809.16	0.04266			325.606	0.0079
		1827.53	0.04266			328.283	0.00776
		1846.08	0.04266			330.982	0.00763
		1864.82	0.04266			333.703	0.0075
		1883.74	0.04266			336.447	0.00737
		1902.86	0.04266			339.213	0.00724
		1922.18	0.04266			342.002	0.00712
		1941.69	0.04266			344.813	0.00699
		1961.4	0.04266			347.648	0.00687
		1981.31	0.04266			350.507	0.00675
		2001.42	0.04266			353.388	0.00663
		2021.73	0.04266			356.294	0.00651
		2042.25	0.04266			359.223	0.00639
		2062.98	0.04266			362.176	0.00628
		2083.92	0.04266			365.154	0.00617
		2105.07	0.04266			368.156	0.00605
		2126.44	0.04266			371.183	0.00594
		2148.03	0.04266			374.234	0.00583
		2169.83	0.04266			377.311	0.00572
		2191.85	0.04266			380.413	0.00562
		2214.1	0.04266			383.541	0.00551
		2236.57	0.04266			386.694	0.00541
		2259.28	0.04266			389.873	0.0053
		2282.21	0.04266			393.079	0.0052
		2305.37	0.04266			396.31	0.0051
		2328.77	0.04266			399.569	0.005
		2352.41	0.04266			402.854	0.00491
		2376.29	0.04266			406.166	0.00481
		2400.41	0.04266			409.505	0.00472
		2424.77	0.04266			412.872	0.00462
		2449.38	0.04266			416.266	0.00453
		2474.25	0.04266			419.689	0.00444
		2499.36	0.04266			423.139	0.00435
		2524.73	0.04266			426.618	0.00426
		2550.36	0.04266			430.125	0.00418
		2576.24	0.04266			433.662	0.00409
		2602.39	0.04266			437.227	0.004
		2628.81	0.04266			440.822	0.00392
		2655.49	0.04266			444.446	0.00384
		2682.44	0.04266			448.1	0.00376
		2709.67	0.04266			451.784	0.00368
		2737.17	0.04266			455.498	0.0036
		2764.96	0.04266			459.243	0.00352
		2793.02	0.04266			463.019	0.00345
		2821.37	0.04266			466.825	0.00337
		2850.01	0.04266			470.663	0.0033
		2878.94	0.04266			474.533	0.00323
		2908.16	0.04266			478.434	0.00315
		2937.68	0.04266			482.368	0.00308
		2967.5	0.04266			486.334	0.00302
		2997.62	0.04266			490.332	0.00295
		3028.04	0.04266			494.363	0.00288
		3058.78	0.04266			498.428	0.00281
		3089.82	0.04266			502.525	0.00275
		3121.19	0.04266			506.657	0.00269
		3152.87	0.04266			510.822	0.00262
		3184.87	0.04266			515.022	0.00256
		3217.2	0.04266			519.256	0.0025
		3249.85	0.04266			523.525	0.00244
		3282.84	0.04266			527.83	0.00238
		3316.16	0.04266			532.169	0.00233
		3349.82	0.04266			536.544	0.00227
		3383.82	0.04266			540.956	0.00221
		3418.17	0.04266			545.403	0.00216
		3452.86	0.04266			549.887	0.00211
		3487.91	0.04266			554.408	0.00205
		3523.31	0.04266			558.966	0.002
		3559.08	0.04266			563.561	0.00195
		3595.2	0.04266			568.195	0.0019
		3631.69	0.04266			572.866	0.00185
		3668.56	0.04266			577.576	0.00181
		3705.79	0.04266			582.325	0.00176
		3743.41	0.04266			587.112	0.00171
		3781.4	0.04266			591.939	0.00167
		3819.79	0.04266			596.806	0.00162
		3858.56	0.04266			601.712	0.00158
		3897.72	0.04266			606.659	0.00154
		3937.28	0.04266			611.647	0.0015
		3977.25	0.04266			616.676	0.00145
		4017.62	0.04266			621.746	0.00141
		4058.4	0.04266			626.857	0.00138
		4099.59	0.04266			632.011	0.00134
		4141.2	0.04266			637.207	0.0013
		4183.24	0.04266			642.446	0.00126
		4225.7	0.04266			647.728	0.00123
		4268.59	0.04266			653.053	0.00119
		4311.92	0.04266			658.422	0.00116
		4355.68	0.04266			663.835	0.00112
		4399.9	0.04266			669.293	0.00109
		4444.56	0.04266			674.796	0.00106
		4489.67	0.04266			680.343	0.00103
		4535.24	0.04266			685.937	0.000996185
		4581.27	0.04266			691.576	0.000966117
		4627.77	0.04266			697.262	0.000936742
		4674.75	0.04266			702.995	0.000908051
		4722.2	0.04266			708.774	0.000880033
		4770.13	0.04266			714.601	0.000852679
		4818.55	0.04266			720.477	0.000825978
		4867.45	0.04266			726.4	0.000799922
		4916.86	0.04266			732.372	0.0007745
		4966.77	0.04266			738.393	0.000749702
		5017.18	0.04266			744.464	0.000725518
		5068.11	0.04266			750.585	0.00070194
		5119.55	0.04266			756.755	0.000678957
		5171.51	0.04266			762.977	0.000656559
		5224.01	0.04266			769.25	0.000634738
		5277.03	0.04266			775.574	0.000613482
		5330.59	0.04266			781.951	0.000592783
		5384.7	0.04266			788.379	0.000572631
		5439.36	0.04266			794.861	0.000553017
		5494.57	0.04266			801.396	0.000533931
		5550.34	0.04266			807.985	0.000515364
		5606.67	0.04266			814.628	0.000497305
		5663.58	0.04266			821.325	0.000479747
		5721.07	0.04266			828.078	0.000462679
		5779.14	0.04266			834.886	0.000446093
		5837.8	0.04266			841.75	0.000429979
		5897.05	0.04266			848.67	0.000414327
		5956.91	0.04266			855.647	0.00039913
		6017.37	0.04266			862.682	0.000384378
		6078.45	0.04266			869.775	0.000370061
		6140.15	0.04266			876.925	0.000356172
		6202.47	0.04266			884.135	0.0003427
		6265.43	0.04266			891.404	0.000329638
		6329.02	0.04266			898.733	0.000316977
		6393.27	0.04266			906.122	0.000304707
		6458.16	0.04266			913.571	0.000292822
		6523.71	0.04266			921.082	0.000281311
		6589.93	0.04266			928.655	0.000270167
		6656.82	0.04266			936.29	0.000259381
		6724.38	0.04266			943.987	0.000248944
		6792.64	0.04266			951.748	0.00023885
		6861.58	0.04266			959.573	0.00022909
		6931.23	0.04266			967.462	0.000219655
		7001.58	0.04266			975.416	0.000210539
		7072.65	0.04266			983.436	0.000201732
		7144.44	0.04266			991.521	0.000193227
		7216.96	0.04266			999.673	0.000185018
		7290.21	0.04266			1007.89	0.000177095
		7364.21	0.04266			1016.18	0.000169453
		7438.96	0.04266			1024.53	0.000162082
		7514.46	0.04266			1032.96	0.000154977
		7590.74	0.04266			1041.45	0.00014813
		7667.79	0.04266			1050.01	0.000141534
		7745.61	0.04266			1058.64	0.000135182

## Sheet: Fig.2b
BTP-eC9
Test		Fit		Test		Fit
t (ps)	Normailized exciton density	t (ps)	Normailized exciton density	t (ps)	Normailized exciton density	t (ps)	Normailized exciton density
1.00704	1.24367	1.00704	0.85172	1.05287	1	1.05287	0.86438
1.07787	1.15268	1.0144	0.85164	1.1237	0.91212	1.0623	0.86347
1.14662	1.07636	1.02182	0.85156	1.19662	0.81688	1.07181	0.86254
1.21954	1.01471	1.0293	0.85149	1.27162	0.77471	1.08141	0.86162
1.29662	0.96773	1.03682	0.85141	1.35079	0.79604	1.09109	0.86068
1.3737	0.92399	1.04441	0.85133	1.43204	0.77674	1.10086	0.85975
1.45704	0.90465	1.05205	0.85125	1.51329	0.73164	1.11072	0.8588
1.53829	0.92189	1.05974	0.85117	1.60079	0.75283	1.12067	0.85785
1.62579	0.94322	1.06749	0.85109	1.68829	0.85941	1.1307	0.85689
1.71329	0.97257	1.0753	0.85101	1.78412	0.8367	1.14083	0.85592
1.80495	0.98859	1.08317	0.85093	1.87995	0.78279	1.15105	0.85495
1.90287	0.99071	1.09109	0.85085	1.97995	0.78023	1.16135	0.85397
1.9987	0.98065	1.09907	0.85077	2.08204	0.75291	1.17175	0.85299
2.10079	0.93308	1.10711	0.85069	2.18829	0.73887	1.18225	0.852
2.2112	0.86981	1.11521	0.8506	2.29662	0.72337	1.19283	0.851
2.3237	0.82549	1.12336	0.85052	2.40704	0.71596	1.20352	0.85
2.42787	0.79445	1.13158	0.85043	2.52787	0.70521	1.21429	0.84898
2.54662	0.77224	1.13986	0.85035	2.64662	0.66659	1.22517	0.84797
2.67162	0.79062	1.14819	0.85026	2.77579	0.61679	1.23614	0.84694
2.7987	0.83672	1.15659	0.85018	2.90704	0.60856	1.24721	0.84591
2.92995	0.85701	1.16505	0.85009	3.03829	0.66013	1.25838	0.84487
3.05704	0.86355	1.17357	0.85	3.17995	0.65707	1.26965	0.84383
3.20079	0.88225	1.18216	0.84991	3.31954	0.61952	1.28101	0.84278
3.34454	0.86819	1.1908	0.84983	3.46954	0.62847	1.29249	0.84172
3.49037	0.86736	1.19951	0.84974	3.6237	0.62993	1.30406	0.84065
3.64454	0.86029	1.20829	0.84965	3.78412	0.66715	1.31574	0.83958
3.79662	0.85778	1.21712	0.84956	3.94037	0.67547	1.32752	0.8385
3.95912	0.86153	1.22603	0.84946	4.11745	0.70613	1.33941	0.83742
4.12787	0.80859	1.23499	0.84937	4.29454	0.665	1.3514	0.83633
4.2987	0.78236	1.24403	0.84928	4.47579	0.62514	1.3635	0.83523
4.47579	0.77468	1.25313	0.84919	4.6612	0.62238	1.37572	0.83412
4.66537	0.75974	1.26229	0.84909	4.8612	0.59247	1.38803	0.83301
4.86329	0.77344	1.27152	0.849	5.0612	0.56338	1.40046	0.83189
5.06329	0.77464	1.28082	0.8489	5.27162	0.52717	1.41301	0.83076
5.26954	0.75389	1.29019	0.8488	5.49245	0.53066	1.42566	0.82962
5.48204	0.73926	1.29963	0.84871	5.70912	0.5007	1.43843	0.82848
5.71329	0.67439	1.30913	0.84861	5.94454	0.43635	1.45131	0.82733
5.92995	0.64677	1.31871	0.84851	6.18204	0.45418	1.4643	0.82618
6.17995	0.65687	1.32836	0.84841	6.43204	0.42072	1.47742	0.82501
6.4112	0.68033	1.33807	0.84831	6.69037	0.42447	1.49065	0.82384
6.67787	0.74944	1.34786	0.84821	6.95287	0.444	1.504	0.82267
6.92579	0.79301	1.35772	0.84811	7.22787	0.40272	1.51746	0.82148
7.21329	0.82139	1.36765	0.84801	7.51537	0.44384	1.53105	0.82029
7.48829	0.82075	1.37765	0.84791	7.80912	0.44508	1.54476	0.81909
7.7862	0.80409	1.38773	0.8478	8.11329	0.43901	1.5586	0.81788
8.08829	0.78863	1.39788	0.8477	8.42995	0.45289	1.57255	0.81667
8.40495	0.78733	1.4081	0.8476	8.75704	0.43177	1.58664	0.81545
8.73412	0.77289	1.4184	0.84749	9.09454	0.41475	1.60084	0.81422
9.06745	0.78797	1.42878	0.84738	9.44245	0.43662	1.61518	0.81298
9.41745	0.78428	1.43923	0.84728	9.80495	0.45047	1.62964	0.81174
9.78204	0.75937	1.44975	0.84717	10.1799	0.42017	1.64424	0.81049
10.205	0.73343	1.46036	0.84706	10.5674	0.43252	1.65896	0.80923
10.6133	0.704	1.47104	0.84695	10.9737	0.39249	1.67382	0.80797
10.9862	0.6872	1.4818	0.84684	11.3987	0.42711	1.68881	0.8067
11.3925	0.69263	1.49264	0.84673	11.832	0.42249	1.70393	0.80542
11.8362	0.70223	1.50355	0.84662	12.2758	0.39897	1.71919	0.80413
12.3029	0.68345	1.51455	0.84651	12.7424	0.38671	1.73458	0.80283
12.7383	0.68837	1.52563	0.84639	13.2195	0.38211	1.75012	0.80153
13.2404	0.65461	1.53679	0.84628	13.7091	0.37353	1.76579	0.80022
13.6883	0.65578	1.54803	0.84616	14.2216	0.37305	1.7816	0.79891
14.2404	0.65133	1.55935	0.84605	14.7258	0.35306	1.79756	0.79758
14.7258	0.68938	1.57076	0.84593	15.2925	0.37069	1.81365	0.79625
15.2883	0.70387	1.58224	0.84581	15.832	0.28985	1.82989	0.79491
15.807	0.72023	1.59382	0.84569	16.4195	0.30884	1.84628	0.79356
16.4195	0.71295	1.60548	0.84558	17.0445	0.28893	1.86281	0.79221
17.0695	0.695	1.61722	0.84546	17.6695	0.29102	1.8795	0.79084
17.6862	0.65214	1.62905	0.84533	18.3154	0.25833	1.89633	0.78947
18.3404	0.59573	1.64096	0.84521	18.9841	0.24796	1.91331	0.7881
18.9966	0.57012	1.65296	0.84509	19.6779	0.27846	1.93044	0.78671
19.7008	0.57726	1.66505	0.84497	20.3883	0.31346	1.94773	0.78532
20.4008	0.55091	1.67723	0.84484	21.1341	0.2795	1.96517	0.78392
21.1383	0.56498	1.6895	0.84472	21.8945	0.29093	1.98277	0.78251
21.8966	0.56132	1.70186	0.84459	22.6925	0.23843	2.00052	0.7811
22.682	0.55907	1.71431	0.84446	23.5091	0.26438	2.01844	0.77967
23.5029	0.55661	1.72684	0.84434	24.3549	0.26135	2.03651	0.77824
24.332	0.53349	1.73948	0.84421	25.2299	0.23841	2.05475	0.7768
25.1987	0.51524	1.7522	0.84408	26.1279	0.2172	2.07315	0.77536
26.107	0.5181	1.76501	0.84395	27.0695	0.2133	2.09172	0.77391
27.0466	0.51705	1.77792	0.84381	28.0424	0.20297	2.11045	0.77244
28.0195	0.5396	1.79093	0.84368	29.0508	0.21793	2.12935	0.77098
29.0237	0.55915	1.80403	0.84355	30.0904	0.22894	2.14841	0.7695
30.0654	0.60648	1.81722	0.84341	31.1695	0.22097	2.16765	0.76802
31.1466	0.63313	1.83051	0.84328	32.2841	0.23885	2.18707	0.76652
32.2612	0.64464	1.8439	0.84314	33.4383	0.19501	2.20665	0.76503
33.4154	0.60674	1.85739	0.843	34.632	0.18783	2.22641	0.76352
34.6091	0.56314	1.87097	0.84286	35.8695	0.18992	2.24635	0.76201
35.8445	0.50166	1.88466	0.84273	37.1466	0.17296	2.26646	0.76048
37.1216	0.48094	1.89844	0.84258	38.4695	0.17372	2.28676	0.75895
38.4445	0.48182	1.91233	0.84244	39.8404	0.15156	2.30724	0.75742
39.8175	0.49691	1.92632	0.8423	41.255	0.16184	2.3279	0.75587
41.232	0.50703	1.94041	0.84216	42.7216	0.17906	2.34875	0.75432
42.6945	0.5053	1.9546	0.84201	44.2362	0.17306	2.36978	0.75276
44.2091	0.50208	1.9689	0.84187	45.8049	0.14127	2.391	0.75119
45.7799	0.46291	1.9833	0.84172	47.4279	0.15601	2.41241	0.74962
47.4008	0.43402	1.9978	0.84157	49.105	0.1537	2.43401	0.74803
49.082	0.47061	2.01242	0.84142	50.8445	0.15088	2.45581	0.74644
50.8195	0.49418	2.02713	0.84127	52.6383	0.14157	2.4778	0.74485
52.6174	0.49345	2.04196	0.84112	54.4987	0.13699	2.49999	0.74324
54.4737	0.46964	2.0569	0.84097	56.4237	0.14898	2.52238	0.74163
56.4049	0.45908	2.07194	0.84082	58.4133	0.11508	2.54497	0.74001
58.3904	0.43562	2.0871	0.84067	60.4737	0.10337	2.56776	0.73838
60.4508	0.36167	2.10236	0.84051	62.605	0.10699	2.59075	0.73675
62.5862	0.35278	2.11774	0.84035	64.8112	0.11235	2.61395	0.7351
64.7841	0.35516	2.13323	0.8402	67.0925	0.12901	2.63736	0.73345
67.0695	0.35314	2.14883	0.84004	69.4529	0.13618	2.66098	0.7318
69.4279	0.32138	2.16455	0.83988	71.8945	0.1004	2.68481	0.73013
71.8695	0.31936	2.18038	0.83972	74.4237	0.10801	2.70885	0.72846
74.3987	0.37655	2.19633	0.83956	77.0362	0.11532	2.73311	0.72678
77.0133	0.37463	2.21239	0.83939	79.7425	0.13593	2.75758	0.72509
79.7174	0.35767	2.22857	0.83923	82.5425	0.11411	2.78228	0.7234
82.5216	0.32817	2.24488	0.83906	85.4383	0.07976	2.80719	0.72169
85.4133	0.32923	2.26129	0.8389	88.4341	0.06966	2.83233	0.71999
88.4091	0.31678	2.27783	0.83873	91.5362	0.06671	2.85769	0.71827
91.5341	0.29207	2.29449	0.83856	94.7425	0.06391	2.88328	0.71655
94.7195	0.28194	2.31128	0.83839	98.0633	0.07634	2.9091	0.71481
98.0404	0.3059	2.32818	0.83822	101.497	0.11292	2.93515	0.71308
101.472	0.25413	2.34521	0.83805	105.051	0.06202	2.96144	0.71133
105.028	0.22728	2.36236	0.83787	108.73	0.05382	2.98796	0.70958
108.709	0.17878	2.37964	0.8377	112.53	0.07506	3.01471	0.70782
112.528	0.19742	2.39705	0.83752	116.467	0.04691	3.04171	0.70605
116.455	0.21763	2.41458	0.83734	120.538	0.08718	3.06895	0.70428
120.517	0.25704	2.43224	0.83716	124.753	0.06448	3.09643	0.7025
124.749	0.27108	2.45003	0.83698	129.111	0.07039	3.12416	0.70071
129.088	0.28398	2.46795	0.8368	133.624	0.06282	3.15214	0.69891
133.599	0.25951	2.486	0.83662	138.29	0.03554	3.18037	0.69711
138.265	0.25409	2.50419	0.83644	143.119	0.02048	3.20885	0.6953
143.095	0.23129	2.5225	0.83625	148.117	0.03337	3.23758	0.69349
148.093	0.19155	2.54095	0.83606	153.284	0.0235	3.26657	0.69166
153.286	0.20524	2.55954	0.83588	158.632	0.03922	3.29583	0.68983
158.626	0.19382	2.57826	0.83569	164.167	0.03539	3.32534	0.688
164.147	0.17992	2.59712	0.8355	169.892	0.05159	3.35512	0.68615
169.874	0.17977	2.61611	0.8353	175.843	0.02396	3.38516	0.6843
175.794	0.17088	2.63525	0.83511	181.949	0.01946	3.41548	0.68245
181.928	0.15901	2.65452	0.83492	188.29	0.03903	3.44606	0.68058
188.305	0.14414	2.67394	0.83472	194.869	0.04389	3.47692	0.67871
194.853	0.14845	2.6935	0.83452	201.659	-0.00802	3.50806	0.67684
201.63	0.13442	2.7132	0.83432	208.665	0.03217	3.53947	0.67495
208.665	0.13639	2.73304	0.83412	215.957	0.02054	3.57117	0.67306
215.915	0.12097	2.75303	0.83392	223.455	0.04002	3.60315	0.67117
223.43	0.09517	2.77317	0.83372	231.236	-0.0056	3.63541	0.66926
231.272	0.09497	2.79345	0.83352	239.286	0.02189	3.66797	0.66735
239.265	0.07632	2.81388	0.83331	247.619	0.03468	3.70082	0.66544
247.595	0.09118	2.83447	0.8331	256.236	-0.00207	3.73396	0.66352
256.261	0.12565	2.8552	0.83289	265.178	0.04973	3.76739	0.66159
265.14	0.09704	2.87608	0.83268	274.38	-0.0107	3.80113	0.65966
274.359	0.12191	2.89712	0.83247	283.926	-0.00751	3.83517	0.65772
283.94	0.10372	2.91831	0.83226	293.822	0.00182	3.86951	0.65577
293.788	0.05601	2.93965	0.83204	304.043	0.01279	3.90417	0.65382
304.015	0.05911	2.96115	0.83183	314.622	-0.00174	3.93913	0.65186
314.615	0.02218	2.98281	0.83161	325.538	-0.0101	3.9744	0.64989
325.53	0.03202	3.00463	0.83139	336.859	-0.01445	4.00999	0.64792
336.859	0.03107	3.02661	0.83117	348.572	0.00621	4.0459	0.64595
348.572	0.03231	3.04874	0.83095	360.711	-0.02548	4.08213	0.64396
360.667	0.03375	3.07104	0.83072	373.232	-0.00604	4.11869	0.64198
373.203	0.05237	3.09351	0.8305	386.203	-0.02844	4.15557	0.63998
386.249	0.04667	3.11613	0.83027	399.624	0.01827	4.19278	0.63798
399.622	0.06148	3.13892	0.83004	413.511	-0.02798	4.23033	0.63598
413.53	0.09416	3.16188	0.82981	427.882	-0.00353	4.26821	0.63397
427.892	0.09916	3.18501	0.82958	442.751	-0.02766	4.30644	0.63195
442.757	0.08799	3.20831	0.82934	458.151	-0.0124	4.345	0.62993
458.109	0.07383	3.23177	0.82911	474.059	-0.02194	4.38391	0.62791
474.051	0.0485	3.25541	0.82887	490.517	0.00751	4.42317	0.62587
490.522	0.0349	3.27922	0.82863	507.559	-0.01534	4.46278	0.62384
507.534	0.00942	3.30321	0.82839	525.186	-0.01229	4.50274	0.62179
525.163	-0.02669	3.32737	0.82815	543.43	-0.0151	4.54306	0.61975
543.455	-0.04151	3.3517	0.82791	562.301	0.00842	4.58375	0.61769
562.276	-0.06892	3.37622	0.82766	581.83	-0.0015	4.62479	0.61564
581.815	-0.07904	3.40091	0.82741	602.044	-0.00073659	4.66621	0.61357
602.022	-0.08853	3.42579	0.82717	622.94	-0.02521	4.70799	0.61151
622.924	-0.05498	3.45085	0.82692	644.59	-0.00844	4.75015	0.60944
644.57	-0.01089	3.47609	0.82666	666.963	-0.02832	4.79269	0.60736
666.938	0.007	3.50151	0.82641	690.101	0.02275	4.83561	0.60528
690.099	0.02423	3.52712	0.82615	714.061	-0.00908	4.87891	0.60319
714.059	-0.01625	3.55292	0.8259	738.849	-0.01997	4.9226	0.6011
738.847	-0.05072	3.57891	0.82564	764.497	-0.01366	4.96669	0.59901
764.495	-0.09243	3.60508	0.82537	791.043	-0.01391	5.01116	0.59691
791.047	-0.12729	3.63145	0.82511	818.488	-0.02513	5.05604	0.5948
818.497	-0.10753	3.65801	0.82485	846.919	-0.01181	5.10131	0.5927
846.919	-0.09171	3.68477	0.82458	876.29	-0.01295	5.147	0.59058
876.28	-0.08716	3.71172	0.82431	906.713	-0.03631	5.19309	0.58847
906.703	-0.09138	3.73887	0.82404	938.169	-0.000966697	5.23959	0.58635
938.143	-0.11905	3.76622	0.82377	970.726	0.01585	5.28651	0.58422
970.747	-0.13538	3.79376	0.82349	1004.41	-0.00703	5.33385	0.58209
1004.39	-0.12828	3.82151	0.82322	1039.27	-0.02746	5.38162	0.57996
1039.25	-0.1106	3.84946	0.82294	1075.34	0.01319	5.42981	0.57783
1075.33	-0.06533	3.87762	0.82266	1112.64	0.00226	5.47843	0.57569
1112.66	-0.03996	3.90598	0.82238	1151.25	-0.01564	5.52749	0.57354
1151.25	-0.02447	3.93455	0.82209	1191.19	-0.03129	5.57699	0.5714
1191.21	-0.03412	3.96333	0.82181	1232.53	0.01893	5.62693	0.56925
1232.51	-0.01338	3.99232	0.82152	1275.29	0.00586	5.67732	0.5671
1275.29	-0.01562	4.02152	0.82123	1319.52	0.00675	5.72816	0.56494
1319.49	-0.02498	4.05093	0.82094	1365.3	-0.02552	5.77946	0.56278
1365.31	-0.03926	4.08056	0.82064	1412.68	-0.02751	5.83121	0.56062
1412.64	-0.05372	4.11041	0.82035	1461.67	-0.02451	5.88343	0.55845
1461.68	-0.05232	4.14047	0.82005	1512.39	-0.00791	5.93612	0.55628
1512.35	-0.07783	4.17076	0.81975	1564.83	-0.00352	5.98928	0.55411
1564.82	-0.09468	4.20126	0.81944	1619.14	-0.02974	6.04291	0.55194
1619.13	-0.08359	4.23199	0.81914	1675.28	-0.026	6.09702	0.54976
1675.31	-0.08149	4.26294	0.81883	1733.4	-0.00258	6.15162	0.54758
1733.36	-0.05617	4.29412	0.81853	1793.52	-0.04395	6.20671	0.5454
1793.5	-0.06481	4.32553	0.81821	1855.72	-0.01872	6.26229	0.54321
1855.71	-0.06003	4.35717	0.8179	1920.11	-0.02559	6.31837	0.54102
1920.08	-0.0339	4.38904	0.81759	1986.69	-0.02231	6.37495	0.53884
1986.67	-0.07008	4.42114	0.81727	2055.61	-0.00959	6.43204	0.53664
2055.6	-0.09358	4.45348	0.81695	2126.9	-0.00874	6.48964	0.53445
2126.88	-0.11655	4.48605	0.81663	2200.64	-0.01649	6.54775	0.53225
2200.63	-0.15567	4.51887	0.8163	2276.98	-0.03617	6.60639	0.53006
2276.98	-0.13527	4.55192	0.81598	2355.93	-0.02393	6.66555	0.52786
2355.93	-0.13401	4.58521	0.81565	2437.66	-0.0026	6.72524	0.52565
2437.66	-0.07723	4.61875	0.81532	2522.2	0.00754	6.78546	0.52345
2522.18	-0.02142	4.65253	0.81499	2609.67	-0.01706	6.84622	0.52125
2609.66	-0.02643	4.68656	0.81465	2700.14	-0.02007	6.90753	0.51904
2700.12	-0.02616	4.72084	0.81431	2793.79	-0.02333	6.96939	0.51683
2793.79	-0.03318	4.75537	0.81397	2890.69	-0.02341	7.0318	0.51462
2890.68	-0.08604	4.79015	0.81363	2990.93	0.00608	7.09477	0.51241
2990.92	-0.0793	4.82519	0.81329	3094.63	0.00155	7.1583	0.5102
3094.64	-0.09423	4.86048	0.81294	3201.96	-0.02266	7.22241	0.50799
3201.96	-0.0776	4.89603	0.81259	3312.98	-0.02332	7.28708	0.50577
3312.99	-0.05805	4.93184	0.81224	3427.86	0.0096	7.35234	0.50356
3427.88	-0.05452	4.96791	0.81188	3546.74	-0.02066	7.41818	0.50134
3546.72	-0.08173	5.00425	0.81153	3669.72	-0.02321	7.48461	0.49913
3669.69	-0.08489	5.04085	0.81117	3796.96	0.0226	7.55163	0.49691
3796.96	-0.10943	5.07772	0.81081	3928.63	-0.00923	7.61926	0.49469
3928.63	-0.11438	5.11486	0.81044	4064.85	-0.00796	7.68749	0.49247
4064.86	-0.1286	5.15227	0.81007	4205.78	-0.01057	7.75633	0.49025
4205.79	-0.11374	5.18996	0.80971	4351.63	0.00714	7.82579	0.48803
4351.62	-0.11009	5.22792	0.80933	4502.5	-0.01757	7.89587	0.48582
4502.52	-0.0944	5.26616	0.80896	4658.62	-0.01483	7.96657	0.4836
4658.64	-0.0877	5.30467	0.80858	4820.15	-0.00461	8.03791	0.48138
4820.14	-0.10769	5.34347	0.8082	4987.27	0.00555	8.10989	0.47916
4987.3	-0.12327	5.38256	0.80782	5160.21	-0.01244	8.18252	0.47694
5160.22	-0.13093	5.42193	0.80744	5339.13	-0.00599	8.25579	0.47472
5339.11	-0.14976	5.46158	0.80705	5524.24	-0.00571	8.32972	0.4725
5524.25	-0.13904	5.50153	0.80666	5715.79	-0.01913	8.40432	0.47028
5715.76	-0.13374	5.54177	0.80627	5913.94	-0.01954	8.47958	0.46806
5913.95	-0.12921	5.5823	0.80587	6118.99	0.02209	8.55551	0.46585
6119	-0.06034	5.62313	0.80547	6331.16	-0.03771	8.63213	0.46363
6331.15	-0.07136	5.66426	0.80507	6550.66	0.00464	8.70943	0.46141
6550.68	-0.06912	5.70569	0.80467	6777.79	-0.01229	8.78742	0.4592
6777.76	-0.07482	5.74743	0.80426	7012.78	-0.01543	8.86611	0.45698
7012.77	-0.07747	5.78946	0.80386	7255.92	-0.00499	8.94551	0.45477
7255.92	-0.08413	5.83181	0.80344	7507.48	0.00343	9.02561	0.45256
7507.51	-0.09478	5.87447	0.80303	7767.75	0.000903723	9.10644	0.45035
7767.76	-0.10944	5.91743	0.80261			9.18799	0.44814
		5.96071	0.80219			9.27026	0.44593
		6.00431	0.80177			9.35328	0.44372
		6.04823	0.80134			9.43704	0.44152
		6.09247	0.80092			9.52155	0.43931
		6.13703	0.80048			9.60681	0.43711
		6.18192	0.80005			9.69284	0.43491
		6.22713	0.79961			9.77964	0.43271
		6.27268	0.79917			9.86722	0.43052
		6.31856	0.79873			9.95558	0.42832
		6.36477	0.79828			10.0447	0.42613
		6.41133	0.79783			10.1347	0.42394
		6.45822	0.79738			10.2254	0.42175
		6.50546	0.79692			10.317	0.41957
		6.55304	0.79647			10.4094	0.41738
		6.60097	0.796			10.5026	0.4152
		6.64925	0.79554			10.5967	0.41303
		6.69789	0.79507			10.6915	0.41085
		6.74688	0.7946			10.7873	0.40868
		6.79622	0.79413			10.8839	0.40651
		6.84593	0.79365			10.9814	0.40434
		6.89601	0.79317			11.0797	0.40218
		6.94645	0.79269			11.1789	0.40002
		6.99725	0.7922			11.279	0.39786
		7.04843	0.79171			11.38	0.39571
		7.09999	0.79121			11.4819	0.39356
		7.15192	0.79072			11.5848	0.39141
		7.20423	0.79022			11.6885	0.38926
		7.25692	0.78971			11.7932	0.38712
		7.31	0.78921			11.8988	0.38499
		7.36347	0.7887			12.0053	0.38285
		7.41733	0.78818			12.1128	0.38073
		7.47158	0.78767			12.2213	0.3786
		7.52623	0.78715			12.3308	0.37648
		7.58128	0.78662			12.4412	0.37436
		7.63673	0.7861			12.5526	0.37225
		7.69258	0.78556			12.665	0.37014
		7.74885	0.78503			12.7784	0.36804
		7.80553	0.78449			12.8928	0.36593
		7.86262	0.78395			13.0083	0.36384
		7.92013	0.78341			13.1248	0.36175
		7.97806	0.78286			13.2423	0.35966
		8.03641	0.7823			13.3609	0.35758
		8.09519	0.78175			13.4805	0.3555
		8.1544	0.78119			13.6013	0.35343
		8.21404	0.78062			13.7231	0.35136
		8.27412	0.78006			13.846	0.34929
		8.33464	0.77949			13.9699	0.34724
		8.3956	0.77891			14.095	0.34518
		8.45701	0.77833			14.2213	0.34313
		8.51887	0.77775			14.3486	0.34109
		8.58118	0.77717			14.4771	0.33905
		8.64394	0.77658			14.6067	0.33702
		8.70716	0.77598			14.7376	0.33499
		8.77085	0.77539			14.8695	0.33297
		8.835	0.77478			15.0027	0.33095
		8.89962	0.77418			15.137	0.32894
		8.96472	0.77357			15.2726	0.32693
		9.03029	0.77296			15.4093	0.32493
		9.09634	0.77234			15.5473	0.32294
		9.16287	0.77172			15.6866	0.32095
		9.22989	0.77109			15.827	0.31897
		9.2974	0.77046			15.9688	0.31699
		9.3654	0.76983			16.1118	0.31502
		9.4339	0.76919			16.256	0.31305
		9.50291	0.76855			16.4016	0.31109
		9.57241	0.7679			16.5485	0.30914
		9.64243	0.76725			16.6967	0.30719
		9.71295	0.7666			16.8462	0.30525
		9.784	0.76594			16.9971	0.30331
		9.85556	0.76528			17.1493	0.30138
		9.92764	0.76461			17.3028	0.29946
		10.0003	0.76394			17.4578	0.29754
		10.0734	0.76326			17.6141	0.29563
		10.1471	0.76258			17.7719	0.29373
		10.2213	0.7619			17.931	0.29183
		10.2961	0.76121			18.0916	0.28994
		10.3714	0.76052			18.2536	0.28806
		10.4472	0.75982			18.417	0.28618
		10.5236	0.75912			18.582	0.28431
		10.6006	0.75841			18.7484	0.28244
		10.6782	0.7577			18.9163	0.28058
		10.7562	0.75698			19.0857	0.27873
		10.8349	0.75626			19.2566	0.27689
		10.9142	0.75554			19.429	0.27505
		10.994	0.75481			19.603	0.27322
		11.0744	0.75408			19.7785	0.27139
		11.1554	0.75334			19.9557	0.26958
		11.237	0.7526			20.1344	0.26777
		11.3192	0.75185			20.3147	0.26596
		11.402	0.75109			20.4966	0.26417
		11.4854	0.75034			20.6801	0.26238
		11.5694	0.74958			20.8653	0.26059
		11.654	0.74881			21.0522	0.25882
		11.7393	0.74804			21.2407	0.25705
		11.8251	0.74726			21.4309	0.25529
		11.9116	0.74648			21.6228	0.25354
		11.9987	0.74569			21.8164	0.25179
		12.0865	0.7449			22.0118	0.25005
		12.1749	0.7441			22.2089	0.24832
		12.2639	0.7433			22.4078	0.24659
		12.3537	0.7425			22.6085	0.24487
		12.444	0.74169			22.8109	0.24316
		12.535	0.74087			23.0152	0.24146
		12.6267	0.74005			23.2213	0.23977
		12.7191	0.73922			23.4293	0.23808
		12.8121	0.73839			23.6391	0.2364
		12.9058	0.73755			23.8508	0.23472
		13.0002	0.73671			24.0643	0.23306
		13.0953	0.73586			24.2798	0.2314
		13.1911	0.73501			24.4973	0.22975
		13.2875	0.73415			24.7166	0.2281
		13.3847	0.73329			24.938	0.22647
		13.4826	0.73242			25.1613	0.22484
		13.5813	0.73155			25.3866	0.22322
		13.6806	0.73067			25.6139	0.2216
		13.7807	0.72979			25.8433	0.22
		13.8814	0.7289			26.0747	0.2184
		13.983	0.728			26.3082	0.21681
		14.0853	0.7271			26.5438	0.21522
		14.1883	0.7262			26.7815	0.21365
		14.2921	0.72529			27.0214	0.21208
		14.3966	0.72437			27.2633	0.21052
		14.5019	0.72345			27.5075	0.20897
		14.608	0.72252			27.7538	0.20742
		14.7148	0.72159			28.0023	0.20588
		14.8224	0.72065			28.2531	0.20435
		14.9308	0.7197			28.5061	0.20283
		15.0401	0.71875			28.7614	0.20132
		15.1501	0.7178			29.0189	0.19981
		15.2609	0.71683			29.2788	0.19831
		15.3725	0.71587			29.541	0.19682
		15.4849	0.71489			29.8055	0.19533
		15.5982	0.71391			30.0724	0.19386
		15.7123	0.71293			30.3417	0.19239
		15.8272	0.71194			30.6135	0.19093
		15.943	0.71094			30.8876	0.18947
		16.0596	0.70994			31.1642	0.18803
		16.1771	0.70893			31.4433	0.18659
		16.2954	0.70792			31.7248	0.18516
		16.4146	0.7069			32.0089	0.18373
		16.5346	0.70587			32.2956	0.18232
		16.6556	0.70484			32.5848	0.18091
		16.7774	0.7038			32.8766	0.17951
		16.9001	0.70276			33.171	0.17812
		17.0237	0.70171			33.468	0.17673
		17.1482	0.70065			33.7677	0.17535
		17.2736	0.69959			34.0701	0.17398
		17.4	0.69852			34.3752	0.17262
		17.5273	0.69744			34.6831	0.17127
		17.6554	0.69636			34.9936	0.16992
		17.7846	0.69527			35.307	0.16858
		17.9147	0.69418			35.6232	0.16725
		18.0457	0.69308			35.9422	0.16592
		18.1777	0.69197			36.264	0.16461
		18.3106	0.69086			36.5888	0.1633
		18.4446	0.68974			36.9164	0.16199
		18.5795	0.68862			37.247	0.1607
		18.7154	0.68749			37.5806	0.15941
		18.8523	0.68635			37.9171	0.15813
		18.9902	0.6852			38.2567	0.15686
		19.1291	0.68405			38.5992	0.1556
		19.269	0.6829			38.9449	0.15434
		19.4099	0.68173			39.2937	0.15309
		19.5519	0.68056			39.6455	0.15185
		19.6949	0.67938			40.0006	0.15061
		19.8389	0.6782			40.3588	0.14938
		19.984	0.67701			40.7202	0.14816
		20.1302	0.67581			41.0848	0.14695
		20.2775	0.67461			41.4527	0.14575
		20.4258	0.6734			41.8239	0.14455
		20.5752	0.67218			42.1985	0.14336
		20.7257	0.67096			42.5764	0.14217
		20.8773	0.66973			42.9576	0.141
		21.0299	0.66849			43.3423	0.13983
		21.1838	0.66725			43.7304	0.13866
		21.3387	0.666			44.1221	0.13751
		21.4948	0.66474			44.5172	0.13636
		21.652	0.66348			44.9158	0.13522
		21.8104	0.66221			45.318	0.13409
		21.9699	0.66093			45.7239	0.13296
		22.1306	0.65965			46.1333	0.13184
		22.2925	0.65836			46.5464	0.13073
		22.4555	0.65706			46.9633	0.12963
		22.6198	0.65575			47.3838	0.12853
		22.7852	0.65444			47.8081	0.12744
		22.9519	0.65312			48.2363	0.12635
		23.1197	0.6518			48.6682	0.12528
		23.2888	0.65046			49.104	0.1242
		23.4592	0.64912			49.5438	0.12314
		23.6308	0.64778			49.9874	0.12209
		23.8036	0.64642			50.4351	0.12104
		23.9777	0.64506			50.8867	0.11999
		24.1531	0.64369			51.3424	0.11896
		24.3298	0.64232			51.8022	0.11793
		24.5077	0.64094			52.2661	0.11691
		24.687	0.63955			52.7341	0.11589
		24.8675	0.63815			53.2063	0.11488
		25.0494	0.63675			53.6828	0.11388
		25.2326	0.63534			54.1635	0.11288
		25.4172	0.63392			54.6486	0.1119
		25.6031	0.63249			55.1379	0.11091
		25.7904	0.63106			55.6317	0.10994
		25.979	0.62962			56.1299	0.10897
		26.169	0.62817			56.6325	0.10801
		26.3604	0.62672			57.1397	0.10705
		26.5532	0.62526			57.6514	0.1061
		26.7474	0.62379			58.1676	0.10516
		26.9431	0.62231			58.6885	0.10422
		27.1401	0.62083			59.2141	0.10329
		27.3387	0.61934			59.7443	0.10237
		27.5386	0.61784			60.2793	0.10145
		27.74	0.61634			60.8191	0.10054
		27.9429	0.61483			61.3638	0.09963
		28.1473	0.61331			61.9133	0.09874
		28.3532	0.61178			62.4677	0.09784
		28.5606	0.61025			63.0271	0.09696
		28.7695	0.6087			63.5915	0.09608
		28.9799	0.60715			64.161	0.0952
		29.1919	0.6056			64.7356	0.09434
		29.4054	0.60403			65.3153	0.09347
		29.6205	0.60246			65.9001	0.09262
		29.8371	0.60088			66.4903	0.09177
		30.0554	0.5993			67.0857	0.09093
		30.2752	0.59771			67.6865	0.09009
		30.4966	0.5961			68.2926	0.08926
		30.7197	0.5945			68.9042	0.08843
		30.9444	0.59288			69.5212	0.08761
		31.1707	0.59126			70.1437	0.0868
		31.3987	0.58963			70.7719	0.08599
		31.6284	0.58799			71.4056	0.08519
		31.8597	0.58634			72.0451	0.08439
		32.0927	0.58469			72.6902	0.0836
		32.3274	0.58303			73.3412	0.08282
		32.5639	0.58136			73.998	0.08204
		32.8021	0.57969			74.6606	0.08127
		33.042	0.57801			75.3292	0.0805
		33.2837	0.57632			76.0038	0.07974
		33.5271	0.57462			76.6844	0.07898
		33.7724	0.57292			77.3711	0.07823
		34.0194	0.57121			78.0639	0.07748
		34.2682	0.56949			78.763	0.07674
		34.5188	0.56776			79.4683	0.07601
		34.7713	0.56603			80.18	0.07528
		35.0256	0.56429			80.898	0.07456
		35.2818	0.56254			81.6224	0.07384
		35.5399	0.56078			82.3533	0.07313
		35.7998	0.55902			83.0908	0.07242
		36.0617	0.55725			83.8349	0.07172
		36.3254	0.55547			84.5856	0.07102
		36.5911	0.55368			85.3431	0.07033
		36.8588	0.55189			86.1073	0.06964
		37.1284	0.55009			86.8784	0.06896
		37.3999	0.54829			87.6564	0.06829
		37.6735	0.54647			88.4414	0.06762
		37.949	0.54465			89.2334	0.06695
		38.2266	0.54282			90.0325	0.06629
		38.5062	0.54098			90.8387	0.06563
		38.7878	0.53914			91.6522	0.06498
		39.0716	0.53729			92.4729	0.06434
		39.3573	0.53543			93.301	0.0637
		39.6452	0.53357			94.1365	0.06306
		39.9352	0.5317			94.9795	0.06243
		40.2273	0.52982			95.83	0.06181
		40.5215	0.52793			96.6882	0.06118
		40.8179	0.52604			97.554	0.06057
		41.1164	0.52414			98.4276	0.05996
		41.4172	0.52223			99.309	0.05935
		41.7201	0.52032			100.198	0.05875
		42.0253	0.5184			101.096	0.05815
		42.3326	0.51647			102.001	0.05756
		42.6423	0.51454			102.914	0.05697
		42.9542	0.5126			103.836	0.05639
		43.2683	0.51065			104.766	0.05581
		43.5848	0.50869			105.704	0.05524
		43.9036	0.50673			106.651	0.05467
		44.2247	0.50476			107.606	0.0541
		44.5482	0.50279			108.569	0.05354
		44.874	0.5008			109.541	0.05299
		45.2023	0.49882			110.522	0.05243
		45.5329	0.49682			111.512	0.05189
		45.8659	0.49482			112.511	0.05134
		46.2014	0.49281			113.518	0.05081
		46.5393	0.4908			114.535	0.05027
		46.8797	0.48877			115.56	0.04974
		47.2226	0.48675			116.595	0.04922
		47.568	0.48471			117.639	0.0487
		47.9159	0.48267			118.693	0.04818
		48.2664	0.48063			119.756	0.04767
		48.6194	0.47857			120.828	0.04716
		48.975	0.47651			121.91	0.04665
		49.3332	0.47445			123.002	0.04615
		49.6941	0.47238			124.103	0.04566
		50.0576	0.4703			125.215	0.04516
		50.4237	0.46821			126.336	0.04468
		50.7925	0.46613			127.467	0.04419
		51.164	0.46403			128.609	0.04371
		51.5382	0.46193			129.761	0.04324
		51.9152	0.45982			130.923	0.04276
		52.2949	0.45771			132.095	0.04229
		52.6774	0.45559			133.278	0.04183
		53.0627	0.45347			134.471	0.04137
		53.4508	0.45134			135.676	0.04091
		53.8418	0.4492			136.891	0.04046
		54.2356	0.44706			138.116	0.04001
		54.6323	0.44491			139.353	0.03957
		55.0319	0.44276			140.601	0.03912
		55.4344	0.4406			141.86	0.03869
		55.8398	0.43844			143.131	0.03825
		56.2483	0.43627			144.412	0.03782
		56.6597	0.4341			145.705	0.03739
		57.0741	0.43192			147.01	0.03697
		57.4916	0.42974			148.327	0.03655
		57.9121	0.42756			149.655	0.03614
		58.3357	0.42536			150.995	0.03572
		58.7623	0.42317			152.347	0.03531
		59.1921	0.42096			153.712	0.03491
		59.6251	0.41876			155.088	0.03451
		60.0612	0.41655			156.477	0.03411
		60.5005	0.41433			157.878	0.03371
		60.943	0.41211			159.292	0.03332
		61.3888	0.40989			160.718	0.03293
		61.8378	0.40766			162.158	0.03255
		62.2901	0.40543			163.61	0.03217
		62.7457	0.40319			165.075	0.03179
		63.2046	0.40095			166.553	0.03141
		63.6669	0.39871			168.045	0.03104
		64.1326	0.39646			169.549	0.03068
		64.6017	0.39421			171.068	0.03031
		65.0742	0.39195			172.6	0.02995
		65.5501	0.38969			174.145	0.02959
		66.0296	0.38743			175.705	0.02923
		66.5125	0.38517			177.278	0.02888
		66.999	0.3829			178.866	0.02853
		67.4891	0.38062			180.467	0.02819
		67.9827	0.37835			182.084	0.02784
		68.48	0.37607			183.714	0.0275
		68.9808	0.37379			185.359	0.02717
		69.4854	0.37151			187.019	0.02683
		69.9936	0.36922			188.694	0.0265
		70.5055	0.36693			190.384	0.02617
		71.0212	0.36464			192.089	0.02585
		71.5407	0.36234			193.809	0.02553
		72.064	0.36005			195.544	0.02521
		72.5911	0.35775			197.295	0.02489
		73.122	0.35545			199.062	0.02458
		73.6569	0.35314			200.845	0.02427
		74.1956	0.35084			202.643	0.02396
		74.7383	0.34853			204.458	0.02366
		75.2849	0.34623			206.289	0.02336
		75.8356	0.34392			208.136	0.02306
		76.3903	0.3416			210	0.02276
		76.949	0.33929			211.881	0.02247
		77.5118	0.33698			213.778	0.02218
		78.0788	0.33466			215.692	0.02189
		78.6499	0.33235			217.624	0.0216
		79.2251	0.33003			219.573	0.02132
		79.8046	0.32771			221.539	0.02104
		80.3883	0.32539			223.523	0.02076
		80.9763	0.32308			225.524	0.02049
		81.5686	0.32076			227.544	0.02022
		82.1652	0.31844			229.582	0.01995
		82.7661	0.31612			231.638	0.01968
		83.3715	0.3138			233.712	0.01942
		83.9813	0.31148			235.805	0.01916
		84.5956	0.30916			237.916	0.0189
		85.2143	0.30684			240.047	0.01864
		85.8376	0.30452			242.197	0.01839
		86.4654	0.3022			244.365	0.01813
		87.0979	0.29988			246.554	0.01789
		87.7349	0.29757			248.762	0.01764
		88.3766	0.29525			250.989	0.01739
		89.023	0.29294			253.237	0.01715
		89.6742	0.29063			255.505	0.01691
		90.3301	0.28831			257.793	0.01668
		90.9908	0.286			260.101	0.01644
		91.6563	0.28369			262.43	0.01621
		92.3267	0.28139			264.781	0.01598
		93.002	0.27908			267.152	0.01575
		93.6822	0.27678			269.544	0.01553
		94.3674	0.27448			271.958	0.0153
		95.0577	0.27218			274.393	0.01508
		95.7529	0.26988			276.85	0.01486
		96.4533	0.26759			279.329	0.01465
		97.1588	0.2653			281.831	0.01443
		97.8694	0.26301			284.355	0.01422
		98.5853	0.26072			286.901	0.01401
		99.3063	0.25844			289.47	0.0138
		100.033	0.25616			292.062	0.0136
		100.764	0.25389			294.678	0.0134
		101.501	0.25162			297.317	0.01319
		102.244	0.24935			299.979	0.013
		102.992	0.24708			302.665	0.0128
		103.745	0.24482			305.376	0.0126
		104.504	0.24257			308.11	0.01241
		105.268	0.24032			310.87	0.01222
		106.038	0.23807			313.653	0.01203
		106.814	0.23583			316.462	0.01185
		107.595	0.23359			319.296	0.01166
		108.382	0.23135			322.155	0.01148
		109.175	0.22912			325.04	0.0113
		109.973	0.2269			327.951	0.01112
		110.777	0.22468			330.888	0.01094
		111.588	0.22247			333.851	0.01077
		112.404	0.22026			336.841	0.0106
		113.226	0.21806			339.857	0.01043
		114.054	0.21587			342.9	0.01026
		114.888	0.21368			345.971	0.01009
		115.729	0.21149			349.069	0.00992
		116.575	0.20932			352.195	0.00976
		117.428	0.20714			355.349	0.0096
		118.287	0.20498			358.531	0.00944
		119.152	0.20282			361.742	0.00928
		120.023	0.20067			364.981	0.00913
		120.901	0.19853			368.25	0.00897
		121.786	0.19639			371.547	0.00882
		122.676	0.19426			374.875	0.00867
		123.574	0.19214			378.231	0.00852
		124.478	0.19003			381.619	0.00838
		125.388	0.18792			385.036	0.00823
		126.305	0.18582			388.484	0.00809
		127.229	0.18373			391.963	0.00795
		128.16	0.18165			395.473	0.00781
		129.097	0.17957			399.014	0.00767
		130.041	0.1775			402.587	0.00753
		130.992	0.17545			406.193	0.0074
		131.95	0.1734			409.83	0.00727
		132.916	0.17136			413.5	0.00713
		133.888	0.16933			417.203	0.007
		134.867	0.1673			420.939	0.00688
		135.853	0.16529			424.709	0.00675
		136.847	0.16329			428.512	0.00663
		137.848	0.16129			432.349	0.0065
		138.856	0.15931			436.221	0.00638
		139.872	0.15733			440.127	0.00626
		140.895	0.15537			444.068	0.00614
		141.926	0.15341			448.045	0.00603
		142.964	0.15147			452.057	0.00591
		144.009	0.14953			456.106	0.0058
		145.063	0.14761			460.19	0.00568
		146.124	0.14569			464.311	0.00557
		147.192	0.14379			468.469	0.00546
		148.269	0.1419			472.664	0.00536
		149.353	0.14001			476.897	0.00525
		150.446	0.13814			481.167	0.00515
		151.546	0.13628			485.476	0.00504
		152.655	0.13443			489.824	0.00494
		153.771	0.1326			494.21	0.00484
		154.896	0.13077			498.636	0.00474
		156.029	0.12895			503.101	0.00464
		157.17	0.12715			507.606	0.00455
		158.32	0.12536			512.152	0.00445
		159.478	0.12358			516.738	0.00436
		160.644	0.12181			521.365	0.00427
		161.819	0.12006			526.034	0.00418
		163.003	0.11831			530.745	0.00409
		164.195	0.11658			535.498	0.004
		165.396	0.11486			540.293	0.00391
		166.606	0.11315			545.131	0.00383
		167.824	0.11146			550.013	0.00374
		169.052	0.10978			554.938	0.00366
		170.288	0.10811			559.908	0.00358
		171.534	0.10645			564.922	0.0035
		172.788	0.10481			569.981	0.00342
		174.052	0.10318			575.085	0.00334
		175.325	0.10156			580.235	0.00327
		176.608	0.09996			585.431	0.00319
		177.899	0.09837			590.673	0.00312
		179.201	0.09679			595.963	0.00305
		180.511	0.09522			601.3	0.00297
		181.832	0.09367			606.684	0.0029
		183.162	0.09213			612.117	0.00284
		184.501	0.09061			617.599	0.00277
		185.851	0.0891			623.129	0.0027
		187.21	0.0876			628.709	0.00264
		188.579	0.08611			634.339	0.00257
		189.959	0.08464			640.02	0.00251
		191.348	0.08319			645.751	0.00245
		192.748	0.08174			651.534	0.00238
		194.158	0.08032			657.368	0.00232
		195.578	0.0789			663.255	0.00227
		197.008	0.0775			669.195	0.00221
		198.449	0.07611			675.187	0.00215
		199.901	0.07474			681.233	0.0021
		201.363	0.07338			687.334	0.00204
		202.836	0.07203			693.489	0.00199
		204.319	0.0707			699.699	0.00194
		205.814	0.06939			705.965	0.00188
		207.319	0.06808			712.287	0.00183
		208.835	0.0668			718.665	0.00178
		210.363	0.06552			725.101	0.00174
		211.901	0.06426			731.594	0.00169
		213.451	0.06301			738.146	0.00164
		215.013	0.06178			744.756	0.0016
		216.585	0.06056			751.425	0.00155
		218.169	0.05936			758.154	0.00151
		219.765	0.05817			764.943	0.00146
		221.373	0.057			771.793	0.00142
		222.992	0.05584			778.705	0.00138
		224.623	0.05469			785.678	0.00134
		226.266	0.05356			792.714	0.0013
		227.921	0.05244			799.813	0.00126
		229.588	0.05133			806.975	0.00123
		231.267	0.05024			814.201	0.00119
		232.958	0.04917			821.493	0.00115
		234.662	0.0481			828.849	0.00112
		236.379	0.04706			836.271	0.00108
		238.108	0.04602			843.76	0.00105
		239.849	0.045			851.316	0.00102
		241.604	0.044			858.94	0.000984723
		243.371	0.043			866.631	0.000953505
		245.151	0.04203			874.392	0.000923038
		246.944	0.04106			882.222	0.00089331
		248.75	0.04011			890.122	0.000864312
		250.57	0.03917			898.093	0.000836032
		252.402	0.03825			906.136	0.00080846
		254.248	0.03734			914.25	0.000781583
		256.108	0.03645			922.437	0.000755392
		257.981	0.03556			930.698	0.000729875
		259.868	0.03469			939.032	0.000705022
		261.769	0.03384			947.441	0.000680821
		263.684	0.033			955.926	0.000657262
		265.612	0.03217			964.486	0.000634334
		267.555	0.03135			973.123	0.000612026
		269.512	0.03055			981.837	0.000590328
		271.483	0.02976			990.63	0.000569228
		273.469	0.02898			999.501	0.000548716
		275.469	0.02822			1008.45	0.000528782
		277.484	0.02747			1017.48	0.000509414
		279.513	0.02673			1026.59	0.000490602
		281.558	0.026			1035.79	0.000472336
		283.617	0.02529			1045.06	0.000454605
		285.692	0.02459			1054.42	0.000437399
		287.781	0.0239			1063.86	0.000420707
		289.886	0.02322			1073.39	0.000404519
		292.007	0.02256			1083	0.000388824
		294.142	0.02191			1092.7	0.000373613
		296.294	0.02127			1102.49	0.000358876
		298.461	0.02064			1112.36	0.000344602
		300.644	0.02002			1122.32	0.000330781
		302.843	0.01942			1132.37	0.000317403
		305.058	0.01883			1142.51	0.000304459
		307.289	0.01824			1152.74	0.000291939
		309.537	0.01767			1163.06	0.000279833
		311.801	0.01711			1173.48	0.000268131
		314.081	0.01657			1183.99	0.000256824
		316.379	0.01603			1194.59	0.000245903
		318.693	0.0155			1205.29	0.000235358
		321.024	0.01499			1216.08	0.00022518
		323.372	0.01448			1226.97	0.00021536
		325.737	0.01399			1237.96	0.000205888
		328.12	0.01351			1249.04	0.000196757
		330.52	0.01303			1260.23	0.000187956
		332.937	0.01257			1271.51	0.000179478
		335.372	0.01212			1282.9	0.000171313
		337.825	0.01167			1294.39	0.000163453
		340.296	0.01124			1305.98	0.000155891
		342.785	0.01082			1317.68	0.000148616
		345.292	0.0104			1329.48	0.000141622
		347.818	0.01			1341.38	0.0001349
		350.362	0.0096			1353.39	0.000128443
		352.925	0.00922			1365.51	0.000122242
		355.506	0.00884			1377.74	0.00011629
		358.106	0.00847			1390.08	0.00011058
		360.725	0.00811			1402.53	0.000105103
		363.364	0.00776			1415.09	9.98532e-05
		366.022	0.00742			1427.76	9.48227e-05
		368.699	0.00708			1440.54	9.00047e-05
		371.396	0.00676			1453.44	8.53922e-05
		374.112	0.00644			1466.46	8.09786e-05
		376.848	0.00613			1479.59	7.67572e-05
		379.605	0.00583			1492.84	7.27214e-05
		382.381	0.00554			1506.21	6.8865e-05
		385.178	0.00525			1519.7	6.51817e-05
		387.995	0.00497			1533.31	6.16654e-05
		390.833	0.0047			1547.04	5.83101e-05
		393.692	0.00444			1560.89	5.51102e-05
		396.571	0.00418			1574.87	5.20598e-05
		399.472	0.00393			1588.97	4.91534e-05
		402.394	0.00369			1603.2	4.63857e-05
		405.337	0.00345			1617.56	4.37513e-05
		408.302	0.00322			1632.04	4.12451e-05
		411.288	0.003			1646.66	3.88621e-05
		414.296	0.00278			1661.4	3.65974e-05
		417.327	0.00257			1676.28	3.44464e-05
		420.379	0.00236			1691.29	3.24043e-05
		423.454	0.00216			1706.44	3.04667e-05
		426.551	0.00197			1721.72	2.86292e-05
		429.671	0.00178			1737.14	2.68877e-05
		432.814	0.0016			1752.69	2.5238e-05
		435.979	0.00143			1768.39	2.36762e-05
		439.168	0.00126			1784.22	2.21984e-05
		442.38	0.00109			1800.2	2.08009e-05
		445.616	0.000929841			1816.32	1.94801e-05
		448.875	0.000774566			1832.59	1.82324e-05
		452.159	0.0006242			1849	1.70546e-05
		455.466	0.000478629			1865.56	1.59434e-05
		458.797	0.000337742			1882.26	1.48957e-05
		462.153	0.000201427			1899.12	1.39083e-05
		465.533	6.9575e-05			1916.13	1.29785e-05
		468.938	-5.79221e-05			1933.28	1.21033e-05
		472.368	-0.000181171			1950.6	1.12802e-05
		475.823	-0.000300279			1968.06	1.05064e-05
		479.304	-0.000415348			1985.69	9.77943e-06
		482.809	-0.000526483			2003.47	9.09696e-06
		486.341	-0.000633784			2021.41	8.45666e-06
		489.898	-0.000737352			2039.51	7.8563e-06
		493.481	-0.000837285			2057.78	7.29376e-06
		497.09	-0.000933681			2076.2	6.767e-06
		500.726	-0.00103			2094.8	6.27408e-06
		504.389	-0.00112			2113.56	5.81314e-06
		508.078	-0.0012			2132.48	5.38238e-06
		511.794	-0.00129			2151.58	4.98012e-06
		515.538	-0.00137			2170.85	4.60472e-06
		519.308	-0.00144			2190.29	4.25463e-06
		523.107	-0.00152			2209.9	3.92838e-06
		526.933	-0.00159			2229.69	3.62456e-06
		530.787	-0.00166			2249.66	3.34183e-06
		534.669	-0.00172			2269.8	3.07892e-06
		538.58	-0.00179			2290.13	2.83461e-06
		542.519	-0.00185			2310.64	2.60775e-06
		546.487	-0.00191			2331.33	2.39727e-06
		550.484	-0.00196			2352.2	2.20211e-06
		554.511	-0.00202			2373.27	2.0213e-06
		558.567	-0.00207			2394.52	1.85392e-06
		562.652	-0.00212			2415.96	1.69908e-06
		566.767	-0.00217			2437.6	1.55596e-06
		570.913	-0.00221			2459.43	1.42378e-06
		575.089	-0.00226			2481.45	1.30179e-06
		579.295	-0.0023			2503.67	1.18929e-06
		583.532	-0.00234			2526.09	1.08564e-06
		587.8	-0.00238			2548.71	9.90215e-07
		592.1	-0.00241			2571.54	9.02434e-07
		596.43	-0.00245			2594.57	8.2175e-07
		600.793	-0.00248			2617.8	7.47654e-07
		605.187	-0.00251			2641.24	6.79663e-07
		609.614	-0.00254			2664.9	6.17328e-07
		614.072	-0.00257			2688.76	5.60228e-07
		618.564	-0.0026			2712.84	5.07967e-07
		623.088	-0.00263			2737.13	4.60178e-07
		627.646	-0.00265			2761.64	4.16516e-07
		632.236	-0.00268			2786.37	3.7666e-07
		636.861	-0.0027			2811.32	3.40312e-07
		641.519	-0.00272			2836.5	3.07192e-07
		646.211	-0.00274			2861.9	2.77041e-07
		650.938	-0.00276			2887.53	2.49619e-07
		655.699	-0.00278			2913.39	2.24701e-07
		660.495	-0.0028			2939.48	2.0208e-07
		665.326	-0.00282			2965.8	1.81564e-07
		670.192	-0.00283			2992.36	1.62974e-07
		675.094	-0.00285			3019.15	1.46146e-07
		680.032	-0.00286			3046.19	1.30928e-07
		685.006	-0.00288			3073.47	1.17179e-07
		690.016	-0.00289			3100.99	1.0477e-07
		695.063	-0.0029			3128.76	9.35813e-08
		700.147	-0.00291			3156.78	8.35028e-08
		705.268	-0.00293			3185.05	7.44337e-08
		710.426	-0.00294			3213.57	6.62814e-08
		715.623	-0.00295			3242.35	5.89606e-08
		720.857	-0.00296			3271.38	5.23935e-08
		726.129	-0.00297			3300.68	4.65087e-08
		731.44	-0.00297			3330.24	4.12408e-08
		736.79	-0.00298			3360.06	3.65302e-08
		742.179	-0.00299			3390.15	3.23226e-08
		747.608	-0.003			3420.51	2.85682e-08
		753.076	-0.003			3451.14	2.52221e-08
		758.584	-0.00301			3482.04	2.2243e-08
		764.133	-0.00302			3513.22	1.95938e-08
		769.722	-0.00302			3544.68	1.72405e-08
		775.352	-0.00303			3576.43	1.51524e-08
		781.023	-0.00303			3608.45	1.33019e-08
		786.735	-0.00304			3640.77	1.16638e-08
		792.49	-0.00304			3673.37	1.02153e-08
		798.286	-0.00304			3706.27	8.93615e-09
		804.125	-0.00305			3739.46	7.80779e-09
		810.006	-0.00305			3772.94	6.81367e-09
		815.931	-0.00306			3806.73	5.93887e-09
		821.899	-0.00306			3840.82	5.17003e-09
		827.911	-0.00306			3875.21	4.49513e-09
		833.966	-0.00307			3909.91	3.90344e-09
		840.066	-0.00307			3944.93	3.38536e-09
		846.21	-0.00307			3980.25	2.93229e-09
		852.4	-0.00307			4015.9	2.53659e-09
		858.634	-0.00307			4051.86	2.19145e-09
		864.915	-0.00308			4088.14	1.89079e-09
		871.241	-0.00308			4124.75	1.62922e-09
		877.613	-0.00308			4161.69	1.40197e-09
		884.032	-0.00308			4198.96	1.20479e-09
		890.498	-0.00308			4236.56	1.03395e-09
		897.012	-0.00309			4274.5	8.8611e-10
		903.573	-0.00309			4312.78	7.58364e-10
		910.182	-0.00309			4351.4	6.4813e-10
		916.839	-0.00309			4390.36	5.53141e-10
		923.545	-0.00309			4429.68	4.71404e-10
		930.3	-0.00309			4469.35	4.0117e-10
		937.104	-0.00309			4509.37	3.40907e-10
		943.958	-0.00309			4549.75	2.89275e-10
		950.863	-0.00309			4590.5	2.45102e-10
		957.818	-0.00309			4631.6	2.07367e-10
		964.823	-0.00309			4673.08	1.75179e-10
		971.88	-0.0031			4714.93	1.47763e-10
		978.989	-0.0031			4757.15	1.24449e-10
		986.149	-0.0031			4799.75	1.04652e-10
		993.362	-0.0031			4842.73	8.78674e-11
		1000.63	-0.0031			4886.1	7.36597e-11
		1007.95	-0.0031			4929.85	6.16519e-11
		1015.32	-0.0031			4974	5.15194e-11
		1022.75	-0.0031			5018.54	4.2983e-11
		1030.23	-0.0031			5063.48	3.58029e-11
		1037.76	-0.0031			5108.83	2.97734e-11
		1045.35	-0.0031			5154.57	2.47185e-11
		1053	-0.0031			5200.73	2.04876e-11
		1060.7	-0.0031			5247.31	1.69524e-11
		1068.46	-0.0031			5294.3	1.40034e-11
		1076.27	-0.0031			5341.71	1.15476e-11
		1084.14	-0.0031			5389.54	9.50612e-12
		1092.07	-0.0031			5437.8	7.8119e-12
		1100.06	-0.0031			5486.5	6.40835e-12
		1108.11	-0.0031			5535.63	5.24766e-12
		1116.21	-0.0031			5585.2	4.28952e-12
		1124.38	-0.0031			5635.22	3.49999e-12
		1132.6	-0.0031			5685.68	2.85059e-12
		1140.89	-0.0031			5736.6	2.31741e-12
		1149.23	-0.0031			5787.97	1.88047e-12
		1157.64	-0.0031			5839.8	1.52306e-12
		1166.1	-0.0031			5892.09	1.23126e-12
		1174.63	-0.0031			5944.86	9.93469e-13
		1183.22	-0.0031			5998.09	8.00062e-13
		1191.88	-0.0031			6051.81	6.4306e-13
		1200.6	-0.0031			6106	5.15857e-13
		1209.38	-0.0031			6160.68	4.13001e-13
		1218.22	-0.0031			6215.85	3.29994e-13
		1227.13	-0.0031			6271.51	2.63142e-13
		1236.11	-0.0031			6327.67	2.09408e-13
		1245.15	-0.0031			6384.34	1.66306e-13
		1254.26	-0.0031			6441.51	1.31803e-13
		1263.43	-0.0031			6499.19	1.04241e-13
		1272.67	-0.0031			6557.39	8.22701e-14
		1281.98	-0.0031			6616.11	6.47923e-14
		1291.36	-0.0031			6675.36	5.09185e-14
		1300.8	-0.0031			6735.14	3.99292e-14
		1310.32	-0.0031			6795.45	3.12436e-14
		1319.9	-0.0031			6856.31	2.43936e-14
		1329.56	-0.0031			6917.7	1.90033e-14
		1339.28	-0.0031			6979.65	1.47711e-14
		1349.08	-0.0031			7042.15	1.14555e-14
		1358.94	-0.0031			7105.22	8.86397e-15
		1368.88	-0.0031			7168.84	6.84297e-15
		1378.9	-0.0031			7233.04	5.27053e-15
		1388.98	-0.0031			7297.81	4.04994e-15
		1399.14	-0.0031			7363.17	3.10469e-15
		1409.37	-0.0031			7429.1	2.37441e-15
		1419.68	-0.0031			7495.63	1.81154e-15
		1430.07	-0.0031			7562.75	1.37876e-15
		1440.53	-0.0031			7630.48	1.04681e-15
		1451.06	-0.0031			7698.81	7.92824e-16
		1461.68	-0.0031			7767.75	5.98969e-16

## Sheet: Fig.2c
The J-V carves of PBDB-TF:BTP-eC9 based solar cell 533 laser
T=300 K		T=270 K		T=240 K		T=210 K		T=180 K		T=150 K		T=120 K		T=110 K		T=100 K		T=90 K		T=80 K		T=78K
V (V)	J (mA/cm2)	V (V)	J (mA/cm2)	V (V)	J (mA/cm2)	V (V)	J (mA/cm2)	V (V)	J (mA/cm2)	V (V)	J (mA/cm2)	V (V)	J (mA/cm2)	V (V)	J (mA/cm2)	V (V)	J (mA/cm2)	V (V)	J (mA/cm2)	V (V)	J (mA/cm2)	V (V)	J (mA/cm2)
-1.5	-15.2682	-1.5	-15.7648	-1.5	-15.6973	-1.5	-14.9665	-1.5	-14.5368	-1.5	-13.892	-1.5	-12.9286	-1.5	-12.6346	-1.5	-12.3537	-1.5	-12.1773	-1.5	-12.0616	-1.5	-12.0345
-1.49	-15.2614	-1.49	-15.7528	-1.49	-15.6949	-1.49	-14.9618	-1.49	-14.5352	-1.49	-13.8787	-1.49	-12.9288	-1.49	-12.6318	-1.49	-12.3516	-1.49	-12.1685	-1.49	-12.0653	-1.49	-12.028
-1.48	-15.2613	-1.48	-15.7466	-1.48	-15.6927	-1.48	-14.9593	-1.48	-14.5283	-1.48	-13.8763	-1.48	-12.9227	-1.48	-12.6242	-1.48	-12.3474	-1.48	-12.1697	-1.48	-12.0609	-1.48	-12.0291
-1.47	-15.2581	-1.47	-15.743	-1.47	-15.6848	-1.47	-14.9589	-1.47	-14.5216	-1.47	-13.874	-1.47	-12.9134	-1.47	-12.6237	-1.47	-12.3512	-1.47	-12.1725	-1.47	-12.0554	-1.47	-12.0288
-1.46	-15.2514	-1.46	-15.74	-1.46	-15.679	-1.46	-14.9503	-1.46	-14.5177	-1.46	-13.8743	-1.46	-12.9145	-1.46	-12.6223	-1.46	-12.3434	-1.46	-12.1702	-1.46	-12.056	-1.46	-12.0197
-1.45	-15.2483	-1.45	-15.7338	-1.45	-15.6786	-1.45	-14.9442	-1.45	-14.5162	-1.45	-13.8673	-1.45	-12.9101	-1.45	-12.6149	-1.45	-12.3405	-1.45	-12.1591	-1.45	-12.0546	-1.45	-12.0173
-1.44	-15.2438	-1.44	-15.7304	-1.44	-15.6762	-1.44	-14.9422	-1.44	-14.5116	-1.44	-13.86	-1.44	-12.9103	-1.44	-12.6065	-1.44	-12.3387	-1.44	-12.1566	-1.44	-12.0522	-1.44	-12.0154
-1.43	-15.2353	-1.43	-15.7244	-1.43	-15.6704	-1.43	-14.9396	-1.43	-14.503	-1.43	-13.8622	-1.43	-12.9108	-1.43	-12.6116	-1.43	-12.341	-1.43	-12.156	-1.43	-12.0433	-1.43	-12.0115
-1.42	-15.2296	-1.42	-15.7228	-1.42	-15.6681	-1.42	-14.9352	-1.42	-14.505	-1.42	-13.8661	-1.42	-12.9076	-1.42	-12.6102	-1.42	-12.3302	-1.42	-12.1557	-1.42	-12.043	-1.42	-12.0053
-1.41	-15.2247	-1.41	-15.7203	-1.41	-15.6672	-1.41	-14.9317	-1.41	-14.5053	-1.41	-13.8486	-1.41	-12.9037	-1.41	-12.6022	-1.41	-12.328	-1.41	-12.1487	-1.41	-12.042	-1.41	-12.0014
-1.4	-15.2251	-1.4	-15.7166	-1.4	-15.662	-1.4	-14.9274	-1.4	-14.5008	-1.4	-13.841	-1.4	-12.8964	-1.4	-12.5974	-1.4	-12.3266	-1.4	-12.1445	-1.4	-12.0409	-1.4	-11.9992
-1.39	-15.2228	-1.39	-15.71	-1.39	-15.6578	-1.39	-14.9269	-1.39	-14.4895	-1.39	-13.8502	-1.39	-12.8981	-1.39	-12.6005	-1.39	-12.3237	-1.39	-12.1521	-1.39	-12.0327	-1.39	-11.9932
-1.38	-15.2143	-1.38	-15.7027	-1.38	-15.6496	-1.38	-14.9232	-1.38	-14.4914	-1.38	-13.8536	-1.38	-12.8935	-1.38	-12.5935	-1.38	-12.3178	-1.38	-12.1508	-1.38	-12.0276	-1.38	-11.9912
-1.37	-15.2073	-1.37	-15.6999	-1.37	-15.6532	-1.37	-14.9164	-1.37	-14.4895	-1.37	-13.8464	-1.37	-12.8883	-1.37	-12.5935	-1.37	-12.3131	-1.37	-12.1371	-1.37	-12.0293	-1.37	-11.9828
-1.36	-15.2014	-1.36	-15.6972	-1.36	-15.6483	-1.36	-14.9143	-1.36	-14.4889	-1.36	-13.8361	-1.36	-12.8873	-1.36	-12.5853	-1.36	-12.3108	-1.36	-12.1354	-1.36	-12.0283	-1.36	-11.9804
-1.35	-15.1942	-1.35	-15.6958	-1.35	-15.6401	-1.35	-14.9117	-1.35	-14.48	-1.35	-13.8328	-1.35	-12.8856	-1.35	-12.5893	-1.35	-12.3192	-1.35	-12.1348	-1.35	-12.0215	-1.35	-11.9729
-1.34	-15.1935	-1.34	-15.6947	-1.34	-15.6364	-1.34	-14.91	-1.34	-14.4798	-1.34	-13.8371	-1.34	-12.8829	-1.34	-12.5867	-1.34	-12.3039	-1.34	-12.1312	-1.34	-12.0237	-1.34	-11.9606
-1.33	-15.1861	-1.33	-15.6863	-1.33	-15.6311	-1.33	-14.9015	-1.33	-14.4772	-1.33	-13.8255	-1.33	-12.8762	-1.33	-12.5797	-1.33	-12.3021	-1.33	-12.1258	-1.33	-12.022	-1.33	-11.9655
-1.32	-15.1855	-1.32	-15.6856	-1.32	-15.6314	-1.32	-14.8983	-1.32	-14.4756	-1.32	-13.8189	-1.32	-12.8693	-1.32	-12.571	-1.32	-12.2996	-1.32	-12.1179	-1.32	-12.0139	-1.32	-11.9588
-1.31	-15.1798	-1.31	-15.6851	-1.31	-15.619	-1.31	-14.9005	-1.31	-14.4673	-1.31	-13.8227	-1.31	-12.8686	-1.31	-12.5741	-1.31	-12.3017	-1.31	-12.117	-1.31	-12.0106	-1.31	-11.9582
-1.3	-15.1761	-1.3	-15.6797	-1.3	-15.6184	-1.3	-14.897	-1.3	-14.4648	-1.3	-13.8172	-1.3	-12.8659	-1.3	-12.5703	-1.3	-12.2919	-1.3	-12.114	-1.3	-12.0032	-1.3	-11.9487
-1.29	-15.167	-1.29	-15.6753	-1.29	-15.6177	-1.29	-14.8926	-1.29	-14.4683	-1.29	-13.8103	-1.29	-12.8579	-1.29	-12.5663	-1.29	-12.2892	-1.29	-12.1091	-1.29	-12.0031	-1.29	-11.9485
-1.28	-15.1599	-1.28	-15.6735	-1.28	-15.6113	-1.28	-14.8834	-1.28	-14.4613	-1.28	-13.8068	-1.28	-12.8562	-1.28	-12.5622	-1.28	-12.2855	-1.28	-12.1042	-1.28	-12.0026	-1.28	-11.9407
-1.27	-15.1586	-1.27	-15.6689	-1.27	-15.6048	-1.27	-14.8818	-1.27	-14.4535	-1.27	-13.8016	-1.27	-12.8602	-1.27	-12.5622	-1.27	-12.2874	-1.27	-12.1012	-1.27	-11.9988	-1.27	-11.9401
-1.26	-15.1577	-1.26	-15.663	-1.26	-15.6018	-1.26	-14.8825	-1.26	-14.4519	-1.26	-13.7987	-1.26	-12.8539	-1.26	-12.5555	-1.26	-12.2717	-1.26	-12.1024	-1.26	-11.996	-1.26	-11.9344
-1.25	-15.145	-1.25	-15.662	-1.25	-15.595	-1.25	-14.8809	-1.25	-14.4525	-1.25	-13.7979	-1.25	-12.8539	-1.25	-12.5513	-1.25	-12.2674	-1.25	-12.0934	-1.25	-11.9901	-1.25	-11.9258
-1.24	-15.1393	-1.24	-15.6613	-1.24	-15.5927	-1.24	-14.8763	-1.24	-14.4471	-1.24	-13.7932	-1.24	-12.8412	-1.24	-12.5471	-1.24	-12.2635	-1.24	-12.0847	-1.24	-11.9892	-1.24	-11.9323
-1.23	-15.1348	-1.23	-15.6588	-1.23	-15.5871	-1.23	-14.8721	-1.23	-14.4424	-1.23	-13.7899	-1.23	-12.8429	-1.23	-12.5451	-1.23	-12.2692	-1.23	-12.082	-1.23	-11.9882	-1.23	-11.924
-1.22	-15.1292	-1.22	-15.6543	-1.22	-15.5778	-1.22	-14.8699	-1.22	-14.4399	-1.22	-13.7873	-1.22	-12.84	-1.22	-12.5416	-1.22	-12.2581	-1.22	-12.083	-1.22	-11.9876	-1.22	-11.9241
-1.21	-15.1244	-1.21	-15.6446	-1.21	-15.5739	-1.21	-14.8658	-1.21	-14.4347	-1.21	-13.7834	-1.21	-12.8357	-1.21	-12.54	-1.21	-12.2522	-1.21	-12.0756	-1.21	-11.979	-1.21	-11.9134
-1.2	-15.1252	-1.2	-15.6434	-1.2	-15.5706	-1.2	-14.8619	-1.2	-14.4339	-1.2	-13.7782	-1.2	-12.8282	-1.2	-12.5303	-1.2	-12.2469	-1.2	-12.0697	-1.2	-11.9738	-1.2	-11.9206
-1.19	-15.1175	-1.19	-15.6382	-1.19	-15.5667	-1.19	-14.8543	-1.19	-14.4226	-1.19	-13.7786	-1.19	-12.8305	-1.19	-12.5344	-1.19	-12.2491	-1.19	-12.0675	-1.19	-11.9687	-1.19	-11.9108
-1.18	-15.1105	-1.18	-15.632	-1.18	-15.5622	-1.18	-14.8444	-1.18	-14.4214	-1.18	-13.7677	-1.18	-12.8247	-1.18	-12.5313	-1.18	-12.2426	-1.18	-12.0631	-1.18	-11.9709	-1.18	-11.9092
-1.17	-15.1026	-1.17	-15.6269	-1.17	-15.5585	-1.17	-14.8409	-1.17	-14.4182	-1.17	-13.7653	-1.17	-12.8254	-1.17	-12.5274	-1.17	-12.2418	-1.17	-12.0584	-1.17	-11.9644	-1.17	-11.897
-1.16	-15.1034	-1.16	-15.6279	-1.16	-15.5566	-1.16	-14.8405	-1.16	-14.4176	-1.16	-13.7642	-1.16	-12.8192	-1.16	-12.5239	-1.16	-12.239	-1.16	-12.0579	-1.16	-11.966	-1.16	-11.8964
-1.15	-15.0937	-1.15	-15.6204	-1.15	-15.5477	-1.15	-14.835	-1.15	-14.4048	-1.15	-13.7602	-1.15	-12.8198	-1.15	-12.5153	-1.15	-12.2362	-1.15	-12.0529	-1.15	-11.9588	-1.15	-11.8952
-1.14	-15.089	-1.14	-15.6165	-1.14	-15.5444	-1.14	-14.8305	-1.14	-14.4073	-1.14	-13.7513	-1.14	-12.8183	-1.14	-12.5096	-1.14	-12.2266	-1.14	-12.0504	-1.14	-11.954	-1.14	-11.891
-1.13	-15.0855	-1.13	-15.6118	-1.13	-15.5412	-1.13	-14.8291	-1.13	-14.4034	-1.13	-13.748	-1.13	-12.8117	-1.13	-12.5036	-1.13	-12.2277	-1.13	-12.0434	-1.13	-11.949	-1.13	-11.8917
-1.12	-15.0815	-1.12	-15.6048	-1.12	-15.5307	-1.12	-14.8212	-1.12	-14.3958	-1.12	-13.7439	-1.12	-12.8105	-1.12	-12.5051	-1.12	-12.2233	-1.12	-12.0424	-1.12	-11.9421	-1.12	-11.8877
-1.11	-15.0752	-1.11	-15.6015	-1.11	-15.5252	-1.11	-14.8178	-1.11	-14.3857	-1.11	-13.7437	-1.11	-12.8064	-1.11	-12.5008	-1.11	-12.2244	-1.11	-12.0405	-1.11	-11.9351	-1.11	-11.8867
-1.1	-15.0707	-1.1	-15.6005	-1.1	-15.5215	-1.1	-14.8128	-1.1	-14.3846	-1.1	-13.7388	-1.1	-12.8016	-1.1	-12.4957	-1.1	-12.2154	-1.1	-12.0387	-1.1	-11.9405	-1.1	-11.8734
-1.09	-15.0657	-1.09	-15.5908	-1.09	-15.5205	-1.09	-14.8105	-1.09	-14.3853	-1.09	-13.7266	-1.09	-12.8027	-1.09	-12.4925	-1.09	-12.2131	-1.09	-12.0347	-1.09	-11.9351	-1.09	-11.8751
-1.08	-15.0597	-1.08	-15.5808	-1.08	-15.5198	-1.08	-14.8131	-1.08	-14.3809	-1.08	-13.7281	-1.08	-12.798	-1.08	-12.4878	-1.08	-12.2076	-1.08	-12.0311	-1.08	-11.9314	-1.08	-11.868
-1.07	-15.0524	-1.07	-15.5782	-1.07	-15.5083	-1.07	-14.8076	-1.07	-14.3718	-1.07	-13.7275	-1.07	-12.7972	-1.07	-12.4875	-1.07	-12.2048	-1.07	-12.0254	-1.07	-11.9266	-1.07	-11.8705
-1.06	-15.0491	-1.06	-15.5801	-1.06	-15.5084	-1.06	-14.8011	-1.06	-14.366	-1.06	-13.7229	-1.06	-12.7948	-1.06	-12.483	-1.06	-12.1993	-1.06	-12.0203	-1.06	-11.9205	-1.06	-11.8651
-1.05	-15.0424	-1.05	-15.5706	-1.05	-15.5075	-1.05	-14.7971	-1.05	-14.3685	-1.05	-13.7059	-1.05	-12.7979	-1.05	-12.4777	-1.05	-12.2035	-1.05	-12.0181	-1.05	-11.924	-1.05	-11.8639
-1.04	-15.0348	-1.04	-15.5642	-1.04	-15.5014	-1.04	-14.7985	-1.04	-14.3605	-1.04	-13.7143	-1.04	-12.7874	-1.04	-12.4744	-1.04	-12.1968	-1.04	-12.0124	-1.04	-11.9192	-1.04	-11.8544
-1.03	-15.0327	-1.03	-15.5595	-1.03	-15.4915	-1.03	-14.789	-1.03	-14.3531	-1.03	-13.7141	-1.03	-12.7849	-1.03	-12.4667	-1.03	-12.1986	-1.03	-12.0105	-1.03	-11.9166	-1.03	-11.8514
-1.02	-15.0252	-1.02	-15.5546	-1.02	-15.4951	-1.02	-14.7815	-1.02	-14.3574	-1.02	-13.708	-1.02	-12.7783	-1.02	-12.4614	-1.02	-12.1848	-1.02	-12.0043	-1.02	-11.9097	-1.02	-11.8493
-1.01	-15.0232	-1.01	-15.5535	-1.01	-15.4917	-1.01	-14.7793	-1.01	-14.3558	-1.01	-13.6954	-1.01	-12.7827	-1.01	-12.4573	-1.01	-12.1854	-1.01	-11.9986	-1.01	-11.9041	-1.01	-11.8464
-1	-15.0154	-1	-15.5441	-1	-15.4823	-1	-14.7815	-1	-14.3542	-1	-13.6948	-1	-12.7767	-1	-12.4562	-1	-12.1848	-1	-11.99	-1	-11.9029	-1	-11.8505
-0.99	-15.0114	-0.99	-15.5409	-0.99	-15.4726	-0.99	-14.7754	-0.99	-14.3415	-0.99	-13.7008	-0.99	-12.771	-0.99	-12.4524	-0.99	-12.1847	-0.99	-11.9857	-0.99	-11.8981	-0.99	-11.8412
-0.98	-15.0033	-0.98	-15.5389	-0.98	-15.4764	-0.98	-14.7663	-0.98	-14.3402	-0.98	-13.6947	-0.98	-12.7626	-0.98	-12.4483	-0.98	-12.1771	-0.98	-11.9814	-0.98	-11.897	-0.98	-11.838
-0.97	-14.9965	-0.97	-15.5359	-0.97	-15.4756	-0.97	-14.7616	-0.97	-14.3367	-0.97	-13.6815	-0.97	-12.7643	-0.97	-12.4403	-0.97	-12.1793	-0.97	-11.9798	-0.97	-11.8946	-0.97	-11.8299
-0.96	-14.9926	-0.96	-15.5272	-0.96	-15.4652	-0.96	-14.759	-0.96	-14.3387	-0.96	-13.6774	-0.96	-12.7571	-0.96	-12.4343	-0.96	-12.1706	-0.96	-11.9749	-0.96	-11.8877	-0.96	-11.8297
-0.95	-14.9854	-0.95	-15.523	-0.95	-15.4605	-0.95	-14.7555	-0.95	-14.3304	-0.95	-13.6803	-0.95	-12.7573	-0.95	-12.4319	-0.95	-12.1695	-0.95	-11.9758	-0.95	-11.8815	-0.95	-11.8253
-0.94	-14.9781	-0.94	-15.5257	-0.94	-15.4553	-0.94	-14.752	-0.94	-14.3337	-0.94	-13.6746	-0.94	-12.7543	-0.94	-12.4246	-0.94	-12.1602	-0.94	-11.9651	-0.94	-11.8757	-0.94	-11.8245
-0.93	-14.9721	-0.93	-15.5191	-0.93	-15.4517	-0.93	-14.7452	-0.93	-14.3289	-0.93	-13.6604	-0.93	-12.7523	-0.93	-12.4254	-0.93	-12.1623	-0.93	-11.9619	-0.93	-11.8758	-0.93	-11.8217
-0.92	-14.9709	-0.92	-15.5153	-0.92	-15.4491	-0.92	-14.7461	-0.92	-14.3243	-0.92	-13.6603	-0.92	-12.7422	-0.92	-12.4173	-0.92	-12.1569	-0.92	-11.9532	-0.92	-11.875	-0.92	-11.8152
-0.91	-14.9675	-0.91	-15.5076	-0.91	-15.438	-0.91	-14.7427	-0.91	-14.3078	-0.91	-13.6648	-0.91	-12.7437	-0.91	-12.4103	-0.91	-12.1565	-0.91	-11.9511	-0.91	-11.8644	-0.91	-11.8138
-0.9	-14.959	-0.9	-15.5038	-0.9	-15.4326	-0.9	-14.7319	-0.9	-14.3118	-0.9	-13.6574	-0.9	-12.7369	-0.9	-12.4099	-0.9	-12.1439	-0.9	-11.9479	-0.9	-11.8599	-0.9	-11.8092
-0.89	-14.9537	-0.89	-15.4986	-0.89	-15.4333	-0.89	-14.721	-0.89	-14.3085	-0.89	-13.6444	-0.89	-12.7345	-0.89	-12.4039	-0.89	-12.1416	-0.89	-11.9421	-0.89	-11.8533	-0.89	-11.8067
-0.88	-14.9504	-0.88	-15.4939	-0.88	-15.4269	-0.88	-14.7223	-0.88	-14.3042	-0.88	-13.6381	-0.88	-12.7346	-0.88	-12.403	-0.88	-12.1353	-0.88	-11.9383	-0.88	-11.8509	-0.88	-11.8001
-0.87	-14.9388	-0.87	-15.4878	-0.87	-15.42	-0.87	-14.7214	-0.87	-14.2928	-0.87	-13.6422	-0.87	-12.7277	-0.87	-12.4015	-0.87	-12.1351	-0.87	-11.938	-0.87	-11.8425	-0.87	-11.7985
-0.86	-14.9327	-0.86	-15.4854	-0.86	-15.4161	-0.86	-14.71	-0.86	-14.293	-0.86	-13.6409	-0.86	-12.7176	-0.86	-12.3961	-0.86	-12.1271	-0.86	-11.9291	-0.86	-11.8414	-0.86	-11.786
-0.85	-14.9299	-0.85	-15.4789	-0.85	-15.41	-0.85	-14.7015	-0.85	-14.2913	-0.85	-13.6327	-0.85	-12.7138	-0.85	-12.3911	-0.85	-12.1233	-0.85	-11.926	-0.85	-11.8348	-0.85	-11.7848
-0.84	-14.9208	-0.84	-15.4767	-0.84	-15.4031	-0.84	-14.7018	-0.84	-14.2829	-0.84	-13.627	-0.84	-12.7104	-0.84	-12.3887	-0.84	-12.1145	-0.84	-11.9222	-0.84	-11.8321	-0.84	-11.7822
-0.83	-14.9114	-0.83	-15.4693	-0.83	-15.4015	-0.83	-14.6973	-0.83	-14.2794	-0.83	-13.6281	-0.83	-12.707	-0.83	-12.382	-0.83	-12.1148	-0.83	-11.9187	-0.83	-11.8243	-0.83	-11.7821
-0.82	-14.9043	-0.82	-15.4646	-0.82	-15.3976	-0.82	-14.6958	-0.82	-14.2798	-0.82	-13.6254	-0.82	-12.7077	-0.82	-12.3791	-0.82	-12.1047	-0.82	-11.9174	-0.82	-11.817	-0.82	-11.776
-0.81	-14.9	-0.81	-15.4643	-0.81	-15.392	-0.81	-14.6807	-0.81	-14.2734	-0.81	-13.6142	-0.81	-12.7009	-0.81	-12.3765	-0.81	-12.1031	-0.81	-11.9122	-0.81	-11.8126	-0.81	-11.7726
-0.8	-14.8936	-0.8	-15.4605	-0.8	-15.3869	-0.8	-14.6803	-0.8	-14.2646	-0.8	-13.6107	-0.8	-12.6927	-0.8	-12.369	-0.8	-12.0984	-0.8	-11.9045	-0.8	-11.8137	-0.8	-11.7653
-0.79	-14.8895	-0.79	-15.4529	-0.79	-15.3817	-0.79	-14.6762	-0.79	-14.2513	-0.79	-13.6101	-0.79	-12.6968	-0.79	-12.3639	-0.79	-12.101	-0.79	-11.9022	-0.79	-11.8091	-0.79	-11.7633
-0.78	-14.8832	-0.78	-15.4474	-0.78	-15.3772	-0.78	-14.6709	-0.78	-14.2556	-0.78	-13.5994	-0.78	-12.6852	-0.78	-12.36	-0.78	-12.0886	-0.78	-11.9065	-0.78	-11.7998	-0.78	-11.7619
-0.77	-14.8764	-0.77	-15.4368	-0.77	-15.3721	-0.77	-14.6621	-0.77	-14.2535	-0.77	-13.5918	-0.77	-12.6846	-0.77	-12.3544	-0.77	-12.0856	-0.77	-11.8989	-0.77	-11.7968	-0.77	-11.7535
-0.76	-14.8705	-0.76	-15.4298	-0.76	-15.3678	-0.76	-14.6605	-0.76	-14.2448	-0.76	-13.5934	-0.76	-12.6737	-0.76	-12.3505	-0.76	-12.077	-0.76	-11.8923	-0.76	-11.79	-0.76	-11.7539
-0.75	-14.8659	-0.75	-15.423	-0.75	-15.3565	-0.75	-14.6565	-0.75	-14.2309	-0.75	-13.5852	-0.75	-12.6774	-0.75	-12.348	-0.75	-12.0797	-0.75	-11.887	-0.75	-11.7817	-0.75	-11.7469
-0.74	-14.8598	-0.74	-15.419	-0.74	-15.3583	-0.74	-14.6518	-0.74	-14.2334	-0.74	-13.5822	-0.74	-12.6724	-0.74	-12.3456	-0.74	-12.0751	-0.74	-11.8891	-0.74	-11.7752	-0.74	-11.7483
-0.73	-14.8545	-0.73	-15.4129	-0.73	-15.3528	-0.73	-14.6435	-0.73	-14.2268	-0.73	-13.5752	-0.73	-12.673	-0.73	-12.3385	-0.73	-12.0684	-0.73	-11.8861	-0.73	-11.7769	-0.73	-11.7439
-0.72	-14.8486	-0.72	-15.407	-0.72	-15.3456	-0.72	-14.6394	-0.72	-14.2218	-0.72	-13.5747	-0.72	-12.6595	-0.72	-12.3345	-0.72	-12.0622	-0.72	-11.8772	-0.72	-11.772	-0.72	-11.7396
-0.71	-14.8419	-0.71	-15.4009	-0.71	-15.3396	-0.71	-14.6376	-0.71	-14.2157	-0.71	-13.5699	-0.71	-12.6608	-0.71	-12.3312	-0.71	-12.0608	-0.71	-11.8747	-0.71	-11.764	-0.71	-11.7296
-0.7	-14.8346	-0.7	-15.3972	-0.7	-15.3378	-0.7	-14.6335	-0.7	-14.2222	-0.7	-13.5631	-0.7	-12.6589	-0.7	-12.33	-0.7	-12.0525	-0.7	-11.8723	-0.7	-11.7592	-0.7	-11.7313
-0.69	-14.8275	-0.69	-15.3919	-0.69	-15.3315	-0.69	-14.6262	-0.69	-14.2196	-0.69	-13.5568	-0.69	-12.6572	-0.69	-12.3277	-0.69	-12.0538	-0.69	-11.8706	-0.69	-11.7547	-0.69	-11.7251
-0.68	-14.8257	-0.68	-15.3828	-0.68	-15.3261	-0.68	-14.6217	-0.68	-14.2093	-0.68	-13.5531	-0.68	-12.6476	-0.68	-12.3204	-0.68	-12.0445	-0.68	-11.8588	-0.68	-11.7522	-0.68	-11.7206
-0.67	-14.8176	-0.67	-15.3753	-0.67	-15.32	-0.67	-14.6162	-0.67	-14.1996	-0.67	-13.5529	-0.67	-12.6461	-0.67	-12.3165	-0.67	-12.0479	-0.67	-11.8569	-0.67	-11.7453	-0.67	-11.7173
-0.66	-14.8076	-0.66	-15.3738	-0.66	-15.3137	-0.66	-14.6121	-0.66	-14.2052	-0.66	-13.5439	-0.66	-12.6405	-0.66	-12.3108	-0.66	-12.0394	-0.66	-11.8541	-0.66	-11.74	-0.66	-11.7146
-0.65	-14.8036	-0.65	-15.3697	-0.65	-15.3126	-0.65	-14.608	-0.65	-14.2066	-0.65	-13.5371	-0.65	-12.6387	-0.65	-12.3007	-0.65	-12.037	-0.65	-11.85	-0.65	-11.7367	-0.65	-11.7097
-0.64	-14.803	-0.64	-15.3565	-0.64	-15.3045	-0.64	-14.6025	-0.64	-14.1974	-0.64	-13.5374	-0.64	-12.6343	-0.64	-12.2985	-0.64	-12.0274	-0.64	-11.8388	-0.64	-11.7315	-0.64	-11.7007
-0.63	-14.793	-0.63	-15.3519	-0.63	-15.2941	-0.63	-14.5954	-0.63	-14.1883	-0.63	-13.5297	-0.63	-12.6265	-0.63	-12.2941	-0.63	-12.0303	-0.63	-11.8336	-0.63	-11.7242	-0.63	-11.6971
-0.62	-14.7832	-0.62	-15.3521	-0.62	-15.296	-0.62	-14.5953	-0.62	-14.1881	-0.62	-13.5209	-0.62	-12.6198	-0.62	-12.286	-0.62	-12.0292	-0.62	-11.8313	-0.62	-11.7245	-0.62	-11.6924
-0.61	-14.7741	-0.61	-15.3444	-0.61	-15.2895	-0.61	-14.5868	-0.61	-14.1797	-0.61	-13.5162	-0.61	-12.6247	-0.61	-12.2803	-0.61	-12.0252	-0.61	-11.831	-0.61	-11.722	-0.61	-11.6841
-0.6	-14.7678	-0.6	-15.3389	-0.6	-15.2787	-0.6	-14.5867	-0.6	-14.1742	-0.6	-13.5125	-0.6	-12.6131	-0.6	-12.2711	-0.6	-12.0129	-0.6	-11.8264	-0.6	-11.7181	-0.6	-11.6783
-0.59	-14.7657	-0.59	-15.3299	-0.59	-15.2721	-0.59	-14.5761	-0.59	-14.1684	-0.59	-13.5061	-0.59	-12.6138	-0.59	-12.2701	-0.59	-12.0144	-0.59	-11.8214	-0.59	-11.7103	-0.59	-11.6753
-0.58	-14.757	-0.58	-15.3209	-0.58	-15.2683	-0.58	-14.5697	-0.58	-14.1724	-0.58	-13.4951	-0.58	-12.6108	-0.58	-12.273	-0.58	-12.0095	-0.58	-11.8156	-0.58	-11.7048	-0.58	-11.6731
-0.57	-14.7467	-0.57	-15.3243	-0.57	-15.2631	-0.57	-14.5683	-0.57	-14.1629	-0.57	-13.4869	-0.57	-12.6059	-0.57	-12.2674	-0.57	-12.0092	-0.57	-11.806	-0.57	-11.699	-0.57	-11.6729
-0.56	-14.7408	-0.56	-15.3191	-0.56	-15.2553	-0.56	-14.5673	-0.56	-14.1523	-0.56	-13.4944	-0.56	-12.5986	-0.56	-12.2528	-0.56	-11.9996	-0.56	-11.8029	-0.56	-11.6955	-0.56	-11.6654
-0.55	-14.7386	-0.55	-15.3127	-0.55	-15.2443	-0.55	-14.5565	-0.55	-14.1469	-0.55	-13.496	-0.55	-12.5935	-0.55	-12.2459	-0.55	-11.997	-0.55	-11.7975	-0.55	-11.6893	-0.55	-11.6589
-0.54	-14.7314	-0.54	-15.3087	-0.54	-15.2459	-0.54	-14.551	-0.54	-14.1448	-0.54	-13.485	-0.54	-12.5899	-0.54	-12.2399	-0.54	-11.9897	-0.54	-11.7928	-0.54	-11.6843	-0.54	-11.6535
-0.53	-14.7201	-0.53	-15.3042	-0.53	-15.2373	-0.53	-14.542	-0.53	-14.1389	-0.53	-13.4733	-0.53	-12.5916	-0.53	-12.2322	-0.53	-11.9851	-0.53	-11.79	-0.53	-11.68	-0.53	-11.6522
-0.52	-14.7147	-0.52	-15.2965	-0.52	-15.2309	-0.52	-14.539	-0.52	-14.136	-0.52	-13.4761	-0.52	-12.5765	-0.52	-12.2359	-0.52	-11.9748	-0.52	-11.7828	-0.52	-11.671	-0.52	-11.6453
-0.51	-14.7064	-0.51	-15.2887	-0.51	-15.2211	-0.51	-14.5307	-0.51	-14.1305	-0.51	-13.4693	-0.51	-12.5754	-0.51	-12.2314	-0.51	-11.9747	-0.51	-11.7849	-0.51	-11.6602	-0.51	-11.6343
-0.5	-14.6966	-0.5	-15.2857	-0.5	-15.2181	-0.5	-14.524	-0.5	-14.1268	-0.5	-13.4561	-0.5	-12.5682	-0.5	-12.2319	-0.5	-11.9652	-0.5	-11.7796	-0.5	-11.6552	-0.5	-11.6317
-0.49	-14.6861	-0.49	-15.2811	-0.49	-15.2141	-0.49	-14.5128	-0.49	-14.1194	-0.49	-13.4513	-0.49	-12.5666	-0.49	-12.2225	-0.49	-11.9607	-0.49	-11.7708	-0.49	-11.6546	-0.49	-11.6109
-0.48	-14.683	-0.48	-15.2735	-0.48	-15.2032	-0.48	-14.5123	-0.48	-14.1088	-0.48	-13.45	-0.48	-12.5534	-0.48	-12.2112	-0.48	-11.9516	-0.48	-11.7726	-0.48	-11.6469	-0.48	-11.6032
-0.47	-14.6778	-0.47	-15.2674	-0.47	-15.1952	-0.47	-14.5027	-0.47	-14.1019	-0.47	-13.4445	-0.47	-12.5556	-0.47	-12.2084	-0.47	-11.9549	-0.47	-11.7683	-0.47	-11.6378	-0.47	-11.5959
-0.46	-14.6692	-0.46	-15.2576	-0.46	-15.1933	-0.46	-14.4914	-0.46	-14.1009	-0.46	-13.4359	-0.46	-12.5468	-0.46	-12.2054	-0.46	-11.9433	-0.46	-11.7622	-0.46	-11.6277	-0.46	-11.5903
-0.45	-14.6584	-0.45	-15.2572	-0.45	-15.1849	-0.45	-14.4908	-0.45	-14.0983	-0.45	-13.4252	-0.45	-12.543	-0.45	-12.1965	-0.45	-11.9397	-0.45	-11.7539	-0.45	-11.6275	-0.45	-11.5726
-0.44	-14.6496	-0.44	-15.2467	-0.44	-15.1756	-0.44	-14.4896	-0.44	-14.0892	-0.44	-13.426	-0.44	-12.5355	-0.44	-12.1959	-0.44	-11.9337	-0.44	-11.7477	-0.44	-11.6241	-0.44	-11.5612
-0.43	-14.6401	-0.43	-15.2413	-0.43	-15.1696	-0.43	-14.4795	-0.43	-14.0783	-0.43	-13.4231	-0.43	-12.5296	-0.43	-12.1916	-0.43	-11.9351	-0.43	-11.7462	-0.43	-11.6095	-0.43	-11.5541
-0.42	-14.6355	-0.42	-15.2328	-0.42	-15.1631	-0.42	-14.4714	-0.42	-14.0754	-0.42	-13.4131	-0.42	-12.5256	-0.42	-12.188	-0.42	-11.9217	-0.42	-11.7439	-0.42	-11.6083	-0.42	-11.544
-0.41	-14.6268	-0.41	-15.2277	-0.41	-15.157	-0.41	-14.463	-0.41	-14.0701	-0.41	-13.4031	-0.41	-12.5233	-0.41	-12.179	-0.41	-11.9183	-0.41	-11.7368	-0.41	-11.608	-0.41	-11.5339
-0.4	-14.6226	-0.4	-15.2156	-0.4	-15.1492	-0.4	-14.4612	-0.4	-14.0603	-0.4	-13.4025	-0.4	-12.5137	-0.4	-12.176	-0.4	-11.9125	-0.4	-11.7272	-0.4	-11.5997	-0.4	-11.5192
-0.39	-14.6127	-0.39	-15.2132	-0.39	-15.142	-0.39	-14.4537	-0.39	-14.0542	-0.39	-13.3967	-0.39	-12.5114	-0.39	-12.1768	-0.39	-11.912	-0.39	-11.73	-0.39	-11.5888	-0.39	-11.5287
-0.38	-14.6038	-0.38	-15.2069	-0.38	-15.1378	-0.38	-14.4464	-0.38	-14.05	-0.38	-13.3916	-0.38	-12.5058	-0.38	-12.1691	-0.38	-11.9063	-0.38	-11.7245	-0.38	-11.5871	-0.38	-11.5233
-0.37	-14.5949	-0.37	-15.195	-0.37	-15.1307	-0.37	-14.437	-0.37	-14.041	-0.37	-13.3806	-0.37	-12.5008	-0.37	-12.161	-0.37	-11.9011	-0.37	-11.7167	-0.37	-11.589	-0.37	-11.5065
-0.36	-14.5919	-0.36	-15.1868	-0.36	-15.1235	-0.36	-14.4374	-0.36	-14.0276	-0.36	-13.3796	-0.36	-12.4904	-0.36	-12.1489	-0.36	-11.891	-0.36	-11.7127	-0.36	-11.59	-0.36	-11.5073
-0.35	-14.5804	-0.35	-15.1794	-0.35	-15.1148	-0.35	-14.4248	-0.35	-14.02	-0.35	-13.3744	-0.35	-12.4946	-0.35	-12.1495	-0.35	-11.8909	-0.35	-11.7127	-0.35	-11.5713	-0.35	-11.506
-0.34	-14.5712	-0.34	-15.1701	-0.34	-15.1127	-0.34	-14.4196	-0.34	-14.0221	-0.34	-13.3703	-0.34	-12.4865	-0.34	-12.143	-0.34	-11.8813	-0.34	-11.7079	-0.34	-11.566	-0.34	-11.5026
-0.33	-14.568	-0.33	-15.1675	-0.33	-15.1037	-0.33	-14.4147	-0.33	-14.016	-0.33	-13.3588	-0.33	-12.4835	-0.33	-12.1388	-0.33	-11.8773	-0.33	-11.6969	-0.33	-11.567	-0.33	-11.4984
-0.32	-14.5649	-0.32	-15.1561	-0.32	-15.0971	-0.32	-14.4079	-0.32	-14.0077	-0.32	-13.3546	-0.32	-12.4723	-0.32	-12.1295	-0.32	-11.8719	-0.32	-11.6853	-0.32	-11.5647	-0.32	-11.4878
-0.31	-14.552	-0.31	-15.1514	-0.31	-15.0899	-0.31	-14.4031	-0.31	-13.9994	-0.31	-13.3503	-0.31	-12.4732	-0.31	-12.1348	-0.31	-11.8755	-0.31	-11.6853	-0.31	-11.5502	-0.31	-11.487
-0.3	-14.5422	-0.3	-15.1474	-0.3	-15.0914	-0.3	-14.3964	-0.3	-13.9903	-0.3	-13.3453	-0.3	-12.4693	-0.3	-12.1246	-0.3	-11.8608	-0.3	-11.688	-0.3	-11.5451	-0.3	-11.4863
-0.29	-14.537	-0.29	-15.1367	-0.29	-15.0768	-0.29	-14.3914	-0.29	-13.9897	-0.29	-13.3354	-0.29	-12.4658	-0.29	-12.1155	-0.29	-11.8553	-0.29	-11.6785	-0.29	-11.5444	-0.29	-11.4683
-0.28	-14.535	-0.28	-15.122	-0.28	-15.0737	-0.28	-14.3901	-0.28	-13.9829	-0.28	-13.3288	-0.28	-12.4557	-0.28	-12.103	-0.28	-11.85	-0.28	-11.6681	-0.28	-11.5416	-0.28	-11.4695
-0.27	-14.5252	-0.27	-15.1244	-0.27	-15.0624	-0.27	-14.3793	-0.27	-13.9734	-0.27	-13.3218	-0.27	-12.4507	-0.27	-12.1033	-0.27	-11.8549	-0.27	-11.6705	-0.27	-11.5257	-0.27	-11.4702
-0.26	-14.5119	-0.26	-15.1159	-0.26	-15.0582	-0.26	-14.3783	-0.26	-13.9686	-0.26	-13.3183	-0.26	-12.4433	-0.26	-12.1005	-0.26	-11.8484	-0.26	-11.6629	-0.26	-11.5209	-0.26	-11.4601
-0.25	-14.5025	-0.25	-15.1136	-0.25	-15.0476	-0.25	-14.3733	-0.25	-13.9583	-0.25	-13.3094	-0.25	-12.4383	-0.25	-12.0903	-0.25	-11.8453	-0.25	-11.6554	-0.25	-11.5211	-0.25	-11.4519
-0.24	-14.5025	-0.24	-15.0992	-0.24	-15.0389	-0.24	-14.3708	-0.24	-13.9513	-0.24	-13.3063	-0.24	-12.4319	-0.24	-12.0834	-0.24	-11.8341	-0.24	-11.648	-0.24	-11.5157	-0.24	-11.4409
-0.23	-14.4867	-0.23	-15.0919	-0.23	-15.0313	-0.23	-14.357	-0.23	-13.9449	-0.23	-13.2912	-0.23	-12.4292	-0.23	-12.0782	-0.23	-11.8339	-0.23	-11.6451	-0.23	-11.5031	-0.23	-11.4341
-0.22	-14.4808	-0.22	-15.0846	-0.22	-15.0293	-0.22	-14.3563	-0.22	-13.9409	-0.22	-13.2911	-0.22	-12.4214	-0.22	-12.0702	-0.22	-11.8204	-0.22	-11.646	-0.22	-11.4985	-0.22	-11.4314
-0.21	-14.4716	-0.21	-15.0826	-0.21	-15.0191	-0.21	-14.343	-0.21	-13.9365	-0.21	-13.2835	-0.21	-12.418	-0.21	-12.0599	-0.21	-11.8161	-0.21	-11.6336	-0.21	-11.4952	-0.21	-11.4246
-0.2	-14.4655	-0.2	-15.0696	-0.2	-15.0126	-0.2	-14.3388	-0.2	-13.9344	-0.2	-13.2775	-0.2	-12.4072	-0.2	-12.0543	-0.2	-11.8097	-0.2	-11.6224	-0.2	-11.4898	-0.2	-11.4068
-0.19	-14.4579	-0.19	-15.0663	-0.19	-15.0035	-0.19	-14.332	-0.19	-13.9202	-0.19	-13.27	-0.19	-12.4048	-0.19	-12.0581	-0.19	-11.8122	-0.19	-11.6178	-0.19	-11.4795	-0.19	-11.3953
-0.18	-14.4495	-0.18	-15.0581	-0.18	-14.9961	-0.18	-14.3208	-0.18	-13.9154	-0.18	-13.2595	-0.18	-12.397	-0.18	-12.0495	-0.18	-11.7966	-0.18	-11.6146	-0.18	-11.4779	-0.18	-11.3857
-0.17	-14.443	-0.17	-15.0522	-0.17	-14.987	-0.17	-14.3141	-0.17	-13.9107	-0.17	-13.2541	-0.17	-12.3888	-0.17	-12.032	-0.17	-11.7907	-0.17	-11.6018	-0.17	-11.4721	-0.17	-11.3732
-0.16	-14.4362	-0.16	-15.0391	-0.16	-14.9816	-0.16	-14.307	-0.16	-13.9067	-0.16	-13.2526	-0.16	-12.3802	-0.16	-12.0273	-0.16	-11.7837	-0.16	-11.5961	-0.16	-11.4668	-0.16	-11.3631
-0.15	-14.4238	-0.15	-15.0354	-0.15	-14.9756	-0.15	-14.2965	-0.15	-13.8998	-0.15	-13.241	-0.15	-12.3811	-0.15	-12.0286	-0.15	-11.7815	-0.15	-11.5911	-0.15	-11.45	-0.15	-11.3582
-0.14	-14.4174	-0.14	-15.03	-0.14	-14.9688	-0.14	-14.2919	-0.14	-13.8964	-0.14	-13.2343	-0.14	-12.3687	-0.14	-12.025	-0.14	-11.776	-0.14	-11.5844	-0.14	-11.4479	-0.14	-11.3537
-0.13	-14.4117	-0.13	-15.0256	-0.13	-14.9575	-0.13	-14.285	-0.13	-13.8826	-0.13	-13.2284	-0.13	-12.3652	-0.13	-12.011	-0.13	-11.7628	-0.13	-11.5743	-0.13	-11.443	-0.13	-11.3445
-0.12	-14.4038	-0.12	-15.0123	-0.12	-14.9468	-0.12	-14.275	-0.12	-13.8771	-0.12	-13.2237	-0.12	-12.3535	-0.12	-12.0034	-0.12	-11.7531	-0.12	-11.5681	-0.12	-11.4388	-0.12	-11.3382
-0.11	-14.3951	-0.11	-15.0059	-0.11	-14.938	-0.11	-14.2655	-0.11	-13.8661	-0.11	-13.2149	-0.11	-12.3562	-0.11	-12.0021	-0.11	-11.7545	-0.11	-11.5689	-0.11	-11.4228	-0.11	-11.3279
-0.1	-14.389	-0.1	-14.9995	-0.1	-14.9362	-0.1	-14.2583	-0.1	-13.8625	-0.1	-13.2088	-0.1	-12.3516	-0.1	-11.996	-0.1	-11.7397	-0.1	-11.5615	-0.1	-11.418	-0.1	-11.3225
-0.09	-14.3742	-0.09	-14.9916	-0.09	-14.9243	-0.09	-14.2455	-0.09	-13.8596	-0.09	-13.203	-0.09	-12.3417	-0.09	-11.9841	-0.09	-11.737	-0.09	-11.5497	-0.09	-11.4099	-0.09	-11.3105
-0.08	-14.3674	-0.08	-14.9832	-0.08	-14.9209	-0.08	-14.2483	-0.08	-13.8519	-0.08	-13.1962	-0.08	-12.3321	-0.08	-11.9727	-0.08	-11.7258	-0.08	-11.5456	-0.08	-11.4031	-0.08	-11.2951
-0.07	-14.3586	-0.07	-14.9807	-0.07	-14.9114	-0.07	-14.2364	-0.07	-13.8421	-0.07	-13.1876	-0.07	-12.333	-0.07	-11.9748	-0.07	-11.7289	-0.07	-11.5438	-0.07	-11.3892	-0.07	-11.2906
-0.06	-14.35	-0.06	-14.9765	-0.06	-14.9036	-0.06	-14.2259	-0.06	-13.8372	-0.06	-13.1783	-0.06	-12.3223	-0.06	-11.9734	-0.06	-11.7126	-0.06	-11.5311	-0.06	-11.386	-0.06	-11.2843
-0.05	-14.34	-0.05	-14.964	-0.05	-14.8992	-0.05	-14.2181	-0.05	-13.8284	-0.05	-13.1729	-0.05	-12.3146	-0.05	-11.9603	-0.05	-11.7053	-0.05	-11.5221	-0.05	-11.3809	-0.05	-11.2688
-0.04	-14.3312	-0.04	-14.9499	-0.04	-14.8901	-0.04	-14.2133	-0.04	-13.8185	-0.04	-13.1708	-0.04	-12.3036	-0.04	-11.9539	-0.04	-11.6952	-0.04	-11.5213	-0.04	-11.3739	-0.04	-11.2517
-0.03	-14.3203	-0.03	-14.9501	-0.03	-14.8804	-0.03	-14.2	-0.03	-13.8145	-0.03	-13.1626	-0.03	-12.3016	-0.03	-11.9578	-0.03	-11.6949	-0.03	-11.5169	-0.03	-11.3545	-0.03	-11.2491
-0.02	-14.3134	-0.02	-14.9426	-0.02	-14.8738	-0.02	-14.1996	-0.02	-13.8108	-0.02	-13.1547	-0.02	-12.2968	-0.02	-11.9524	-0.02	-11.6806	-0.02	-11.5054	-0.02	-11.3498	-0.02	-11.2356
-0.01	-14.302	-0.01	-14.9341	-0.01	-14.866	-0.01	-14.1906	-0.01	-13.7985	-0.01	-13.1503	-0.01	-12.2946	-0.01	-11.9437	-0.01	-11.6728	-0.01	-11.4945	-0.01	-11.3498	-0.01	-11.2275
0	-14.2972	0	-14.9202	0	-14.858	0	-14.1858	0	-13.7852	0	-13.1427	0	-12.2828	0	-11.928	0	-11.6691	0	-11.4892	0	-11.3371	0	-11.2195
0.01	-14.2929	0.01	-14.9105	0.01	-14.8471	0.01	-14.1716	0.01	-13.7758	0.01	-13.1312	0.01	-12.2811	0.01	-11.9305	0.01	-11.6661	0.01	-11.4908	0.01	-11.3234	0.01	-11.2095
0.02	-14.2852	0.02	-14.9003	0.02	-14.8407	0.02	-14.1693	0.02	-13.7715	0.02	-13.1272	0.02	-12.2745	0.02	-11.9249	0.02	-11.6519	0.02	-11.4801	0.02	-11.3217	0.02	-11.1976
0.03	-14.2729	0.03	-14.8918	0.03	-14.8331	0.03	-14.1596	0.03	-13.7678	0.03	-13.1204	0.03	-12.263	0.03	-11.9146	0.03	-11.6483	0.03	-11.4652	0.03	-11.3122	0.03	-11.1846
0.04	-14.2609	0.04	-14.874	0.04	-14.8258	0.04	-14.155	0.04	-13.7586	0.04	-13.1171	0.04	-12.2578	0.04	-11.9074	0.04	-11.6424	0.04	-11.4578	0.04	-11.3053	0.04	-11.1713
0.05	-14.2488	0.05	-14.8727	0.05	-14.8162	0.05	-14.148	0.05	-13.7475	0.05	-13.1069	0.05	-12.2542	0.05	-11.9088	0.05	-11.6412	0.05	-11.4561	0.05	-11.2884	0.05	-11.1675
0.06	-14.2447	0.06	-14.8648	0.06	-14.8073	0.06	-14.1371	0.06	-13.742	0.06	-13.1012	0.06	-12.2441	0.06	-11.8992	0.06	-11.6281	0.06	-11.4455	0.06	-11.2842	0.06	-11.1526
0.07	-14.2365	0.07	-14.8518	0.07	-14.8008	0.07	-14.1322	0.07	-13.737	0.07	-13.0927	0.07	-12.2379	0.07	-11.8873	0.07	-11.6207	0.07	-11.4347	0.07	-11.2828	0.07	-11.1301
0.08	-14.2309	0.08	-14.8347	0.08	-14.7887	0.08	-14.1273	0.08	-13.7314	0.08	-13.0849	0.08	-12.2286	0.08	-11.8804	0.08	-11.6138	0.08	-11.4319	0.08	-11.2717	0.08	-11.121
0.09	-14.2165	0.09	-14.8303	0.09	-14.7794	0.09	-14.114	0.09	-13.7193	0.09	-13.0771	0.09	-12.2308	0.09	-11.8732	0.09	-11.6091	0.09	-11.4291	0.09	-11.2519	0.09	-11.1092
0.1	-14.2065	0.1	-14.8242	0.1	-14.7726	0.1	-14.1085	0.1	-13.7104	0.1	-13.0711	0.1	-12.2193	0.1	-11.8589	0.1	-11.5966	0.1	-11.415	0.1	-11.2465	0.1	-11.0901
0.11	-14.1971	0.11	-14.8135	0.11	-14.7636	0.11	-14.0974	0.11	-13.7068	0.11	-13.0584	0.11	-12.2097	0.11	-11.8473	0.11	-11.5878	0.11	-11.3953	0.11	-11.2424	0.11	-11.0712
0.12	-14.1878	0.12	-14.804	0.12	-14.7544	0.12	-14.0929	0.12	-13.6983	0.12	-13.0509	0.12	-12.2	0.12	-11.8448	0.12	-11.5802	0.12	-11.3912	0.12	-11.2322	0.12	-11.0553
0.13	-14.1814	0.13	-14.7965	0.13	-14.741	0.13	-14.0825	0.13	-13.6876	0.13	-13.0452	0.13	-12.1993	0.13	-11.8436	0.13	-11.5733	0.13	-11.3933	0.13	-11.21	0.13	-11.0441
0.14	-14.1644	0.14	-14.7896	0.14	-14.7333	0.14	-14.0773	0.14	-13.6769	0.14	-13.0371	0.14	-12.1871	0.14	-11.8317	0.14	-11.5581	0.14	-11.3797	0.14	-11.2087	0.14	-11.0265
0.15	-14.1537	0.15	-14.7779	0.15	-14.7237	0.15	-14.0638	0.15	-13.673	0.15	-13.0264	0.15	-12.1784	0.15	-11.8151	0.15	-11.5536	0.15	-11.3576	0.15	-11.1982	0.15	-11.007
0.16	-14.1471	0.16	-14.7662	0.16	-14.7153	0.16	-14.0594	0.16	-13.6656	0.16	-13.0191	0.16	-12.1693	0.16	-11.8079	0.16	-11.5454	0.16	-11.3486	0.16	-11.1872	0.16	-10.9899
0.17	-14.1363	0.17	-14.7601	0.17	-14.7052	0.17	-14.0488	0.17	-13.6564	0.17	-13.0121	0.17	-12.1648	0.17	-11.8016	0.17	-11.5425	0.17	-11.3427	0.17	-11.1707	0.17	-10.9759
0.18	-14.1247	0.18	-14.748	0.18	-14.6984	0.18	-14.0375	0.18	-13.6424	0.18	-13.0013	0.18	-12.1543	0.18	-11.7921	0.18	-11.5261	0.18	-11.3321	0.18	-11.1597	0.18	-10.9513
0.19	-14.1157	0.19	-14.7406	0.19	-14.6879	0.19	-14.0286	0.19	-13.6375	0.19	-12.9908	0.19	-12.1419	0.19	-11.7785	0.19	-11.5164	0.19	-11.3148	0.19	-11.1509	0.19	-10.9183
0.2	-14.1104	0.2	-14.727	0.2	-14.6814	0.2	-14.0187	0.2	-13.6311	0.2	-12.9797	0.2	-12.1326	0.2	-11.7721	0.2	-11.5066	0.2	-11.3069	0.2	-11.1367	0.2	-10.8998
0.21	-14.0969	0.21	-14.7219	0.21	-14.667	0.21	-14.0103	0.21	-13.6218	0.21	-12.9713	0.21	-12.1312	0.21	-11.7609	0.21	-11.4963	0.21	-11.3001	0.21	-11.1151	0.21	-10.8879
0.22	-14.0905	0.22	-14.7079	0.22	-14.6553	0.22	-14.0035	0.22	-13.6114	0.22	-12.9654	0.22	-12.1182	0.22	-11.7526	0.22	-11.48	0.22	-11.2861	0.22	-11.1028	0.22	-10.8574
0.23	-14.0779	0.23	-14.7062	0.23	-14.6426	0.23	-13.9915	0.23	-13.6048	0.23	-12.9505	0.23	-12.1067	0.23	-11.7387	0.23	-11.4717	0.23	-11.2634	0.23	-11.0916	0.23	-10.8341
0.24	-14.0618	0.24	-14.6941	0.24	-14.6362	0.24	-13.9806	0.24	-13.5953	0.24	-12.9411	0.24	-12.094	0.24	-11.7305	0.24	-11.4607	0.24	-11.2517	0.24	-11.0789	0.24	-10.8095
0.25	-14.0509	0.25	-14.6856	0.25	-14.623	0.25	-13.9686	0.25	-13.5824	0.25	-12.9325	0.25	-12.0848	0.25	-11.7195	0.25	-11.4504	0.25	-11.2443	0.25	-11.0613	0.25	-10.7865
0.26	-14.0413	0.26	-14.6705	0.26	-14.6108	0.26	-13.9599	0.26	-13.5713	0.26	-12.919	0.26	-12.0712	0.26	-11.7003	0.26	-11.4305	0.26	-11.2277	0.26	-11.0481	0.26	-10.7583
0.27	-14.0321	0.27	-14.6631	0.27	-14.6	0.27	-13.9384	0.27	-13.5608	0.27	-12.9082	0.27	-12.064	0.27	-11.6918	0.27	-11.4194	0.27	-11.2111	0.27	-11.03	0.27	-10.73
0.28	-14.0154	0.28	-14.6497	0.28	-14.5869	0.28	-13.9322	0.28	-13.5554	0.28	-12.8963	0.28	-12.0508	0.28	-11.6836	0.28	-11.4071	0.28	-11.1936	0.28	-11.0114	0.28	-10.7082
0.29	-14.0003	0.29	-14.644	0.29	-14.5777	0.29	-13.9208	0.29	-13.5388	0.29	-12.8881	0.29	-12.0435	0.29	-11.6745	0.29	-11.3957	0.29	-11.183	0.29	-10.9865	0.29	-10.6793
0.3	-13.9894	0.3	-14.629	0.3	-14.5654	0.3	-13.9118	0.3	-13.5293	0.3	-12.8782	0.3	-12.0289	0.3	-11.6574	0.3	-11.3757	0.3	-11.1662	0.3	-10.9694	0.3	-10.6441
0.31	-13.9753	0.31	-14.6165	0.31	-14.5503	0.31	-13.8942	0.31	-13.5146	0.31	-12.8608	0.31	-12.0197	0.31	-11.6453	0.31	-11.3592	0.31	-11.1477	0.31	-10.9553	0.31	-10.6074
0.32	-13.9624	0.32	-14.5976	0.32	-14.5376	0.32	-13.8816	0.32	-13.5001	0.32	-12.8514	0.32	-12.005	0.32	-11.6265	0.32	-11.3463	0.32	-11.1316	0.32	-10.9378	0.32	-10.5811
0.33	-13.9431	0.33	-14.58	0.33	-14.5223	0.33	-13.8668	0.33	-13.4935	0.33	-12.8412	0.33	-11.9927	0.33	-11.6143	0.33	-11.328	0.33	-11.1209	0.33	-10.9068	0.33	-10.5564
0.34	-13.9314	0.34	-14.5693	0.34	-14.5121	0.34	-13.857	0.34	-13.482	0.34	-12.8284	0.34	-11.974	0.34	-11.5947	0.34	-11.3093	0.34	-11.0984	0.34	-10.8815	0.34	-10.5187
0.35	-13.9136	0.35	-14.5531	0.35	-14.4971	0.35	-13.8411	0.35	-13.4665	0.35	-12.8098	0.35	-11.9588	0.35	-11.5815	0.35	-11.2927	0.35	-11.0749	0.35	-10.8621	0.35	-10.4826
0.36	-13.9003	0.36	-14.538	0.36	-14.4881	0.36	-13.8315	0.36	-13.4469	0.36	-12.8009	0.36	-11.9463	0.36	-11.5646	0.36	-11.2766	0.36	-11.0525	0.36	-10.8434	0.36	-10.4503
0.37	-13.8841	0.37	-14.5248	0.37	-14.4685	0.37	-13.8165	0.37	-13.4358	0.37	-12.7873	0.37	-11.9283	0.37	-11.55	0.37	-11.2598	0.37	-11.0421	0.37	-10.8167	0.37	-10.4207
0.38	-13.8696	0.38	-14.502	0.38	-14.4534	0.38	-13.8023	0.38	-13.417	0.38	-12.77	0.38	-11.9086	0.38	-11.5249	0.38	-11.2322	0.38	-11.0147	0.38	-10.7907	0.38	-10.3786
0.39	-13.8517	0.39	-14.4805	0.39	-14.4394	0.39	-13.785	0.39	-13.4105	0.39	-12.7587	0.39	-11.8896	0.39	-11.5074	0.39	-11.2124	0.39	-10.9877	0.39	-10.7622	0.39	-10.3358
0.4	-13.8327	0.4	-14.4665	0.4	-14.4212	0.4	-13.775	0.4	-13.39	0.4	-12.7397	0.4	-11.8728	0.4	-11.4918	0.4	-11.1977	0.4	-10.9678	0.4	-10.7353	0.4	-10.2965
0.41	-13.8159	0.41	-14.4541	0.41	-14.407	0.41	-13.7529	0.41	-13.3722	0.41	-12.7251	0.41	-11.8594	0.41	-11.4754	0.41	-11.1803	0.41	-10.936	0.41	-10.7029	0.41	-10.26
0.42	-13.7974	0.42	-14.4334	0.42	-14.3925	0.42	-13.7392	0.42	-13.3554	0.42	-12.7056	0.42	-11.8396	0.42	-11.4484	0.42	-11.1512	0.42	-10.9067	0.42	-10.6733	0.42	-10.2085
0.43	-13.7797	0.43	-14.4126	0.43	-14.3732	0.43	-13.7218	0.43	-13.34	0.43	-12.6861	0.43	-11.8149	0.43	-11.4247	0.43	-11.1277	0.43	-10.8791	0.43	-10.6453	0.43	-10.1613
0.44	-13.7623	0.44	-14.3898	0.44	-14.3521	0.44	-13.7084	0.44	-13.3219	0.44	-12.6701	0.44	-11.7988	0.44	-11.3979	0.44	-11.0989	0.44	-10.8512	0.44	-10.6123	0.44	-10.1202
0.45	-13.7425	0.45	-14.3733	0.45	-14.334	0.45	-13.6869	0.45	-13.3014	0.45	-12.6514	0.45	-11.7762	0.45	-11.3773	0.45	-11.0757	0.45	-10.8276	0.45	-10.5699	0.45	-10.0732
0.46	-13.7249	0.46	-14.3486	0.46	-14.3107	0.46	-13.6693	0.46	-13.2918	0.46	-12.631	0.46	-11.7478	0.46	-11.3463	0.46	-11.046	0.46	-10.7906	0.46	-10.5347	0.46	-10.0226
0.47	-13.7006	0.47	-14.3327	0.47	-14.294	0.47	-13.6479	0.47	-13.2699	0.47	-12.611	0.47	-11.7253	0.47	-11.3178	0.47	-11.0158	0.47	-10.7504	0.47	-10.4982	0.47	-9.97063
0.48	-13.6757	0.48	-14.3097	0.48	-14.2698	0.48	-13.6289	0.48	-13.246	0.48	-12.5902	0.48	-11.6997	0.48	-11.2849	0.48	-10.9889	0.48	-10.713	0.48	-10.4593	0.48	-9.91915
0.49	-13.6527	0.49	-14.2921	0.49	-14.2453	0.49	-13.6081	0.49	-13.2217	0.49	-12.572	0.49	-11.6717	0.49	-11.2627	0.49	-10.9554	0.49	-10.6805	0.49	-10.4141	0.49	-9.86502
0.5	-13.6313	0.5	-14.2628	0.5	-14.225	0.5	-13.585	0.5	-13.1958	0.5	-12.5442	0.5	-11.64	0.5	-11.2233	0.5	-10.9155	0.5	-10.6389	0.5	-10.3746	0.5	-9.8043
0.51	-13.6051	0.51	-14.2342	0.51	-14.1973	0.51	-13.5589	0.51	-13.1724	0.51	-12.517	0.51	-11.6083	0.51	-11.19	0.51	-10.8826	0.51	-10.591	0.51	-10.3288	0.51	-9.7435
0.52	-13.5742	0.52	-14.2096	0.52	-14.1753	0.52	-13.538	0.52	-13.1477	0.52	-12.4901	0.52	-11.5774	0.52	-11.1526	0.52	-10.8447	0.52	-10.5504	0.52	-10.2784	0.52	-9.68336
0.53	-13.5434	0.53	-14.1791	0.53	-14.1416	0.53	-13.5094	0.53	-13.1169	0.53	-12.4647	0.53	-11.5495	0.53	-11.1233	0.53	-10.8062	0.53	-10.506	0.53	-10.2251	0.53	-9.61928
0.54	-13.5137	0.54	-14.1492	0.54	-14.1154	0.54	-13.4822	0.54	-13.09	0.54	-12.4324	0.54	-11.5074	0.54	-11.0771	0.54	-10.7635	0.54	-10.4508	0.54	-10.1733	0.54	-9.55143
0.55	-13.4804	0.55	-14.1202	0.55	-14.0837	0.55	-13.4493	0.55	-13.0642	0.55	-12.3936	0.55	-11.4712	0.55	-11.0373	0.55	-10.7137	0.55	-10.4025	0.55	-10.1194	0.55	-9.48139
0.56	-13.442	0.56	-14.0865	0.56	-14.0491	0.56	-13.4191	0.56	-13.0289	0.56	-12.3628	0.56	-11.4283	0.56	-10.9906	0.56	-10.6679	0.56	-10.3508	0.56	-10.0593	0.56	-9.40848
0.57	-13.4056	0.57	-14.055	0.57	-14.0106	0.57	-13.3842	0.57	-12.9904	0.57	-12.3331	0.57	-11.3914	0.57	-10.944	0.57	-10.6187	0.57	-10.3004	0.57	-10.0007	0.57	-9.33614
0.58	-13.3653	0.58	-14.015	0.58	-13.9754	0.58	-13.348	0.58	-12.957	0.58	-12.2956	0.58	-11.3441	0.58	-10.8955	0.58	-10.5672	0.58	-10.2365	0.58	-9.9396	0.58	-9.25762
0.59	-13.318	0.59	-13.9753	0.59	-13.9336	0.59	-13.3084	0.59	-12.9236	0.59	-12.2465	0.59	-11.2999	0.59	-10.8463	0.59	-10.5145	0.59	-10.1714	0.59	-9.87623	0.59	-9.17978
0.6	-13.2712	0.6	-13.9231	0.6	-13.8942	0.6	-13.2689	0.6	-12.881	0.6	-12.2096	0.6	-11.2484	0.6	-10.7903	0.6	-10.4579	0.6	-10.1086	0.6	-9.80691	0.6	-9.0974
0.61	-13.22	0.61	-13.8794	0.61	-13.8396	0.61	-13.225	0.61	-12.8322	0.61	-12.167	0.61	-11.1928	0.61	-10.7356	0.61	-10.3983	0.61	-10.0479	0.61	-9.7304	0.61	-9.01507
0.62	-13.159	0.62	-13.8228	0.62	-13.7865	0.62	-13.1769	0.62	-12.7804	0.62	-12.1133	0.62	-11.1382	0.62	-10.6706	0.62	-10.3294	0.62	-9.98081	0.62	-9.65973	0.62	-8.9274
0.63	-13.091	0.63	-13.7567	0.63	-13.7316	0.63	-13.1217	0.63	-12.7414	0.63	-12.0551	0.63	-11.0792	0.63	-10.6039	0.63	-10.263	0.63	-9.9039	0.63	-9.5848	0.63	-8.8361
0.64	-13.0093	0.64	-13.682	0.64	-13.6739	0.64	-13.0721	0.64	-12.683	0.64	-12	0.64	-11.0186	0.64	-10.5388	0.64	-10.1904	0.64	-9.82713	0.64	-9.50224	0.64	-8.74502
0.65	-12.9129	0.65	-13.6011	0.65	-13.6013	0.65	-13.0084	0.65	-12.62	0.65	-11.9457	0.65	-10.9537	0.65	-10.4679	0.65	-10.1199	0.65	-9.75076	0.65	-9.41139	0.65	-8.65726
0.66	-12.8076	0.66	-13.5105	0.66	-13.5261	0.66	-12.9406	0.66	-12.5572	0.66	-11.8797	0.66	-10.8798	0.66	-10.3915	0.66	-10.0423	0.66	-9.66516	0.66	-9.32857	0.66	-8.55888
0.67	-12.6845	0.67	-13.4037	0.67	-13.44	0.67	-12.8655	0.67	-12.484	0.67	-11.8049	0.67	-10.801	0.67	-10.31	0.67	-9.95955	0.67	-9.57448	0.67	-9.23659	0.67	-8.45659
0.68	-12.537	0.68	-13.2715	0.68	-13.336	0.68	-12.7873	0.68	-12.3967	0.68	-11.729	0.68	-10.7157	0.68	-10.2243	0.68	-9.87103	0.68	-9.48444	0.68	-9.14386	0.68	-8.35058
0.69	-12.3483	0.69	-13.1215	0.69	-13.2184	0.69	-12.6959	0.69	-12.3075	0.69	-11.6491	0.69	-10.6304	0.69	-10.1287	0.69	-9.77404	0.69	-9.38879	0.69	-9.04112	0.69	-8.24004
0.7	-12.1277	0.7	-12.9358	0.7	-13.0815	0.7	-12.5947	0.7	-12.2075	0.7	-11.5558	0.7	-10.534	0.7	-10.0314	0.7	-9.67283	0.7	-9.2848	0.7	-8.93623	0.7	-8.13117
0.71	-11.8474	0.71	-12.71	0.71	-12.9222	0.71	-12.4756	0.71	-12.1046	0.71	-11.4506	0.71	-10.4325	0.71	-9.93229	0.71	-9.57341	0.71	-9.17489	0.71	-8.8257	0.71	-8.01641
0.72	-11.5048	0.72	-12.4281	0.72	-12.731	0.72	-12.3466	0.72	-11.9816	0.72	-11.3365	0.72	-10.3254	0.72	-9.81614	0.72	-9.46556	0.72	-9.0613	0.72	-8.71139	0.72	-7.8948
0.73	-11.072	0.73	-12.0812	0.73	-12.4935	0.73	-12.1904	0.73	-11.8379	0.73	-11.2161	0.73	-10.2074	0.73	-9.70036	0.73	-9.3426	0.73	-8.94318	0.73	-8.58722	0.73	-7.76969
0.74	-10.5326	0.74	-11.6463	0.74	-12.2087	0.74	-12.0102	0.74	-11.6775	0.74	-11.0717	0.74	-10.0734	0.74	-9.56892	0.74	-9.21646	0.74	-8.81556	0.74	-8.45915	0.74	-7.6396
0.75	-9.86305	0.75	-11.0987	0.75	-11.8553	0.75	-11.7934	0.75	-11.498	0.75	-10.9113	0.75	-9.92906	0.75	-9.43404	0.75	-9.08157	0.75	-8.68013	0.75	-8.32516	0.75	-7.50108
0.76	-9.03112	0.76	-10.4048	0.76	-11.4204	0.76	-11.5343	0.76	-11.2766	0.76	-10.7316	0.76	-9.7735	0.76	-9.27807	0.76	-8.93336	0.76	-8.53094	0.76	-8.17987	0.76	-7.35583
0.77	-8.01202	0.77	-9.54283	0.77	-10.8816	0.77	-11.2251	0.77	-11.0194	0.77	-10.5306	0.77	-9.60013	0.77	-9.11422	0.77	-8.7743	0.77	-8.3752	0.77	-8.02193	0.77	-7.207
0.78	-6.7839	0.78	-8.4622	0.78	-10.2204	0.78	-10.8454	0.78	-10.7113	0.78	-10.2859	0.78	-9.3991	0.78	-8.93054	0.78	-8.60063	0.78	-8.20363	0.78	-7.85834	0.78	-7.0478
0.79	-5.31897	0.79	-7.1387	0.79	-9.40143	0.79	-10.3752	0.79	-10.3393	0.79	-9.99099	0.79	-9.17332	0.79	-8.72762	0.79	-8.40462	0.79	-8.01807	0.79	-7.6817	0.79	-6.88439
0.8	-3.60538	0.8	-5.52601	0.8	-8.40857	0.8	-9.80148	0.8	-9.88309	0.8	-9.65161	0.8	-8.91798	0.8	-8.49704	0.8	-8.19202	0.8	-7.81619	0.8	-7.48821	0.8	-6.70901
0.81	-1.65471	0.81	-3.6009	0.81	-7.2139	0.81	-9.09839	0.81	-9.33336	0.81	-9.24238	0.81	-8.62049	0.81	-8.23516	0.81	-7.9474	0.81	-7.59547	0.81	-7.27484	0.81	-6.51812
0.82	0.5426	0.82	-1.35874	0.82	-5.8057	0.82	-8.2383	0.82	-8.65924	0.82	-8.74552	0.82	-8.2713	0.82	-7.93502	0.82	-7.67027	0.82	-7.34291	0.82	-7.04238	0.82	-6.31578
0.83	2.99552	0.83	1.2287	0.83	-4.14798	0.83	-7.18417	0.83	-7.83377	0.83	-8.13117	0.83	-7.85413	0.83	-7.58812	0.83	-7.35471	0.83	-7.05641	0.83	-6.77874	0.83	-6.09493
0.84	5.68395	0.84	4.13004	0.84	-2.28251	0.84	-5.92767	0.84	-6.84511	0.84	-7.39874	0.84	-7.36188	0.84	-7.17749	0.84	-6.98664	0.84	-6.7291	0.84	-6.48291	0.84	-5.85368
0.85	8.57197	0.85	7.39247	0.85	-0.18251	0.85	-4.43049	0.85	-5.65583	0.85	-6.51211	0.85	-6.77049	0.85	-6.69305	0.85	-6.55099	0.85	-6.35143	0.85	-6.14094	0.85	-5.58565
0.86	11.6621	0.86	10.948	0.86	2.13901	0.86	-2.69507	0.86	-4.24215	0.86	-5.43946	0.86	-6.05623	0.86	-6.10955	0.86	-6.03202	0.86	-5.91027	0.86	-5.7461	0.86	-5.28251
0.87	14.9227	0.87	14.7848	0.87	4.663	0.87	-0.72646	0.87	-2.61883	0.87	-4.15695	0.87	-5.20673	0.87	-5.41596	0.87	-5.41466	0.87	-5.38897	0.87	-5.28852	0.87	-4.93848
0.88	18.3448	0.88	18.8798	0.88	7.40735	0.88	1.49776	0.88	-0.76682	0.88	-2.66816	0.88	-4.18834	0.88	-4.58906	0.88	-4.68291	0.88	-4.76865	0.88	-4.74605	0.88	-4.54197
0.89	21.9087	0.89	23.2134	0.89	10.3138	0.89	3.95067	0.89	1.3139	0.89	-0.95516	0.89	-2.99552	0.89	-3.59641	0.89	-3.80269	0.89	-4.02691	0.89	-4.09865	0.89	-4.08072
0.9	25.617	0.9	27.7759	0.9	13.3944	0.9	6.66507	0.9	3.63229	0.9	1	0.9	-1.60987	0.9	-2.43946	0.9	-2.7713	0.9	-3.16143	0.9	-3.34529	0.9	-3.54709
0.91	29.4356	0.91	32.5264	0.91	16.608	0.91	9.56251	0.91	6.17363	0.91	3.17489	0.91	-0.02188	0.91	-1.09865	0.91	-1.57399	0.91	-2.15247	0.91	-2.46188	0.91	-2.92825
0.92	33.3488	0.92	37.4411	0.92	19.9484	0.92	12.6529	0.92	8.89722	0.92	5.58928	0.92	1.75336	0.92	0.42646	0.92	-0.1861	0.92	-0.98206	0.92	-1.43946	0.92	-2.21525
0.93	37.3644	0.93	42.5176	0.93	23.4109	0.93	15.9195	0.93	11.8085	0.93	8.20655	0.93	3.73991	0.93	2.16592	0.93	1.38117	0.93	0.35336	0.93	-0.26099	0.93	-1.39013
0.94	41.4797	0.94	47.794	0.94	26.9873	0.94	19.3601	0.94	14.8965	0.94	11.0303	0.94	5.9387	0.94	4.10314	0.94	3.14798	0.94	1.87892	0.94	1.07175	0.94	-0.44843
0.95	45.6508	0.95	53.1434	0.95	30.6605	0.95	22.9346	0.95	18.1258	0.95	14.0206	0.95	8.30296	0.95	6.24045	0.95	5.10323	0.95	3.55605	0.95	2.56054	0.95	0.60987
0.96	49.9257	0.96	58.611	0.96	34.4029	0.96	26.6372	0.96	21.4959	0.96	17.1789	0.96	10.8419	0.96	8.54471	0.96	7.23166	0.96	5.41744	0.96	4.20628	0.96	1.78924
0.97	54.2473	0.97	64.2058	0.97	38.2394	0.97	30.4654	0.97	24.9982	0.97	20.4983	0.97	13.5472	0.97	11.0271	0.97	9.53722	0.97	7.43507	0.97	6.02045	0.97	3.09417
0.98	58.619	0.98	69.8792	0.98	42.1394	0.98	34.3896	0.98	28.5998	0.98	23.9407	0.98	16.3872	0.98	13.6631	0.98	11.9934	0.98	9.59924	0.98	7.9639	0.98	4.51332
0.99	63.0328	0.99	75.6343	0.99	46.1083	0.99	38.4094	0.99	32.3098	0.99	27.5039	0.99	19.3615	0.99	16.4431	0.99	14.5961	0.99	11.9023	0.99	10.0437	0.99	6.05776
1	67.5292	1	81.479	1	50.1478	1	42.5217	1	36.1124	1	31.1902	1	22.458	1	19.3568	1	17.3371	1	14.3408	1	12.2522	1	7.69996
1.01	72.0631	1.01	87.4135	1.01	54.2426	1.01	46.7231	1.01	40.0077	1.01	34.9811	1.01	25.6704	1.01	22.4017	1.01	20.2058	1.01	16.9054	1.01	14.5853	1.01	9.44857
1.02	76.6233	1.02	93.3817	1.02	58.364	1.02	51.0117	1.02	43.9677	1.02	38.8743	1.02	28.9757	1.02	25.5507	1.02	23.1827	1.02	19.5762	1.02	17.0218	1.02	11.2895
1.03	81.214	1.03	99.4311	1.03	62.5348	1.03	55.3375	1.03	48.0319	1.03	42.8321	1.03	32.371	1.03	28.8017	1.03	26.2657	1.03	22.3495	1.03	19.5599	1.03	13.2229
1.04	85.8442	1.04	105.552	1.04	66.7233	1.04	59.7453	1.04	52.1418	1.04	46.8845	1.04	35.8646	1.04	32.1619	1.04	29.4597	1.04	25.2351	1.04	22.2066	1.04	15.25
1.05	90.5379	1.05	111.708	1.05	70.9586	1.05	64.1916	1.05	56.2982	1.05	51.0365	1.05	39.4262	1.05	35.6044	1.05	32.7353	1.05	28.2039	1.05	24.939	1.05	17.3569
1.06	95.227	1.06	117.922	1.06	75.251	1.06	68.6857	1.06	60.5067	1.06	55.209	1.06	43.0612	1.06	39.1259	1.06	36.0966	1.06	31.2548	1.06	27.753	1.06	19.5421
1.07	99.9718	1.07	124.184	1.07	79.5361	1.07	73.2258	1.07	64.7621	1.07	59.4514	1.07	46.7635	1.07	42.7262	1.07	39.5414	1.07	34.3936	1.07	30.6515	1.07	21.8043
1.08	104.739	1.08	130.506	1.08	83.893	1.08	77.8372	1.08	69.0873	1.08	63.7602	1.08	50.5669	1.08	46.4149	1.08	43.0718	1.08	37.6122	1.08	33.6389	1.08	24.1503
1.09	109.541	1.09	136.853	1.09	88.2808	1.09	82.4697	1.09	73.4453	1.09	68.0981	1.09	54.3978	1.09	50.1938	1.09	46.6685	1.09	40.9003	1.09	36.6931	1.09	26.5647
1.1	114.376	1.1	143.226	1.1	92.7097	1.1	87.15	1.1	77.8448	1.1	72.4992	1.1	58.2854	1.1	54.0082	1.1	50.3685	1.1	44.2681	1.1	39.8227	1.1	29.0507
1.11	119.207	1.11	149.639	1.11	97.1001	1.11	91.8748	1.11	82.2809	1.11	76.9492	1.11	62.227	1.11	57.8921	1.11	54.1021	1.11	47.7291	1.11	43.0246	1.11	31.6051
1.12	124.04	1.12	156.098	1.12	101.614	1.12	96.631	1.12	86.7814	1.12	81.465	1.12	66.2385	1.12	61.8503	1.12	57.9143	1.12	51.2428	1.12	46.3065	1.12	34.2407
1.13	128.954	1.13	162.571	1.13	106.057	1.13	101.421	1.13	91.2811	1.13	86.0013	1.13	70.2828	1.13	65.8513	1.13	61.7784	1.13	54.8062	1.13	49.6749	1.13	36.9334
1.14	133.815	1.14	169.071	1.14	110.515	1.14	106.22	1.14	95.8265	1.14	90.573	1.14	74.369	1.14	69.9134	1.14	65.7021	1.14	58.4355	1.14	53.0743	1.14	39.69
1.15	138.75	1.15	175.632	1.15	115.077	1.15	111.079	1.15	100.404	1.15	95.212	1.15	78.5245	1.15	74.0459	1.15	69.6957	1.15	62.1307	1.15	56.5445	1.15	42.5221
1.16	143.717	1.16	182.211	1.16	119.616	1.16	115.962	1.16	105.009	1.16	99.8566	1.16	82.7108	1.16	78.2136	1.16	73.7395	1.16	65.8801	1.16	60.0705	1.16	45.4074
1.17	148.886	1.17	188.785	1.17	124.2	1.17	120.844	1.17	109.662	1.17	104.526	1.17	86.9326	1.17	82.4378	1.17	77.8347	1.17	69.6926	1.17	63.655	1.17	48.3859
1.18	153.995	1.18	195.399	1.18	128.758	1.18	125.737	1.18	114.319	1.18	109.237	1.18	91.1958	1.18	86.7105	1.18	81.9795	1.18	73.5531	1.18	67.3008	1.18	51.3889
1.19	159.279	1.19	202.004	1.19	133.37	1.19	130.666	1.19	119.01	1.19	114.006	1.19	95.5023	1.19	91.0413	1.19	86.196	1.19	77.4809	1.19	71.0095	1.19	54.463
1.2	164.778	1.2	208.716	1.2	137.86	1.2	135.653	1.2	123.715	1.2	118.801	1.2	99.8502	1.2	95.4093	1.2	90.4484	1.2	81.4565	1.2	74.7648	1.2	57.5859
1.21	170.485	1.21	215.447	1.21	142.603	1.21	140.603	1.21	128.457	1.21	123.576	1.21	104.223	1.21	99.8188	1.21	94.7411	1.21	85.4715	1.21	78.5703	1.21	60.7612
1.22	176.251	1.22	222.166	1.22	147.212	1.22	145.649	1.22	133.237	1.22	128.439	1.22	108.674	1.22	104.295	1.22	99.1104	1.22	89.5581	1.22	82.4447	1.22	64.0056
1.23	181.819	1.23	228.953	1.23	151.909	1.23	150.689	1.23	138.018	1.23	133.31	1.23	113.129	1.23	108.797	1.23	103.506	1.23	93.6734	1.23	86.3498	1.23	67.2907
1.24	187.05	1.24	235.771	1.24	156.581	1.24	155.737	1.24	142.823	1.24	138.225	1.24	117.598	1.24	113.336	1.24	107.939	1.24	97.8387	1.24	90.3089	1.24	70.6246
1.25	192.65	1.25	242.539	1.25	161.253	1.25	160.749	1.25	147.683	1.25	143.146	1.25	122.139	1.25	117.912	1.25	112.413	1.25	102.046	1.25	94.3107	1.25	74.0127
1.26	197.76	1.26	249.377	1.26	165.988	1.26	165.914	1.26	152.549	1.26	148.157	1.26	126.765	1.26	122.546	1.26	116.964	1.26	106.321	1.26	98.3746	1.26	77.4592
1.27	202.707	1.27	256.244	1.27	170.716	1.27	171.001	1.27	157.388	1.27	153.135	1.27	131.335	1.27	127.216	1.27	121.537	1.27	110.624	1.27	102.483	1.27	80.9482
1.28	208.253	1.28	263.116	1.28	175.365	1.28	176.056	1.28	162.262	1.28	158.108	1.28	135.923	1.28	131.912	1.28	126.14	1.28	114.963	1.28	106.622	1.28	84.4792
1.29	213.961	1.29	269.987	1.29	180.25	1.29	181.212	1.29	167.17	1.29	163.147	1.29	140.585	1.29	136.665	1.29	130.798	1.29	119.362	1.29	110.811	1.29	88.0632
1.3	219.245	1.3	276.853	1.3	185.226	1.3	186.387	1.3	172.065	1.3	168.205	1.3	145.244	1.3	141.435	1.3	135.476	1.3	123.784	1.3	115.033	1.3	91.6856
1.31	224.816	1.31	283.721	1.31	190.102	1.31	191.544	1.31	177.028	1.31	173.278	1.31	149.901	1.31	146.237	1.31	140.198	1.31	128.235	1.31	119.306	1.31	95.3469
1.32	230.627	1.32	290.66	1.32	194.86	1.32	196.826	1.32	181.974	1.32	178.396	1.32	154.62	1.32	151.07	1.32	144.949	1.32	132.733	1.32	123.613	1.32	99.0604
1.33	236.112	1.33	297.623	1.33	199.715	1.33	202.102	1.33	186.943	1.33	183.467	1.33	159.371	1.33	155.943	1.33	149.753	1.33	137.289	1.33	127.969	1.33	102.814
1.34	241.406	1.34	304.537	1.34	204.687	1.34	207.365	1.34	191.948	1.34	188.656	1.34	164.097	1.34	160.823	1.34	154.557	1.34	141.861	1.34	132.356	1.34	106.599
1.35	246.985	1.35	311.606	1.35	209.29	1.35	212.74	1.35	196.977	1.35	193.827	1.35	168.865	1.35	165.765	1.35	159.385	1.35	146.457	1.35	136.768	1.35	110.41
1.36	252.788	1.36	318.638	1.36	214.307	1.36	217.941	1.36	202.013	1.36	199.046	1.36	173.753	1.36	170.713	1.36	164.258	1.36	151.09	1.36	141.223	1.36	114.274
1.37	258.111	1.37	325.614	1.37	218.96	1.37	223.087	1.37	207.088	1.37	204.251	1.37	178.627	1.37	175.709	1.37	169.164	1.37	155.778	1.37	145.717	1.37	118.186
1.38	263.774	1.38	332.726	1.38	223.6	1.38	228.483	1.38	212.195	1.38	209.529	1.38	183.486	1.38	180.713	1.38	174.107	1.38	160.498	1.38	150.246	1.38	122.127
1.39	269.417	1.39	339.84	1.39	228.314	1.39	233.723	1.39	217.196	1.39	214.758	1.39	188.341	1.39	185.737	1.39	179.058	1.39	165.187	1.39	154.806	1.39	126.099
1.4	275.318	1.4	347.026	1.4	233.173	1.4	239.021	1.4	222.327	1.4	220.016	1.4	193.308	1.4	190.836	1.4	184.048	1.4	169.982	1.4	159.414	1.4	130.11
1.41	281.464	1.41	354.184	1.41	238.021	1.41	244.349	1.41	227.381	1.41	225.204	1.41	198.243	1.41	195.911	1.41	189.063	1.41	174.775	1.41	164.035	1.41	134.145
1.42	287.253	1.42	361.308	1.42	242.705	1.42	249.653	1.42	232.513	1.42	230.442	1.42	203.197	1.42	201.009	1.42	194.111	1.42	179.605	1.42	168.655	1.42	138.198
1.43	292.878	1.43	368.591	1.43	247.433	1.43	254.92	1.43	237.73	1.43	235.685	1.43	208.142	1.43	206.125	1.43	199.173	1.43	184.423	1.43	173.334	1.43	142.282
1.44	297.708	1.44	375.99	1.44	252.082	1.44	260.248	1.44	242.905	1.44	240.978	1.44	213.16	1.44	211.314	1.44	204.304	1.44	189.319	1.44	178.027	1.44	146.424
1.45	303.117	1.45	383.35	1.45	256.905	1.45	265.704	1.45	248.108	1.45	246.265	1.45	218.166	1.45	216.485	1.45	209.426	1.45	194.223	1.45	182.736	1.45	150.577
1.46	308.564	1.46	390.646	1.46	262.035	1.46	271.083	1.46	253.245	1.46	251.515	1.46	223.153	1.46	221.665	1.46	214.605	1.46	199.148	1.46	187.491	1.46	154.743
1.47	313.871	1.47	398.003	1.47	266.638	1.47	276.461	1.47	258.46	1.47	256.815	1.47	228.113	1.47	226.884	1.47	219.751	1.47	204.096	1.47	192.303	1.47	158.947
1.48	319.374	1.48	405.292	1.48	271.127	1.48	281.904	1.48	263.766	1.48	262.065	1.48	233.188	1.48	232.1	1.48	224.96	1.48	209.082	1.48	197.094	1.48	163.191
1.49	325.429	1.49	412.502	1.49	275.735	1.49	287.246	1.49	269.069	1.49	267.496	1.49	238.27	1.49	237.314	1.49	230.16	1.49	214.077	1.49	201.93	1.49	167.484
1.5	331.092	1.5	419.981	1.5	280.439	1.5	292.625	1.5	274.258	1.5	272.812	1.5	243.236	1.5	242.591	1.5	235.372	1.5	219.087	1.5	206.791	1.5	171.791

## Sheet: Fig.2d
The J-V carves of PBDB-TF:BTP-eC9 based solar cell 809 laser
T=300 K		T=270 K		T=240 K		T=210 K		T=180 K		T=150 K		T=120 K		T=110 K		T=100 K		T=90 K		T=80 K		T=78K
V (V)	J (mA/cm2)	V (V)	J (mA/cm2)	V (V)	J (mA/cm2)	V (V)	J (mA/cm2)	V (V)	J (mA/cm2)	V (V)	J (mA/cm2)	V (V)	J (mA/cm2)	V (V)	J (mA/cm2)	V (V)	J (mA/cm2)	V (V)	J (mA/cm2)	V (V)	J (mA/cm2)	V (V)	J (mA/cm2)
-1.5	-15.2015	-1.5	-15.5888	-1.5	-15.5239	-1.5	-15.5695	-1.5	-14.6328	-1.5	-14.9848	-1.5	-14.5797	-1.5	-14.0772	-1.5	-13.2877	-1.5	-13.9757	-1.5	-13.7876	-1.5	-13.6463
-1.49	-15.1925	-1.49	-15.578	-1.49	-15.5194	-1.49	-15.5319	-1.49	-14.6317	-1.49	-14.9649	-1.49	-14.5781	-1.49	-14.0831	-1.49	-13.2914	-1.49	-13.9967	-1.49	-13.767	-1.49	-13.6283
-1.48	-15.2024	-1.48	-15.5766	-1.48	-15.5134	-1.48	-15.5519	-1.48	-14.6277	-1.48	-14.9825	-1.48	-14.5582	-1.48	-14.0685	-1.48	-13.2768	-1.48	-13.9736	-1.48	-13.7616	-1.48	-13.6229
-1.47	-15.2053	-1.47	-15.5775	-1.47	-15.5039	-1.47	-15.565	-1.47	-14.6246	-1.47	-14.9384	-1.47	-14.541	-1.47	-14.0777	-1.47	-13.2891	-1.47	-13.9641	-1.47	-13.7661	-1.47	-13.618
-1.46	-15.2012	-1.46	-15.5779	-1.46	-15.4833	-1.46	-15.5248	-1.46	-14.618	-1.46	-14.9544	-1.46	-14.5599	-1.46	-14.052	-1.46	-13.3104	-1.46	-13.9683	-1.46	-13.7592	-1.46	-13.6288
-1.45	-15.179	-1.45	-15.5681	-1.45	-15.4826	-1.45	-15.554	-1.45	-14.6131	-1.45	-14.956	-1.45	-14.5487	-1.45	-14.0359	-1.45	-13.2845	-1.45	-13.9728	-1.45	-13.7644	-1.45	-13.6379
-1.44	-15.1916	-1.44	-15.5645	-1.44	-15.5022	-1.44	-15.5443	-1.44	-14.6126	-1.44	-14.9508	-1.44	-14.5335	-1.44	-14.0344	-1.44	-13.2834	-1.44	-13.9597	-1.44	-13.767	-1.44	-13.6078
-1.43	-15.1598	-1.43	-15.5825	-1.43	-15.4906	-1.43	-15.5346	-1.43	-14.6074	-1.43	-14.9387	-1.43	-14.5343	-1.43	-14.0257	-1.43	-13.2704	-1.43	-13.9583	-1.43	-13.7657	-1.43	-13.625
-1.42	-15.1874	-1.42	-15.5853	-1.42	-15.4663	-1.42	-15.5389	-1.42	-14.6014	-1.42	-14.9341	-1.42	-14.5435	-1.42	-14.0454	-1.42	-13.2693	-1.42	-13.9545	-1.42	-13.7298	-1.42	-13.593
-1.41	-15.192	-1.41	-15.5587	-1.41	-15.4779	-1.41	-15.5159	-1.41	-14.5971	-1.41	-14.9398	-1.41	-14.5439	-1.41	-14.0001	-1.41	-13.2627	-1.41	-13.9458	-1.41	-13.7392	-1.41	-13.593
-1.4	-15.1888	-1.4	-15.5436	-1.4	-15.4763	-1.4	-15.526	-1.4	-14.5931	-1.4	-14.9108	-1.4	-14.5355	-1.4	-14.0135	-1.4	-13.2467	-1.4	-13.9276	-1.4	-13.7346	-1.4	-13.604
-1.39	-15.1734	-1.39	-15.5389	-1.39	-15.4676	-1.39	-15.5136	-1.39	-14.588	-1.39	-14.9415	-1.39	-14.5322	-1.39	-13.9868	-1.39	-13.2399	-1.39	-13.9672	-1.39	-13.7507	-1.39	-13.603
-1.38	-15.1984	-1.38	-15.5736	-1.38	-15.481	-1.38	-15.5328	-1.38	-14.5856	-1.38	-14.9276	-1.38	-14.5152	-1.38	-13.9877	-1.38	-13.258	-1.38	-13.9163	-1.38	-13.7497	-1.38	-13.5878
-1.37	-15.1548	-1.37	-15.5409	-1.37	-15.4593	-1.37	-15.5299	-1.37	-14.5825	-1.37	-14.9318	-1.37	-14.534	-1.37	-13.9667	-1.37	-13.2484	-1.37	-13.9449	-1.37	-13.7337	-1.37	-13.5899
-1.36	-15.153	-1.36	-15.5524	-1.36	-15.4826	-1.36	-15.5431	-1.36	-14.5781	-1.36	-14.9059	-1.36	-14.4982	-1.36	-13.9423	-1.36	-13.2716	-1.36	-13.9418	-1.36	-13.7352	-1.36	-13.5789
-1.35	-15.1695	-1.35	-15.5602	-1.35	-15.4731	-1.35	-15.494	-1.35	-14.5737	-1.35	-14.8988	-1.35	-14.5163	-1.35	-13.9339	-1.35	-13.299	-1.35	-13.934	-1.35	-13.7287	-1.35	-13.5769
-1.34	-15.1517	-1.34	-15.5388	-1.34	-15.4592	-1.34	-15.5153	-1.34	-14.5696	-1.34	-14.9001	-1.34	-14.5367	-1.34	-13.9566	-1.34	-13.2812	-1.34	-13.9159	-1.34	-13.7262	-1.34	-13.5729
-1.33	-15.1694	-1.33	-15.534	-1.33	-15.4335	-1.33	-15.5041	-1.33	-14.5657	-1.33	-14.9166	-1.33	-14.4933	-1.33	-13.9419	-1.33	-13.2877	-1.33	-13.9151	-1.33	-13.7115	-1.33	-13.5753
-1.32	-15.1276	-1.32	-15.5473	-1.32	-15.4437	-1.32	-15.5183	-1.32	-14.5626	-1.32	-14.9041	-1.32	-14.5033	-1.32	-13.9379	-1.32	-13.2991	-1.32	-13.9371	-1.32	-13.7218	-1.32	-13.5704
-1.31	-15.1418	-1.31	-15.5356	-1.31	-15.4448	-1.31	-15.4896	-1.31	-14.5578	-1.31	-14.8913	-1.31	-14.5159	-1.31	-13.9352	-1.31	-13.2865	-1.31	-13.9388	-1.31	-13.712	-1.31	-13.5508
-1.3	-15.146	-1.3	-15.525	-1.3	-15.4304	-1.3	-15.5147	-1.3	-14.554	-1.3	-14.8959	-1.3	-14.4766	-1.3	-13.9036	-1.3	-13.3026	-1.3	-13.9235	-1.3	-13.7122	-1.3	-13.5741
-1.29	-15.1528	-1.29	-15.532	-1.29	-15.4265	-1.29	-15.4871	-1.29	-14.552	-1.29	-14.9034	-1.29	-14.5118	-1.29	-13.8891	-1.29	-13.2847	-1.29	-13.9374	-1.29	-13.7037	-1.29	-13.5746
-1.28	-15.126	-1.28	-15.5058	-1.28	-15.425	-1.28	-15.5074	-1.28	-14.5473	-1.28	-14.9144	-1.28	-14.4966	-1.28	-13.8887	-1.28	-13.2926	-1.28	-13.8771	-1.28	-13.7316	-1.28	-13.5308
-1.27	-15.1429	-1.27	-15.5248	-1.27	-15.4256	-1.27	-15.5076	-1.27	-14.5439	-1.27	-14.8996	-1.27	-14.4829	-1.27	-13.8919	-1.27	-13.2903	-1.27	-13.9281	-1.27	-13.6997	-1.27	-13.5701
-1.26	-15.1421	-1.26	-15.5059	-1.26	-15.4885	-1.26	-15.5095	-1.26	-14.5396	-1.26	-14.8729	-1.26	-14.4793	-1.26	-13.8737	-1.26	-13.2886	-1.26	-13.9066	-1.26	-13.7138	-1.26	-13.5581
-1.25	-15.1042	-1.25	-15.5159	-1.25	-15.4915	-1.25	-15.5014	-1.25	-14.5328	-1.25	-14.8734	-1.25	-14.4759	-1.25	-13.8683	-1.25	-13.2689	-1.25	-13.8983	-1.25	-13.7034	-1.25	-13.5487
-1.24	-15.1203	-1.24	-15.5239	-1.24	-15.4945	-1.24	-15.4786	-1.24	-14.5317	-1.24	-14.8628	-1.24	-14.4691	-1.24	-13.8278	-1.24	-13.2703	-1.24	-13.9009	-1.24	-13.7125	-1.24	-13.5401
-1.23	-15.1077	-1.23	-15.5128	-1.23	-15.5154	-1.23	-15.4914	-1.23	-14.5284	-1.23	-14.883	-1.23	-14.4804	-1.23	-13.8526	-1.23	-13.274	-1.23	-13.9065	-1.23	-13.7091	-1.23	-13.5404
-1.22	-15.1141	-1.22	-15.5117	-1.22	-15.4901	-1.22	-15.4892	-1.22	-14.5248	-1.22	-14.8764	-1.22	-14.4608	-1.22	-13.8327	-1.22	-13.2707	-1.22	-13.8738	-1.22	-13.6923	-1.22	-13.5391
-1.21	-15.1235	-1.21	-15.5023	-1.21	-15.4945	-1.21	-15.4606	-1.21	-14.5207	-1.21	-14.8674	-1.21	-14.4704	-1.21	-13.8201	-1.21	-13.2591	-1.21	-13.8992	-1.21	-13.696	-1.21	-13.5253
-1.2	-15.0892	-1.2	-15.5017	-1.2	-15.4708	-1.2	-15.4756	-1.2	-14.5158	-1.2	-14.8671	-1.2	-14.464	-1.2	-13.8356	-1.2	-13.2761	-1.2	-13.8594	-1.2	-13.6793	-1.2	-13.5175
-1.19	-15.1087	-1.19	-15.5158	-1.19	-15.4868	-1.19	-15.4765	-1.19	-14.513	-1.19	-14.8798	-1.19	-14.4418	-1.19	-13.8014	-1.19	-13.2866	-1.19	-13.8904	-1.19	-13.7061	-1.19	-13.5263
-1.18	-15.1262	-1.18	-15.4864	-1.18	-15.4684	-1.18	-15.4676	-1.18	-14.5095	-1.18	-14.8255	-1.18	-14.4612	-1.18	-13.8299	-1.18	-13.2962	-1.18	-13.868	-1.18	-13.6846	-1.18	-13.5274
-1.17	-15.102	-1.17	-15.4875	-1.17	-15.4992	-1.17	-15.4656	-1.17	-14.5036	-1.17	-14.8588	-1.17	-14.4584	-1.17	-13.8198	-1.17	-13.2766	-1.17	-13.8695	-1.17	-13.6683	-1.17	-13.5117
-1.16	-15.0749	-1.16	-15.4765	-1.16	-15.4742	-1.16	-15.4499	-1.16	-14.5016	-1.16	-14.8522	-1.16	-14.4461	-1.16	-13.7742	-1.16	-13.2886	-1.16	-13.8684	-1.16	-13.6615	-1.16	-13.524
-1.15	-15.077	-1.15	-15.4995	-1.15	-15.4738	-1.15	-15.4492	-1.15	-14.4987	-1.15	-14.8368	-1.15	-14.4511	-1.15	-13.8154	-1.15	-13.2791	-1.15	-13.8359	-1.15	-13.6816	-1.15	-13.5027
-1.14	-15.0983	-1.14	-15.4779	-1.14	-15.4494	-1.14	-15.4565	-1.14	-14.4928	-1.14	-14.8566	-1.14	-14.4489	-1.14	-13.7919	-1.14	-13.2763	-1.14	-13.8631	-1.14	-13.6516	-1.14	-13.5118
-1.13	-15.0745	-1.13	-15.476	-1.13	-15.4406	-1.13	-15.4418	-1.13	-14.4896	-1.13	-14.8411	-1.13	-14.4383	-1.13	-13.7841	-1.13	-13.2594	-1.13	-13.8478	-1.13	-13.674	-1.13	-13.4843
-1.12	-15.1039	-1.12	-15.4713	-1.12	-15.4479	-1.12	-15.4381	-1.12	-14.4853	-1.12	-14.8322	-1.12	-14.44	-1.12	-13.7869	-1.12	-13.2737	-1.12	-13.8237	-1.12	-13.6524	-1.12	-13.503
-1.11	-15.071	-1.11	-15.4723	-1.11	-15.4537	-1.11	-15.4207	-1.11	-14.4809	-1.11	-14.8334	-1.11	-14.4249	-1.11	-13.7658	-1.11	-13.2831	-1.11	-13.8323	-1.11	-13.6648	-1.11	-13.4964
-1.1	-15.0641	-1.1	-15.4563	-1.1	-15.4472	-1.1	-15.4264	-1.1	-14.4787	-1.1	-14.8343	-1.1	-14.4388	-1.1	-13.7874	-1.1	-13.2944	-1.1	-13.8471	-1.1	-13.6523	-1.1	-13.4963
-1.09	-15.0573	-1.09	-15.4498	-1.09	-15.4405	-1.09	-15.4279	-1.09	-14.4746	-1.09	-14.8304	-1.09	-14.4108	-1.09	-13.7652	-1.09	-13.2868	-1.09	-13.8314	-1.09	-13.6513	-1.09	-13.4727
-1.08	-15.0634	-1.08	-15.4679	-1.08	-15.4195	-1.08	-15.4065	-1.08	-14.4707	-1.08	-14.8235	-1.08	-14.3832	-1.08	-13.7514	-1.08	-13.2782	-1.08	-13.82	-1.08	-13.6409	-1.08	-13.4658
-1.07	-15.0421	-1.07	-15.4647	-1.07	-15.4083	-1.07	-15.4195	-1.07	-14.4685	-1.07	-14.8036	-1.07	-14.4378	-1.07	-13.7549	-1.07	-13.2952	-1.07	-13.8311	-1.07	-13.6325	-1.07	-13.4929
-1.06	-15.0427	-1.06	-15.4468	-1.06	-15.4517	-1.06	-15.3857	-1.06	-14.4641	-1.06	-14.8145	-1.06	-14.4058	-1.06	-13.7351	-1.06	-13.3304	-1.06	-13.8227	-1.06	-13.6644	-1.06	-13.4905
-1.05	-15.0492	-1.05	-15.4612	-1.05	-15.4323	-1.05	-15.4039	-1.05	-14.4599	-1.05	-14.8311	-1.05	-14.4222	-1.05	-13.7249	-1.05	-13.3297	-1.05	-13.8153	-1.05	-13.6443	-1.05	-13.474
-1.04	-15.0634	-1.04	-15.4558	-1.04	-15.4331	-1.04	-15.3708	-1.04	-14.4551	-1.04	-14.8048	-1.04	-14.4174	-1.04	-13.7234	-1.04	-13.318	-1.04	-13.7877	-1.04	-13.6306	-1.04	-13.4794
-1.03	-15.0301	-1.03	-15.4108	-1.03	-15.4048	-1.03	-15.3918	-1.03	-14.4515	-1.03	-14.7778	-1.03	-14.3883	-1.03	-13.7099	-1.03	-13.3326	-1.03	-13.7995	-1.03	-13.635	-1.03	-13.4802
-1.02	-15.0518	-1.02	-15.4478	-1.02	-15.4057	-1.02	-15.3866	-1.02	-14.4477	-1.02	-14.7918	-1.02	-14.4068	-1.02	-13.729	-1.02	-13.3491	-1.02	-13.8113	-1.02	-13.6265	-1.02	-13.4764
-1.01	-15.031	-1.01	-15.4447	-1.01	-15.3884	-1.01	-15.38	-1.01	-14.4448	-1.01	-14.7962	-1.01	-14.3761	-1.01	-13.695	-1.01	-13.3298	-1.01	-13.7995	-1.01	-13.6373	-1.01	-13.4687
-1	-15.0418	-1	-15.414	-1	-15.3943	-1	-15.3816	-1	-14.4414	-1	-14.8015	-1	-14.3799	-1	-13.6893	-1	-13.3494	-1	-13.7916	-1	-13.6306	-1	-13.4483
-0.99	-15.0324	-0.99	-15.43	-0.99	-15.4022	-0.99	-15.3846	-0.99	-14.437	-0.99	-14.7552	-0.99	-14.3956	-0.99	-13.7178	-0.99	-13.3328	-0.99	-13.7871	-0.99	-13.6322	-0.99	-13.4492
-0.98	-15.023	-0.98	-15.4319	-0.98	-15.4014	-0.98	-15.3727	-0.98	-14.4328	-0.98	-14.7708	-0.98	-14.3849	-0.98	-13.7251	-0.98	-13.3648	-0.98	-13.7922	-0.98	-13.5935	-0.98	-13.4481
-0.97	-15.0171	-0.97	-15.4197	-0.97	-15.36	-0.97	-15.3516	-0.97	-14.4278	-0.97	-14.8028	-0.97	-14.37	-0.97	-13.7092	-0.97	-13.3702	-0.97	-13.7845	-0.97	-13.6071	-0.97	-13.4474
-0.96	-15.0087	-0.96	-15.4093	-0.96	-15.3966	-0.96	-15.3579	-0.96	-14.4245	-0.96	-14.7863	-0.96	-14.3838	-0.96	-13.7366	-0.96	-13.3639	-0.96	-13.7815	-0.96	-13.6145	-0.96	-13.4454
-0.95	-14.993	-0.95	-15.4347	-0.95	-15.364	-0.95	-15.3646	-0.95	-14.4216	-0.95	-14.7586	-0.95	-14.384	-0.95	-13.711	-0.95	-13.3762	-0.95	-13.7627	-0.95	-13.604	-0.95	-13.4341
-0.94	-15.0131	-0.94	-15.391	-0.94	-15.3683	-0.94	-15.355	-0.94	-14.4173	-0.94	-14.7705	-0.94	-14.3782	-0.94	-13.7121	-0.94	-13.3811	-0.94	-13.7672	-0.94	-13.5931	-0.94	-13.4245
-0.93	-14.9991	-0.93	-15.3978	-0.93	-15.3503	-0.93	-15.3633	-0.93	-14.4148	-0.93	-14.7404	-0.93	-14.3511	-0.93	-13.7454	-0.93	-13.3743	-0.93	-13.7717	-0.93	-13.5978	-0.93	-13.4173
-0.92	-15.0045	-0.92	-15.4063	-0.92	-15.377	-0.92	-15.3446	-0.92	-14.4114	-0.92	-14.782	-0.92	-14.3349	-0.92	-13.7372	-0.92	-13.3636	-0.92	-13.7766	-0.92	-13.611	-0.92	-13.4211
-0.91	-14.9841	-0.91	-15.3988	-0.91	-15.3464	-0.91	-15.3251	-0.91	-14.4071	-0.91	-14.7525	-0.91	-14.357	-0.91	-13.734	-0.91	-13.3775	-0.91	-13.732	-0.91	-13.5861	-0.91	-13.4136
-0.9	-14.9822	-0.9	-15.3997	-0.9	-15.3662	-0.9	-15.334	-0.9	-14.4023	-0.9	-14.7576	-0.9	-14.3533	-0.9	-13.7413	-0.9	-13.3799	-0.9	-13.7434	-0.9	-13.5841	-0.9	-13.4063
-0.89	-14.994	-0.89	-15.3709	-0.89	-15.3428	-0.89	-15.3382	-0.89	-14.3986	-0.89	-14.7491	-0.89	-14.3386	-0.89	-13.7239	-0.89	-13.3943	-0.89	-13.7299	-0.89	-13.6093	-0.89	-13.4098
-0.88	-14.9813	-0.88	-15.3865	-0.88	-15.344	-0.88	-15.3071	-0.88	-14.3942	-0.88	-14.7274	-0.88	-14.347	-0.88	-13.7126	-0.88	-13.4103	-0.88	-13.761	-0.88	-13.5768	-0.88	-13.389
-0.87	-14.9613	-0.87	-15.3769	-0.87	-15.3478	-0.87	-15.3302	-0.87	-14.3901	-0.87	-14.7596	-0.87	-14.3276	-0.87	-13.6796	-0.87	-13.4526	-0.87	-13.7379	-0.87	-13.5668	-0.87	-13.4053
-0.86	-14.9527	-0.86	-15.3931	-0.86	-15.3553	-0.86	-15.2944	-0.86	-14.3874	-0.86	-14.7175	-0.86	-14.3515	-0.86	-13.7054	-0.86	-13.4587	-0.86	-13.7197	-0.86	-13.5532	-0.86	-13.4099
-0.85	-14.943	-0.85	-15.3586	-0.85	-15.3113	-0.85	-15.3235	-0.85	-14.3827	-0.85	-14.7249	-0.85	-14.3343	-0.85	-13.6902	-0.85	-13.4754	-0.85	-13.7051	-0.85	-13.5688	-0.85	-13.3979
-0.84	-14.9796	-0.84	-15.386	-0.84	-15.314	-0.84	-15.2893	-0.84	-14.3785	-0.84	-14.7397	-0.84	-14.3505	-0.84	-13.6618	-0.84	-13.4644	-0.84	-13.7205	-0.84	-13.561	-0.84	-13.3787
-0.83	-14.9647	-0.83	-15.369	-0.83	-15.3364	-0.83	-15.2863	-0.83	-14.3745	-0.83	-14.7167	-0.83	-14.3218	-0.83	-13.6194	-0.83	-13.4776	-0.83	-13.7174	-0.83	-13.5609	-0.83	-13.3903
-0.82	-14.9529	-0.82	-15.366	-0.82	-15.2934	-0.82	-15.2685	-0.82	-14.3709	-0.82	-14.73	-0.82	-14.3416	-0.82	-13.5165	-0.82	-13.4856	-0.82	-13.7102	-0.82	-13.5628	-0.82	-13.3864
-0.81	-14.955	-0.81	-15.3578	-0.81	-15.3065	-0.81	-15.2637	-0.81	-14.3674	-0.81	-14.7163	-0.81	-14.3231	-0.81	-13.5158	-0.81	-13.4867	-0.81	-13.7181	-0.81	-13.5533	-0.81	-13.3646
-0.8	-14.9504	-0.8	-15.3616	-0.8	-15.3187	-0.8	-15.2511	-0.8	-14.3626	-0.8	-14.7097	-0.8	-14.296	-0.8	-13.5035	-0.8	-13.4883	-0.8	-13.7258	-0.8	-13.5592	-0.8	-13.3429
-0.79	-14.9349	-0.79	-15.3411	-0.79	-15.3242	-0.79	-15.2728	-0.79	-14.3574	-0.79	-14.7048	-0.79	-14.3077	-0.79	-13.5453	-0.79	-13.4921	-0.79	-13.7088	-0.79	-13.5351	-0.79	-13.373
-0.78	-14.9332	-0.78	-15.3522	-0.78	-15.3029	-0.78	-15.2383	-0.78	-14.3537	-0.78	-14.6972	-0.78	-14.2766	-0.78	-13.5479	-0.78	-13.5036	-0.78	-13.703	-0.78	-13.5456	-0.78	-13.3496
-0.77	-14.9337	-0.77	-15.3632	-0.77	-15.2805	-0.77	-15.2506	-0.77	-14.3494	-0.77	-14.7112	-0.77	-14.3055	-0.77	-13.5853	-0.77	-13.5004	-0.77	-13.6925	-0.77	-13.5282	-0.77	-13.3474
-0.76	-14.9311	-0.76	-15.3281	-0.76	-15.3005	-0.76	-15.2475	-0.76	-14.3456	-0.76	-14.6911	-0.76	-14.2935	-0.76	-13.5321	-0.76	-13.5146	-0.76	-13.694	-0.76	-13.5308	-0.76	-13.3264
-0.75	-14.93	-0.75	-15.3359	-0.75	-15.2752	-0.75	-15.2233	-0.75	-14.341	-0.75	-14.6893	-0.75	-14.2914	-0.75	-13.6006	-0.75	-13.5226	-0.75	-13.6859	-0.75	-13.5216	-0.75	-13.3319
-0.74	-14.9146	-0.74	-15.3253	-0.74	-15.2894	-0.74	-15.2383	-0.74	-14.3361	-0.74	-14.6832	-0.74	-14.2788	-0.74	-13.6315	-0.74	-13.5356	-0.74	-13.6927	-0.74	-13.5279	-0.74	-13.342
-0.73	-14.9018	-0.73	-15.3049	-0.73	-15.2801	-0.73	-15.223	-0.73	-14.3318	-0.73	-14.6858	-0.73	-14.2718	-0.73	-13.5115	-0.73	-13.5257	-0.73	-13.6693	-0.73	-13.5176	-0.73	-13.3216
-0.72	-14.8901	-0.72	-15.307	-0.72	-15.2808	-0.72	-15.2031	-0.72	-14.3275	-0.72	-14.6862	-0.72	-14.2646	-0.72	-13.4654	-0.72	-13.5197	-0.72	-13.6734	-0.72	-13.5118	-0.72	-13.3277
-0.71	-14.917	-0.71	-15.3142	-0.71	-15.2686	-0.71	-15.2104	-0.71	-14.324	-0.71	-14.689	-0.71	-14.2563	-0.71	-13.4194	-0.71	-13.5157	-0.71	-13.6746	-0.71	-13.5379	-0.71	-13.3283
-0.7	-14.8836	-0.7	-15.3319	-0.7	-15.2601	-0.7	-15.2043	-0.7	-14.3201	-0.7	-14.6727	-0.7	-14.2567	-0.7	-13.5341	-0.7	-13.5144	-0.7	-13.6666	-0.7	-13.513	-0.7	-13.3166
-0.69	-14.9169	-0.69	-15.3005	-0.69	-15.2724	-0.69	-15.2231	-0.69	-14.3159	-0.69	-14.6694	-0.69	-14.2612	-0.69	-13.6432	-0.69	-13.5433	-0.69	-13.6432	-0.69	-13.5052	-0.69	-13.3144
-0.68	-14.8949	-0.68	-15.3099	-0.68	-15.2398	-0.68	-15.2033	-0.68	-14.3115	-0.68	-14.6706	-0.68	-14.2475	-0.68	-13.582	-0.68	-13.5178	-0.68	-13.6488	-0.68	-13.497	-0.68	-13.3072
-0.67	-14.8691	-0.67	-15.3034	-0.67	-15.2436	-0.67	-15.195	-0.67	-14.3077	-0.67	-14.6463	-0.67	-14.2526	-0.67	-13.3924	-0.67	-13.536	-0.67	-13.6517	-0.67	-13.5081	-0.67	-13.3047
-0.66	-14.8763	-0.66	-15.2761	-0.66	-15.2279	-0.66	-15.1654	-0.66	-14.3033	-0.66	-14.634	-0.66	-14.2591	-0.66	-13.3787	-0.66	-13.5379	-0.66	-13.6363	-0.66	-13.4773	-0.66	-13.2985
-0.65	-14.8899	-0.65	-15.2777	-0.65	-15.2449	-0.65	-15.1816	-0.65	-14.3004	-0.65	-14.642	-0.65	-14.2539	-0.65	-13.6372	-0.65	-13.5142	-0.65	-13.6373	-0.65	-13.5059	-0.65	-13.2975
-0.64	-14.8744	-0.64	-15.2705	-0.64	-15.2273	-0.64	-15.2013	-0.64	-14.2964	-0.64	-14.645	-0.64	-14.2313	-0.64	-13.6771	-0.64	-13.5389	-0.64	-13.6117	-0.64	-13.4631	-0.64	-13.2847
-0.63	-14.8633	-0.63	-15.286	-0.63	-15.2248	-0.63	-15.1816	-0.63	-14.2923	-0.63	-14.6617	-0.63	-14.2297	-0.63	-13.6799	-0.63	-13.5337	-0.63	-13.6201	-0.63	-13.4961	-0.63	-13.2753
-0.62	-14.8632	-0.62	-15.2665	-0.62	-15.2172	-0.62	-15.1853	-0.62	-14.2893	-0.62	-14.6328	-0.62	-14.221	-0.62	-13.6525	-0.62	-13.5533	-0.62	-13.6406	-0.62	-13.4903	-0.62	-13.2751
-0.61	-14.8372	-0.61	-15.2794	-0.61	-15.2203	-0.61	-15.143	-0.61	-14.2848	-0.61	-14.637	-0.61	-14.1918	-0.61	-13.636	-0.61	-13.5369	-0.61	-13.6181	-0.61	-13.4995	-0.61	-13.27
-0.6	-14.8648	-0.6	-15.2604	-0.6	-15.2126	-0.6	-15.1479	-0.6	-14.278	-0.6	-14.6347	-0.6	-14.2078	-0.6	-13.6465	-0.6	-13.5377	-0.6	-13.6051	-0.6	-13.4573	-0.6	-13.267
-0.59	-14.8448	-0.59	-15.2804	-0.59	-15.2125	-0.59	-15.1648	-0.59	-14.2725	-0.59	-14.6275	-0.59	-14.1946	-0.59	-13.636	-0.59	-13.5241	-0.59	-13.6225	-0.59	-13.4654	-0.59	-13.2522
-0.58	-14.8207	-0.58	-15.243	-0.58	-15.1951	-0.58	-15.1491	-0.58	-14.2691	-0.58	-14.6221	-0.58	-14.184	-0.58	-13.6289	-0.58	-13.5352	-0.58	-13.6001	-0.58	-13.4693	-0.58	-13.2168
-0.57	-14.8373	-0.57	-15.2284	-0.57	-15.2142	-0.57	-15.1413	-0.57	-14.2655	-0.57	-14.6036	-0.57	-14.2014	-0.57	-13.5951	-0.57	-13.5127	-0.57	-13.6036	-0.57	-13.466	-0.57	-13.2576
-0.56	-14.8419	-0.56	-15.2353	-0.56	-15.2069	-0.56	-15.1641	-0.56	-14.2608	-0.56	-14.6245	-0.56	-14.1837	-0.56	-13.6026	-0.56	-13.5297	-0.56	-13.5983	-0.56	-13.4589	-0.56	-13.2268
-0.55	-14.8227	-0.55	-15.2381	-0.55	-15.1772	-0.55	-15.1108	-0.55	-14.2564	-0.55	-14.6155	-0.55	-14.1792	-0.55	-13.5722	-0.55	-13.5553	-0.55	-13.5921	-0.55	-13.458	-0.55	-13.2453
-0.54	-14.8184	-0.54	-15.2387	-0.54	-15.1876	-0.54	-15.1247	-0.54	-14.2511	-0.54	-14.6144	-0.54	-14.1717	-0.54	-13.5384	-0.54	-13.5272	-0.54	-13.5951	-0.54	-13.4557	-0.54	-13.232
-0.53	-14.8165	-0.53	-15.2396	-0.53	-15.1723	-0.53	-15.1112	-0.53	-14.245	-0.53	-14.6064	-0.53	-14.1806	-0.53	-13.5227	-0.53	-13.5162	-0.53	-13.6028	-0.53	-13.4483	-0.53	-13.2243
-0.52	-14.8082	-0.52	-15.233	-0.52	-15.1614	-0.52	-15.0975	-0.52	-14.2431	-0.52	-14.5867	-0.52	-14.1581	-0.52	-13.5295	-0.52	-13.5427	-0.52	-13.5748	-0.52	-13.448	-0.52	-13.1991
-0.51	-14.8242	-0.51	-15.237	-0.51	-15.161	-0.51	-15.1131	-0.51	-14.2398	-0.51	-14.5847	-0.51	-14.15	-0.51	-13.5386	-0.51	-13.5393	-0.51	-13.5794	-0.51	-13.4328	-0.51	-13.231
-0.5	-14.7909	-0.5	-15.1961	-0.5	-15.167	-0.5	-15.0949	-0.5	-14.2344	-0.5	-14.5803	-0.5	-14.1608	-0.5	-13.5234	-0.5	-13.5112	-0.5	-13.5809	-0.5	-13.4184	-0.5	-13.2304
-0.49	-14.7922	-0.49	-15.227	-0.49	-15.1663	-0.49	-15.0892	-0.49	-14.2283	-0.49	-14.5862	-0.49	-14.1412	-0.49	-13.5504	-0.49	-13.5301	-0.49	-13.5635	-0.49	-13.4241	-0.49	-13.1917
-0.48	-14.7834	-0.48	-15.1827	-0.48	-15.1644	-0.48	-15.0882	-0.48	-14.2284	-0.48	-14.5744	-0.48	-14.1288	-0.48	-13.5239	-0.48	-13.5311	-0.48	-13.5767	-0.48	-13.4462	-0.48	-13.205
-0.47	-14.7868	-0.47	-15.1989	-0.47	-15.1456	-0.47	-15.0616	-0.47	-14.2236	-0.47	-14.5735	-0.47	-14.1424	-0.47	-13.516	-0.47	-13.534	-0.47	-13.5819	-0.47	-13.4014	-0.47	-13.1868
-0.46	-14.7729	-0.46	-15.1921	-0.46	-15.1544	-0.46	-15.0658	-0.46	-14.2151	-0.46	-14.5779	-0.46	-14.1362	-0.46	-13.4933	-0.46	-13.5373	-0.46	-13.5581	-0.46	-13.4208	-0.46	-13.1722
-0.45	-14.7701	-0.45	-15.1751	-0.45	-15.1297	-0.45	-15.0699	-0.45	-14.2105	-0.45	-14.5535	-0.45	-14.1014	-0.45	-13.5193	-0.45	-13.502	-0.45	-13.5523	-0.45	-13.4063	-0.45	-13.177
-0.44	-14.7478	-0.44	-15.1471	-0.44	-15.1212	-0.44	-15.0522	-0.44	-14.2065	-0.44	-14.5463	-0.44	-14.1169	-0.44	-13.4856	-0.44	-13.5132	-0.44	-13.5575	-0.44	-13.4051	-0.44	-13.174
-0.43	-14.775	-0.43	-15.1797	-0.43	-15.1116	-0.43	-15.0328	-0.43	-14.2042	-0.43	-14.5485	-0.43	-14.1163	-0.43	-13.4743	-0.43	-13.4794	-0.43	-13.5553	-0.43	-13.3922	-0.43	-13.1703
-0.42	-14.7603	-0.42	-15.1653	-0.42	-15.1262	-0.42	-15.048	-0.42	-14.1973	-0.42	-14.5309	-0.42	-14.1135	-0.42	-13.5177	-0.42	-13.5257	-0.42	-13.5394	-0.42	-13.3764	-0.42	-13.1631
-0.41	-14.7347	-0.41	-15.1413	-0.41	-15.0967	-0.41	-15.0458	-0.41	-14.191	-0.41	-14.5413	-0.41	-14.1111	-0.41	-13.5337	-0.41	-13.5056	-0.41	-13.5443	-0.41	-13.4084	-0.41	-13.1782
-0.4	-14.7438	-0.4	-15.1686	-0.4	-15.134	-0.4	-15.0258	-0.4	-14.1885	-0.4	-14.5264	-0.4	-14.079	-0.4	-13.5181	-0.4	-13.519	-0.4	-13.5283	-0.4	-13.3901	-0.4	-13.1452
-0.39	-14.7378	-0.39	-15.1486	-0.39	-15.0992	-0.39	-15.0061	-0.39	-14.182	-0.39	-14.5239	-0.39	-14.0928	-0.39	-13.5411	-0.39	-13.5178	-0.39	-13.5347	-0.39	-13.3814	-0.39	-13.1577
-0.38	-14.722	-0.38	-15.1472	-0.38	-15.0806	-0.38	-15.0266	-0.38	-14.1798	-0.38	-14.5097	-0.38	-14.0704	-0.38	-13.535	-0.38	-13.4941	-0.38	-13.5296	-0.38	-13.3961	-0.38	-13.1426
-0.37	-14.7407	-0.37	-15.1392	-0.37	-15.0907	-0.37	-15.0432	-0.37	-14.1786	-0.37	-14.5373	-0.37	-14.0856	-0.37	-13.5123	-0.37	-13.4962	-0.37	-13.5202	-0.37	-13.3633	-0.37	-13.132
-0.36	-14.6936	-0.36	-15.1329	-0.36	-15.0993	-0.36	-15.0181	-0.36	-14.1719	-0.36	-14.5126	-0.36	-14.0779	-0.36	-13.5186	-0.36	-13.5091	-0.36	-13.5145	-0.36	-13.369	-0.36	-13.1339
-0.35	-14.7091	-0.35	-15.1247	-0.35	-15.0765	-0.35	-15.0131	-0.35	-14.1627	-0.35	-14.51	-0.35	-14.0541	-0.35	-13.5789	-0.35	-13.4966	-0.35	-13.5055	-0.35	-13.3558	-0.35	-13.1323
-0.34	-14.7136	-0.34	-15.1478	-0.34	-15.0818	-0.34	-15.0107	-0.34	-14.1579	-0.34	-14.4994	-0.34	-14.048	-0.34	-13.6703	-0.34	-13.4784	-0.34	-13.4985	-0.34	-13.3683	-0.34	-13.1105
-0.33	-14.6966	-0.33	-15.1246	-0.33	-15.0699	-0.33	-15.0177	-0.33	-14.1537	-0.33	-14.4833	-0.33	-14.043	-0.33	-13.6958	-0.33	-13.4919	-0.33	-13.4626	-0.33	-13.3546	-0.33	-13.1189
-0.32	-14.694	-0.32	-15.1082	-0.32	-15.0354	-0.32	-15.0085	-0.32	-14.1484	-0.32	-14.4802	-0.32	-14.0597	-0.32	-13.6964	-0.32	-13.4978	-0.32	-13.4871	-0.32	-13.3472	-0.32	-13.1072
-0.31	-14.6828	-0.31	-15.1042	-0.31	-15.0592	-0.31	-14.9751	-0.31	-14.1436	-0.31	-14.4736	-0.31	-14.0402	-0.31	-13.6653	-0.31	-13.4732	-0.31	-13.4681	-0.31	-13.338	-0.31	-13.1237
-0.3	-14.6839	-0.3	-15.0922	-0.3	-15.0602	-0.3	-14.9891	-0.3	-14.1394	-0.3	-14.4898	-0.3	-14.0148	-0.3	-13.6877	-0.3	-13.477	-0.3	-13.4629	-0.3	-13.3447	-0.3	-13.1096
-0.29	-14.6833	-0.29	-15.0866	-0.29	-15.0274	-0.29	-14.9751	-0.29	-14.1319	-0.29	-14.4658	-0.29	-14.0083	-0.29	-13.6781	-0.29	-13.4949	-0.29	-13.4784	-0.29	-13.334	-0.29	-13.1136
-0.28	-14.6612	-0.28	-15.1021	-0.28	-15.0274	-0.28	-14.9605	-0.28	-14.1234	-0.28	-14.4725	-0.28	-14.0175	-0.28	-13.6424	-0.28	-13.4666	-0.28	-13.4549	-0.28	-13.3327	-0.28	-13.0878
-0.27	-14.66	-0.27	-15.0637	-0.27	-15.014	-0.27	-14.9659	-0.27	-14.1165	-0.27	-14.4564	-0.27	-14.0241	-0.27	-13.6464	-0.27	-13.4633	-0.27	-13.4515	-0.27	-13.3034	-0.27	-13.0979
-0.26	-14.6525	-0.26	-15.0799	-0.26	-15.0239	-0.26	-14.9715	-0.26	-14.1098	-0.26	-14.4487	-0.26	-14.02	-0.26	-13.6237	-0.26	-13.463	-0.26	-13.4392	-0.26	-13.3198	-0.26	-13.0805
-0.25	-14.6524	-0.25	-15.05	-0.25	-15.0103	-0.25	-14.9307	-0.25	-14.1025	-0.25	-14.4407	-0.25	-13.9902	-0.25	-13.6339	-0.25	-13.464	-0.25	-13.4288	-0.25	-13.3165	-0.25	-13.0859
-0.24	-14.6168	-0.24	-15.0726	-0.24	-15.0275	-0.24	-14.94	-0.24	-14.0944	-0.24	-14.4479	-0.24	-13.9988	-0.24	-13.6253	-0.24	-13.47	-0.24	-13.4327	-0.24	-13.2933	-0.24	-13.0816
-0.23	-14.654	-0.23	-15.0505	-0.23	-15.0535	-0.23	-14.9226	-0.23	-14.0861	-0.23	-14.4394	-0.23	-13.9878	-0.23	-13.6221	-0.23	-13.4415	-0.23	-13.4146	-0.23	-13.2854	-0.23	-13.0764
-0.22	-14.6196	-0.22	-15.0378	-0.22	-15.0217	-0.22	-14.9539	-0.22	-14.0818	-0.22	-14.436	-0.22	-13.9919	-0.22	-13.6138	-0.22	-13.4313	-0.22	-13.4171	-0.22	-13.2948	-0.22	-13.099
-0.21	-14.6269	-0.21	-15.0593	-0.21	-15.0138	-0.21	-14.9205	-0.21	-14.0775	-0.21	-14.4152	-0.21	-13.9918	-0.21	-13.5955	-0.21	-13.4385	-0.21	-13.4093	-0.21	-13.2919	-0.21	-13.0829
-0.2	-14.6249	-0.2	-15.0293	-0.2	-14.9956	-0.2	-14.9222	-0.2	-14.0703	-0.2	-14.4264	-0.2	-13.9651	-0.2	-13.6009	-0.2	-13.4274	-0.2	-13.4035	-0.2	-13.2514	-0.2	-13.0544
-0.19	-14.619	-0.19	-15.0334	-0.19	-14.9875	-0.19	-14.8925	-0.19	-14.0625	-0.19	-14.4058	-0.19	-13.9569	-0.19	-13.5873	-0.19	-13.4341	-0.19	-13.396	-0.19	-13.2697	-0.19	-13.0648
-0.18	-14.5765	-0.18	-15.0314	-0.18	-14.9971	-0.18	-14.8963	-0.18	-14.0548	-0.18	-14.4229	-0.18	-13.9488	-0.18	-13.5796	-0.18	-13.4298	-0.18	-13.3954	-0.18	-13.2666	-0.18	-13.0472
-0.17	-14.614	-0.17	-14.9819	-0.17	-14.9866	-0.17	-14.8725	-0.17	-14.0477	-0.17	-14.3883	-0.17	-13.9586	-0.17	-13.5925	-0.17	-13.42	-0.17	-13.375	-0.17	-13.2635	-0.17	-13.0598
-0.16	-14.5746	-0.16	-15.0257	-0.16	-14.999	-0.16	-14.8984	-0.16	-14.0396	-0.16	-14.404	-0.16	-13.9265	-0.16	-13.5814	-0.16	-13.4171	-0.16	-13.3814	-0.16	-13.2583	-0.16	-13.054
-0.15	-14.5639	-0.15	-14.9977	-0.15	-14.9882	-0.15	-14.8757	-0.15	-14.0314	-0.15	-14.3542	-0.15	-13.9457	-0.15	-13.5816	-0.15	-13.4034	-0.15	-13.3799	-0.15	-13.249	-0.15	-13.0281
-0.14	-14.5675	-0.14	-14.9896	-0.14	-14.9593	-0.14	-14.8581	-0.14	-14.0226	-0.14	-14.3811	-0.14	-13.9431	-0.14	-13.5506	-0.14	-13.4078	-0.14	-13.3605	-0.14	-13.2414	-0.14	-13.0357
-0.13	-14.5698	-0.13	-15.0023	-0.13	-14.9548	-0.13	-14.8521	-0.13	-14.0144	-0.13	-14.3779	-0.13	-13.9147	-0.13	-13.5934	-0.13	-13.4056	-0.13	-13.3636	-0.13	-13.2375	-0.13	-13.0456
-0.12	-14.5561	-0.12	-14.9718	-0.12	-14.9521	-0.12	-14.8689	-0.12	-14.0056	-0.12	-14.3534	-0.12	-13.9096	-0.12	-13.5731	-0.12	-13.3961	-0.12	-13.3458	-0.12	-13.2338	-0.12	-13.0212
-0.11	-14.5591	-0.11	-14.9862	-0.11	-14.9383	-0.11	-14.8165	-0.11	-13.9967	-0.11	-14.3698	-0.11	-13.8985	-0.11	-13.5627	-0.11	-13.3937	-0.11	-13.3399	-0.11	-13.2262	-0.11	-13.0316
-0.1	-14.5339	-0.1	-14.9745	-0.1	-14.9129	-0.1	-14.8366	-0.1	-13.9866	-0.1	-14.3543	-0.1	-13.9014	-0.1	-13.5576	-0.1	-13.3878	-0.1	-13.3264	-0.1	-13.2197	-0.1	-13.0149
-0.09	-14.534	-0.09	-14.9629	-0.09	-14.933	-0.09	-14.8367	-0.09	-13.9781	-0.09	-14.3453	-0.09	-13.8933	-0.09	-13.5733	-0.09	-13.3839	-0.09	-13.3179	-0.09	-13.2094	-0.09	-12.9933
-0.08	-14.5345	-0.08	-14.9496	-0.08	-14.9257	-0.08	-14.8436	-0.08	-13.9695	-0.08	-14.3045	-0.08	-13.8704	-0.08	-13.5507	-0.08	-13.3892	-0.08	-13.2955	-0.08	-13.2223	-0.08	-12.9996
-0.07	-14.5339	-0.07	-14.9521	-0.07	-14.9014	-0.07	-14.8322	-0.07	-13.9609	-0.07	-14.3405	-0.07	-13.8909	-0.07	-13.551	-0.07	-13.3634	-0.07	-13.2971	-0.07	-13.2008	-0.07	-12.984
-0.06	-14.5411	-0.06	-14.9485	-0.06	-14.9088	-0.06	-14.8019	-0.06	-13.9515	-0.06	-14.314	-0.06	-13.872	-0.06	-13.5669	-0.06	-13.3634	-0.06	-13.2919	-0.06	-13.2025	-0.06	-12.9895
-0.05	-14.5108	-0.05	-14.9424	-0.05	-14.9009	-0.05	-14.824	-0.05	-13.9421	-0.05	-14.315	-0.05	-13.8675	-0.05	-13.5379	-0.05	-13.3579	-0.05	-13.3126	-0.05	-13.2038	-0.05	-12.9626
-0.04	-14.5221	-0.04	-14.9138	-0.04	-14.9012	-0.04	-14.7998	-0.04	-13.9321	-0.04	-14.3253	-0.04	-13.8676	-0.04	-13.544	-0.04	-13.3503	-0.04	-13.2789	-0.04	-13.1947	-0.04	-12.9711
-0.03	-14.5036	-0.03	-14.9226	-0.03	-14.8752	-0.03	-14.797	-0.03	-13.9232	-0.03	-14.3021	-0.03	-13.8589	-0.03	-13.5281	-0.03	-13.351	-0.03	-13.2815	-0.03	-13.1783	-0.03	-12.9607
-0.02	-14.4744	-0.02	-14.9153	-0.02	-14.8813	-0.02	-14.7832	-0.02	-13.913	-0.02	-14.3032	-0.02	-13.8203	-0.02	-13.5472	-0.02	-13.3464	-0.02	-13.2783	-0.02	-13.1782	-0.02	-12.9448
-0.01	-14.4632	-0.01	-14.905	-0.01	-14.8767	-0.01	-14.7609	-0.01	-13.9039	-0.01	-14.2608	-0.01	-13.8277	-0.01	-13.542	-0.01	-13.3225	-0.01	-13.2664	-0.01	-13.186	-0.01	-12.9082
0	-14.4417	0	-14.881	0	-14.8628	0	-14.7792	0	-13.8941	0	-14.2864	0	-13.8199	0	-13.5676	0	-13.334	0	-13.2584	0	-13.1691	0	-12.9537
0.01	-14.4786	0.01	-14.9244	0.01	-14.849	0.01	-14.7399	0.01	-13.885	0.01	-14.2964	0.01	-13.8144	0.01	-13.5671	0.01	-13.3024	0.01	-13.2425	0.01	-13.1432	0.01	-12.9374
0.02	-14.4379	0.02	-14.8787	0.02	-14.8506	0.02	-14.7599	0.02	-13.8759	0.02	-14.2734	0.02	-13.8273	0.02	-13.5462	0.02	-13.3235	0.02	-13.2382	0.02	-13.1418	0.02	-12.9244
0.03	-14.4293	0.03	-14.8705	0.03	-14.831	0.03	-14.7157	0.03	-13.8661	0.03	-14.2335	0.03	-13.8007	0.03	-13.5436	0.03	-13.3151	0.03	-13.2289	0.03	-13.1432	0.03	-12.9225
0.04	-14.4454	0.04	-14.859	0.04	-14.8143	0.04	-14.7249	0.04	-13.8563	0.04	-14.235	0.04	-13.807	0.04	-13.5239	0.04	-13.2948	0.04	-13.2355	0.04	-13.1431	0.04	-12.8967
0.05	-14.4383	0.05	-14.863	0.05	-14.8268	0.05	-14.7053	0.05	-13.8471	0.05	-14.228	0.05	-13.8066	0.05	-13.5066	0.05	-13.3055	0.05	-13.1922	0.05	-13.1407	0.05	-12.8874
0.06	-14.4328	0.06	-14.857	0.06	-14.8118	0.06	-14.7227	0.06	-13.8375	0.06	-14.2493	0.06	-13.7822	0.06	-13.4841	0.06	-13.3021	0.06	-13.1903	0.06	-13.103	0.06	-12.8982
0.07	-14.3899	0.07	-14.8494	0.07	-14.803	0.07	-14.7236	0.07	-13.8282	0.07	-14.2304	0.07	-13.7875	0.07	-13.5033	0.07	-13.2913	0.07	-13.2156	0.07	-13.1243	0.07	-12.8985
0.08	-14.4113	0.08	-14.8458	0.08	-14.8096	0.08	-14.7061	0.08	-13.8191	0.08	-14.2234	0.08	-13.7575	0.08	-13.4701	0.08	-13.2788	0.08	-13.1947	0.08	-13.1155	0.08	-12.8755
0.09	-14.3934	0.09	-14.818	0.09	-14.8032	0.09	-14.7055	0.09	-13.8102	0.09	-14.2073	0.09	-13.7693	0.09	-13.4783	0.09	-13.2731	0.09	-13.1865	0.09	-13.0984	0.09	-12.8641
0.1	-14.3849	0.1	-14.8143	0.1	-14.7829	0.1	-14.6953	0.1	-13.8005	0.1	-14.2104	0.1	-13.7705	0.1	-13.4654	0.1	-13.2644	0.1	-13.1918	0.1	-13.1076	0.1	-12.8472
0.11	-14.3906	0.11	-14.8187	0.11	-14.756	0.11	-14.6947	0.11	-13.7912	0.11	-14.1904	0.11	-13.7305	0.11	-13.4602	0.11	-13.2683	0.11	-13.1694	0.11	-13.0909	0.11	-12.8682
0.12	-14.3776	0.12	-14.7737	0.12	-14.7823	0.12	-14.6674	0.12	-13.7824	0.12	-14.2213	0.12	-13.7265	0.12	-13.4486	0.12	-13.2637	0.12	-13.1671	0.12	-13.0843	0.12	-12.8459
0.13	-14.377	0.13	-14.7896	0.13	-14.7696	0.13	-14.6601	0.13	-13.774	0.13	-14.1883	0.13	-13.7306	0.13	-13.4286	0.13	-13.2686	0.13	-13.1477	0.13	-13.0913	0.13	-12.834
0.14	-14.3319	0.14	-14.7884	0.14	-14.7694	0.14	-14.6476	0.14	-13.7635	0.14	-14.1609	0.14	-13.7149	0.14	-13.4469	0.14	-13.2431	0.14	-13.1313	0.14	-13.0573	0.14	-12.8344
0.15	-14.34	0.15	-14.7739	0.15	-14.7287	0.15	-14.5995	0.15	-13.7562	0.15	-14.1683	0.15	-13.7112	0.15	-13.4366	0.15	-13.2325	0.15	-13.1163	0.15	-13.0564	0.15	-12.8039
0.16	-14.3468	0.16	-14.7657	0.16	-14.7299	0.16	-14.6407	0.16	-13.7481	0.16	-14.1315	0.16	-13.7157	0.16	-13.4344	0.16	-13.2279	0.16	-13.116	0.16	-13.0444	0.16	-12.8156
0.17	-14.3399	0.17	-14.7526	0.17	-14.7309	0.17	-14.6349	0.17	-13.7374	0.17	-14.1334	0.17	-13.6867	0.17	-13.4104	0.17	-13.2273	0.17	-13.129	0.17	-13.0532	0.17	-12.8056
0.18	-14.3379	0.18	-14.7294	0.18	-14.7009	0.18	-14.6208	0.18	-13.7283	0.18	-14.1392	0.18	-13.7021	0.18	-13.4062	0.18	-13.2162	0.18	-13.1128	0.18	-13.0474	0.18	-12.791
0.19	-14.3005	0.19	-14.7368	0.19	-14.73	0.19	-14.614	0.19	-13.7192	0.19	-14.1201	0.19	-13.6938	0.19	-13.3715	0.19	-13.2263	0.19	-13.1051	0.19	-13.0364	0.19	-12.7704
0.2	-14.3204	0.2	-14.7404	0.2	-14.7127	0.2	-14.5779	0.2	-13.7103	0.2	-14.1512	0.2	-13.675	0.2	-13.3917	0.2	-13.1964	0.2	-13.0836	0.2	-13.0382	0.2	-12.7879
0.21	-14.2888	0.21	-14.7104	0.21	-14.6908	0.21	-14.5813	0.21	-13.7008	0.21	-14.1139	0.21	-13.6737	0.21	-13.3647	0.21	-13.1774	0.21	-13.0693	0.21	-12.9993	0.21	-12.7708
0.22	-14.2639	0.22	-14.7077	0.22	-14.6961	0.22	-14.5879	0.22	-13.6926	0.22	-14.1103	0.22	-13.6473	0.22	-13.3561	0.22	-13.1879	0.22	-13.0783	0.22	-12.9968	0.22	-12.7597
0.23	-14.2765	0.23	-14.7029	0.23	-14.645	0.23	-14.5525	0.23	-13.6837	0.23	-14.0796	0.23	-13.6553	0.23	-13.342	0.23	-13.1768	0.23	-13.0175	0.23	-13.004	0.23	-12.7523
0.24	-14.2929	0.24	-14.6773	0.24	-14.6647	0.24	-14.5767	0.24	-13.6738	0.24	-14.0843	0.24	-13.6333	0.24	-13.3333	0.24	-13.1811	0.24	-13.0509	0.24	-13.002	0.24	-12.7347
0.25	-14.2516	0.25	-14.6672	0.25	-14.6533	0.25	-14.5419	0.25	-13.6653	0.25	-14.0878	0.25	-13.6534	0.25	-13.3148	0.25	-13.1629	0.25	-13.0335	0.25	-12.9752	0.25	-12.7439
0.26	-14.2292	0.26	-14.6708	0.26	-14.6333	0.26	-14.5252	0.26	-13.6551	0.26	-14.0963	0.26	-13.6164	0.26	-13.2721	0.26	-13.1489	0.26	-12.9874	0.26	-12.978	0.26	-12.7185
0.27	-14.2463	0.27	-14.653	0.27	-14.6423	0.27	-14.538	0.27	-13.6461	0.27	-14.0532	0.27	-13.6136	0.27	-13.3014	0.27	-13.152	0.27	-12.9878	0.27	-12.9677	0.27	-12.7169
0.28	-14.2301	0.28	-14.6501	0.28	-14.616	0.28	-14.5464	0.28	-13.6376	0.28	-14.0544	0.28	-13.6035	0.28	-13.2785	0.28	-13.1409	0.28	-12.9945	0.28	-12.9556	0.28	-12.6951
0.29	-14.2192	0.29	-14.6242	0.29	-14.6094	0.29	-14.5228	0.29	-13.6281	0.29	-14.0365	0.29	-13.5867	0.29	-13.2638	0.29	-13.1149	0.29	-12.9601	0.29	-12.9445	0.29	-12.7016
0.3	-14.2342	0.3	-14.6226	0.3	-14.6014	0.3	-14.5211	0.3	-13.6182	0.3	-14.02	0.3	-13.5891	0.3	-13.2752	0.3	-13.1546	0.3	-12.9541	0.3	-12.9182	0.3	-12.6739
0.31	-14.1901	0.31	-14.625	0.31	-14.5775	0.31	-14.5122	0.31	-13.6096	0.31	-14.0352	0.31	-13.5779	0.31	-13.2526	0.31	-13.1166	0.31	-12.9298	0.31	-12.9177	0.31	-12.6739
0.32	-14.1717	0.32	-14.6052	0.32	-14.6043	0.32	-14.4959	0.32	-13.5996	0.32	-14.0215	0.32	-13.545	0.32	-13.2319	0.32	-13.108	0.32	-12.927	0.32	-12.9245	0.32	-12.6518
0.33	-14.1766	0.33	-14.5825	0.33	-14.5782	0.33	-14.488	0.33	-13.5899	0.33	-13.9786	0.33	-13.5409	0.33	-13.2163	0.33	-13.1	0.33	-12.9031	0.33	-12.9036	0.33	-12.6468
0.34	-14.1757	0.34	-14.585	0.34	-14.5476	0.34	-14.481	0.34	-13.5799	0.34	-14.006	0.34	-13.5514	0.34	-13.2198	0.34	-13.0709	0.34	-12.9005	0.34	-12.9023	0.34	-12.6252
0.35	-14.1518	0.35	-14.5627	0.35	-14.5488	0.35	-14.4502	0.35	-13.5701	0.35	-13.9892	0.35	-13.5307	0.35	-13.1862	0.35	-13.0786	0.35	-12.9382	0.35	-12.8924	0.35	-12.6212
0.36	-14.1532	0.36	-14.5459	0.36	-14.5397	0.36	-14.4482	0.36	-13.5597	0.36	-13.9544	0.36	-13.5347	0.36	-13.1827	0.36	-13.073	0.36	-12.9614	0.36	-12.8706	0.36	-12.6108
0.37	-14.1343	0.37	-14.5283	0.37	-14.5372	0.37	-14.4461	0.37	-13.5518	0.37	-13.9638	0.37	-13.5286	0.37	-13.1732	0.37	-13.0404	0.37	-12.9264	0.37	-12.8505	0.37	-12.5993
0.38	-14.1144	0.38	-14.5462	0.38	-14.5032	0.38	-14.4119	0.38	-13.5393	0.38	-13.9456	0.38	-13.4889	0.38	-13.1756	0.38	-13.0341	0.38	-12.882	0.38	-12.8511	0.38	-12.5834
0.39	-14.0797	0.39	-14.5346	0.39	-14.4898	0.39	-14.4128	0.39	-13.5276	0.39	-13.9428	0.39	-13.4901	0.39	-13.1614	0.39	-13.043	0.39	-12.8912	0.39	-12.8562	0.39	-12.5621
0.4	-14.082	0.4	-14.4697	0.4	-14.4585	0.4	-14.4042	0.4	-13.5163	0.4	-13.9296	0.4	-13.4739	0.4	-13.1593	0.4	-13.029	0.4	-12.8592	0.4	-12.8319	0.4	-12.5571
0.41	-14.0769	0.41	-14.4883	0.41	-14.458	0.41	-14.3902	0.41	-13.5061	0.41	-13.8911	0.41	-13.4745	0.41	-13.1496	0.41	-13.0119	0.41	-12.8596	0.41	-12.8515	0.41	-12.5468
0.42	-14.0635	0.42	-14.494	0.42	-14.4545	0.42	-14.3727	0.42	-13.4946	0.42	-13.9027	0.42	-13.4568	0.42	-13.1292	0.42	-12.99	0.42	-12.8194	0.42	-12.8174	0.42	-12.5205
0.43	-14.0602	0.43	-14.4421	0.43	-14.4461	0.43	-14.3398	0.43	-13.4829	0.43	-13.9079	0.43	-13.423	0.43	-13.1084	0.43	-13.0066	0.43	-12.8232	0.43	-12.7893	0.43	-12.4875
0.44	-14.0203	0.44	-14.4576	0.44	-14.4396	0.44	-14.3302	0.44	-13.4704	0.44	-13.8841	0.44	-13.4273	0.44	-13.0966	0.44	-12.9639	0.44	-12.7894	0.44	-12.8102	0.44	-12.4692
0.45	-14.0409	0.45	-14.4322	0.45	-14.4072	0.45	-14.3485	0.45	-13.4592	0.45	-13.8724	0.45	-13.4175	0.45	-13.0767	0.45	-12.9864	0.45	-12.7695	0.45	-12.7714	0.45	-12.4675
0.46	-14.0407	0.46	-14.4122	0.46	-14.3961	0.46	-14.3306	0.46	-13.4465	0.46	-13.8665	0.46	-13.4073	0.46	-13.07	0.46	-12.9647	0.46	-12.7533	0.46	-12.7544	0.46	-12.4548
0.47	-14.0091	0.47	-14.4132	0.47	-14.3695	0.47	-14.3239	0.47	-13.4335	0.47	-13.8428	0.47	-13.3889	0.47	-13.0681	0.47	-12.9125	0.47	-12.7371	0.47	-12.7492	0.47	-12.4186
0.48	-13.9901	0.48	-14.3932	0.48	-14.363	0.48	-14.2846	0.48	-13.4201	0.48	-13.8381	0.48	-13.3695	0.48	-13.0597	0.48	-12.8996	0.48	-12.7102	0.48	-12.7173	0.48	-12.4188
0.49	-13.9864	0.49	-14.3406	0.49	-14.3403	0.49	-14.2795	0.49	-13.4054	0.49	-13.822	0.49	-13.346	0.49	-13.0221	0.49	-12.901	0.49	-12.6874	0.49	-12.7133	0.49	-12.3986
0.5	-13.9403	0.5	-14.3553	0.5	-14.3095	0.5	-14.259	0.5	-13.3925	0.5	-13.7915	0.5	-13.3429	0.5	-13.0513	0.5	-12.8851	0.5	-12.6657	0.5	-12.6865	0.5	-12.3572
0.51	-13.9228	0.51	-14.3432	0.51	-14.3281	0.51	-14.2505	0.51	-13.3778	0.51	-13.7971	0.51	-13.3345	0.51	-13.0328	0.51	-12.8818	0.51	-12.6377	0.51	-12.6669	0.51	-12.3566
0.52	-13.8987	0.52	-14.2998	0.52	-14.312	0.52	-14.2425	0.52	-13.3631	0.52	-13.7459	0.52	-13.303	0.52	-13.0107	0.52	-12.8525	0.52	-12.6059	0.52	-12.6553	0.52	-12.3353
0.53	-13.8976	0.53	-14.2849	0.53	-14.2637	0.53	-14.2166	0.53	-13.3474	0.53	-13.7612	0.53	-13.3032	0.53	-13.0054	0.53	-12.8316	0.53	-12.6006	0.53	-12.6307	0.53	-12.2978
0.54	-13.8872	0.54	-14.2534	0.54	-14.2653	0.54	-14.198	0.54	-13.331	0.54	-13.7345	0.54	-13.2507	0.54	-12.9743	0.54	-12.8036	0.54	-12.56	0.54	-12.6156	0.54	-12.2846
0.55	-13.8538	0.55	-14.2495	0.55	-14.2316	0.55	-14.1611	0.55	-13.3146	0.55	-13.7265	0.55	-13.2528	0.55	-12.9744	0.55	-12.7848	0.55	-12.5458	0.55	-12.5969	0.55	-12.2368
0.56	-13.8274	0.56	-14.2232	0.56	-14.2213	0.56	-14.1459	0.56	-13.2973	0.56	-13.697	0.56	-13.2313	0.56	-12.9362	0.56	-12.7836	0.56	-12.5205	0.56	-12.5622	0.56	-12.2217
0.57	-13.7964	0.57	-14.1809	0.57	-14.1986	0.57	-14.1316	0.57	-13.2788	0.57	-13.6708	0.57	-13.2157	0.57	-12.9168	0.57	-12.7666	0.57	-12.5106	0.57	-12.533	0.57	-12.1956
0.58	-13.8006	0.58	-14.1531	0.58	-14.1551	0.58	-14.0745	0.58	-13.259	0.58	-13.6652	0.58	-13.1857	0.58	-12.8659	0.58	-12.7193	0.58	-12.4473	0.58	-12.5014	0.58	-12.1549
0.59	-13.7547	0.59	-14.1226	0.59	-14.1267	0.59	-14.0846	0.59	-13.2383	0.59	-13.6191	0.59	-13.1632	0.59	-12.8721	0.59	-12.7114	0.59	-12.4374	0.59	-12.4847	0.59	-12.1331
0.6	-13.7002	0.6	-14.1149	0.6	-14.1051	0.6	-14.0512	0.6	-13.2162	0.6	-13.5905	0.6	-13.1285	0.6	-12.8107	0.6	-12.7072	0.6	-12.3871	0.6	-12.4364	0.6	-12.1056
0.61	-13.6822	0.61	-14.0747	0.61	-14.0451	0.61	-14.0455	0.61	-13.1931	0.61	-13.5757	0.61	-13.1061	0.61	-12.8126	0.61	-12.65	0.61	-12.3612	0.61	-12.4015	0.61	-12.053
0.62	-13.6286	0.62	-14.0155	0.62	-14.0424	0.62	-13.9796	0.62	-13.1672	0.62	-13.5311	0.62	-13.0709	0.62	-12.7902	0.62	-12.6135	0.62	-12.293	0.62	-12.3922	0.62	-12.0115
0.63	-13.6021	0.63	-13.9784	0.63	-14.0044	0.63	-13.9452	0.63	-13.1397	0.63	-13.4999	0.63	-13.0305	0.63	-12.7485	0.63	-12.5792	0.63	-12.2567	0.63	-12.3655	0.63	-11.9641
0.64	-13.5031	0.64	-13.9176	0.64	-13.9517	0.64	-13.9349	0.64	-13.1094	0.64	-13.4756	0.64	-13.0078	0.64	-12.709	0.64	-12.5587	0.64	-12.2352	0.64	-12.3021	0.64	-11.9186
0.65	-13.4639	0.65	-13.8483	0.65	-13.8834	0.65	-13.8755	0.65	-13.0768	0.65	-13.437	0.65	-12.9608	0.65	-12.6777	0.65	-12.5141	0.65	-12.1679	0.65	-12.2616	0.65	-11.8486
0.66	-13.4146	0.66	-13.8021	0.66	-13.8384	0.66	-13.8497	0.66	-13.042	0.66	-13.3998	0.66	-12.9217	0.66	-12.6065	0.66	-12.487	0.66	-12.1341	0.66	-12.2666	0.66	-11.8057
0.67	-13.2962	0.67	-13.6854	0.67	-13.7638	0.67	-13.8052	0.67	-13.003	0.67	-13.3216	0.67	-12.8768	0.67	-12.5721	0.67	-12.4272	0.67	-12.0852	0.67	-12.2669	0.67	-11.7639
0.68	-13.2108	0.68	-13.5915	0.68	-13.7022	0.68	-13.7198	0.68	-12.9577	0.68	-13.2767	0.68	-12.8337	0.68	-12.5175	0.68	-12.361	0.68	-12.0205	0.68	-12.2071	0.68	-11.6842
0.69	-13.0788	0.69	-13.4756	0.69	-13.6059	0.69	-13.6675	0.69	-12.9057	0.69	-13.2409	0.69	-12.7721	0.69	-12.4653	0.69	-12.2922	0.69	-11.9739	0.69	-12.1335	0.69	-11.6358
0.7	-12.9098	0.7	-13.3167	0.7	-13.4766	0.7	-13.6009	0.7	-12.8464	0.7	-13.17	0.7	-12.7055	0.7	-12.4197	0.7	-12.2602	0.7	-11.9171	0.7	-12.0637	0.7	-11.5494
0.71	-12.6983	0.71	-13.1279	0.71	-13.3409	0.71	-13.5153	0.71	-12.7781	0.71	-13.1007	0.71	-12.6605	0.71	-12.3581	0.71	-12.1761	0.71	-11.8359	0.71	-11.9847	0.71	-11.4626
0.72	-12.4509	0.72	-12.8907	0.72	-13.1532	0.72	-13.3997	0.72	-12.6972	0.72	-13.0332	0.72	-12.5748	0.72	-12.2678	0.72	-12.1102	0.72	-11.7795	0.72	-11.8656	0.72	-11.3757
0.73	-12.1328	0.73	-12.5593	0.73	-12.9277	0.73	-13.2676	0.73	-12.6022	0.73	-12.918	0.73	-12.4809	0.73	-12.1749	0.73	-12.0271	0.73	-11.6753	0.73	-11.761	0.73	-11.2497
0.74	-11.6883	0.74	-12.1748	0.74	-12.6382	0.74	-13.1045	0.74	-12.4894	0.74	-12.8154	0.74	-12.3737	0.74	-12.105	0.74	-11.9205	0.74	-11.5475	0.74	-11.6501	0.74	-11.144
0.75	-11.1357	0.75	-11.6368	0.75	-12.2778	0.75	-12.9174	0.75	-12.3525	0.75	-12.6982	0.75	-12.2545	0.75	-11.972	0.75	-11.8193	0.75	-11.4507	0.75	-11.5274	0.75	-11.0568
0.76	-10.4488	0.76	-10.9519	0.76	-11.8059	0.76	-12.7023	0.76	-12.184	0.76	-12.5411	0.76	-12.1256	0.76	-11.8552	0.76	-11.6709	0.76	-11.349	0.76	-11.3989	0.76	-10.9189
0.77	-9.52296	0.77	-10.1005	0.77	-11.1847	0.77	-12.3979	0.77	-11.9772	0.77	-12.3176	0.77	-11.9511	0.77	-11.7024	0.77	-11.5409	0.77	-11.2019	0.77	-11.2747	0.77	-10.8
0.78	-8.38148	0.78	-9.02076	0.78	-10.4221	0.78	-11.9844	0.78	-11.7168	0.78	-12.104	0.78	-11.7447	0.78	-11.5233	0.78	-11.3644	0.78	-11.0697	0.78	-11.1052	0.78	-10.6434
0.79	-6.96112	0.79	-7.67265	0.79	-9.39933	0.79	-11.499	0.79	-11.3875	0.79	-11.7958	0.79	-11.5295	0.79	-11.2962	0.79	-11.1733	0.79	-10.8473	0.79	-10.9135	0.79	-10.4678
0.8	-5.21619	0.8	-6.00601	0.8	-8.1496	0.8	-10.8482	0.8	-10.9695	0.8	-11.4173	0.8	-11.2038	0.8	-11.0257	0.8	-10.9096	0.8	-10.6211	0.8	-10.6998	0.8	-10.2641
0.81	-3.13901	0.81	-3.98655	0.81	-6.6157	0.81	-10.021	0.81	-10.4357	0.81	-10.9258	0.81	-10.8691	0.81	-10.6956	0.81	-10.6323	0.81	-10.3593	0.81	-10.4219	0.81	-10.0213
0.82	-0.6861	0.82	-1.62332	0.82	-4.74184	0.82	-8.99419	0.82	-9.74985	0.82	-10.3511	0.82	-10.3977	0.82	-10.3065	0.82	-10.271	0.82	-10.0304	0.82	-10.1015	0.82	-9.7552
0.83	2.12556	0.83	1.08969	0.83	-2.49776	0.83	-7.69535	0.83	-8.86458	0.83	-9.58848	0.83	-9.83444	0.83	-9.77665	0.83	-9.81673	0.83	-9.63422	0.83	-9.74372	0.83	-9.42928
0.84	5.31951	0.84	4.16592	0.84	0.0852	0.84	-6.10451	0.84	-7.73586	0.84	-8.66601	0.84	-9.12354	0.84	-9.16405	0.84	-9.28471	0.84	-9.1395	0.84	-9.30493	0.84	-9.06318
0.85	8.84175	0.85	7.6309	0.85	3.01345	0.85	-4.17674	0.85	-6.30049	0.85	-7.49865	0.85	-8.24143	0.85	-8.39437	0.85	-8.60103	0.85	-8.55482	0.85	-8.73731	0.85	-8.60964
0.86	12.7095	0.86	11.3967	0.86	6.3191	0.86	-1.92093	0.86	-4.47783	0.86	-6.10883	0.86	-7.16103	0.86	-7.41647	0.86	-7.78395	0.86	-7.83101	0.86	-8.10211	0.86	-8.07534
0.87	16.8644	0.87	15.4775	0.87	9.94426	0.87	0.68372	0.87	-2.24631	0.87	-4.40359	0.87	-5.85614	0.87	-6.25214	0.87	-6.78619	0.87	-6.93546	0.87	-7.30404	0.87	-7.43726
0.88	21.2855	0.88	19.8195	0.88	13.8714	0.88	3.63256	0.88	0.44877	0.88	-2.41704	0.88	-4.28251	0.88	-4.84847	0.88	-5.57592	0.88	-5.87064	0.88	-6.32099	0.88	-6.68883
0.89	25.9597	0.89	24.4185	0.89	18.0673	0.89	6.94623	0.89	3.69458	0.89	-0.13543	0.89	-2.44395	0.89	-2.92558	0.89	-4.12556	0.89	-4.5367	0.89	-5.17686	0.89	-5.79372
0.9	30.8712	0.9	29.2663	0.9	22.5494	0.9	10.5721	0.9	7.51754	0.9	2.4574	0.9	-0.31614	0.9	-0.9814	0.9	-2.43498	0.9	-3.01376	0.9	-3.80717	0.9	-4.71883
0.91	35.9744	0.91	34.2912	0.91	27.2365	0.91	14.4784	0.91	11.8708	0.91	5.35004	0.91	2.08072	0.91	1.23721	0.91	-0.50224	0.91	-1.23853	0.91	-2.2287	0.91	-3.46188
0.92	41.251	0.92	39.5152	0.92	32.1291	0.92	18.6514	0.92	16.7714	0.92	8.51363	0.92	4.76901	0.92	3.64186	0.92	1.6861	0.92	0.7844	0.92	-0.41121	0.92	-2.03139
0.93	46.6962	0.93	44.8897	0.93	37.2156	0.93	23.0781	0.93	22.2066	0.93	11.9501	0.93	7.7157	0.93	6.43512	0.93	4.13004	0.93	3.05505	0.93	1.62332	0.93	-0.39462
0.94	52.3518	0.94	50.4894	0.94	42.4862	0.94	27.7419	0.94	28.1659	0.94	15.6343	0.94	10.9253	0.94	9.48126	0.94	6.85691	0.94	5.59161	0.94	3.88789	0.94	1.44395
0.95	58.0764	0.95	56.157	0.95	47.9285	0.95	32.5877	0.95	34.5684	0.95	19.5244	0.95	14.3496	0.95	12.7555	0.95	9.78726	0.95	8.35381	0.95	6.39552	0.95	3.47085
0.96	63.9259	0.96	61.9433	0.96	53.4738	0.96	37.6017	0.96	41.4049	0.96	23.6144	0.96	17.9891	0.96	16.2553	0.96	12.9325	0.96	11.3247	0.96	9.09175	0.96	5.71045
0.97	69.897	0.97	67.8683	0.97	59.1535	0.97	42.805	0.97	48.659	0.97	27.8998	0.97	21.8305	0.97	19.9731	0.97	16.2853	0.97	14.5203	0.97	11.997	0.97	8.13157
0.98	75.9541	0.98	73.87	0.98	64.929	0.98	48.137	0.98	56.3185	0.98	32.337	0.98	25.8375	0.98	23.8682	0.98	19.8127	0.98	17.8902	0.98	15.07	0.98	10.7111
0.99	82.1021	0.99	79.9647	0.99	70.8121	0.99	53.6428	0.99	64.2491	0.99	36.9225	0.99	29.9999	0.99	27.9398	0.99	23.4969	0.99	21.4338	0.99	18.3149	0.99	13.4528
1	88.3347	1	86.1506	1	76.791	1	59.2319	1	72.4882	1	41.6441	1	34.3122	1	32.1748	1	27.3416	1	25.1325	1	21.7097	1	16.3415
1.01	94.6629	1.01	92.4311	1.01	82.8665	1.01	64.9441	1.01	81.0219	1.01	46.4985	1.01	38.7647	1.01	36.5535	1.01	31.3291	1.01	28.9938	1.01	25.2541	1.01	19.3818
1.02	101.042	1.02	98.7568	1.02	89.004	1.02	70.7362	1.02	89.781	1.02	51.4978	1.02	43.3258	1.02	41.0514	1.02	35.4341	1.02	32.967	1.02	28.9192	1.02	22.538
1.03	107.482	1.03	105.154	1.03	95.2102	1.03	76.6237	1.03	98.77	1.03	56.5516	1.03	48.0336	1.03	45.6488	1.03	39.654	1.03	37.0645	1.03	32.7007	1.03	25.8115
1.04	114.007	1.04	111.636	1.04	101.508	1.04	82.6163	1.04	108.006	1.04	61.7206	1.04	52.8224	1.04	50.4334	1.04	43.9998	1.04	41.2932	1.04	36.6114	1.04	29.2107
1.05	120.573	1.05	118.153	1.05	107.851	1.05	88.6687	1.05	117.407	1.05	66.9647	1.05	57.6945	1.05	55.2669	1.05	48.4724	1.05	45.6129	1.05	40.6132	1.05	32.7063
1.06	127.184	1.06	124.719	1.06	114.245	1.06	94.7905	1.06	126.981	1.06	72.2837	1.06	62.6487	1.06	60.1939	1.06	52.9947	1.06	50.0684	1.06	44.7089	1.06	36.2967
1.07	133.841	1.07	131.335	1.07	120.691	1.07	100.979	1.07	136.72	1.07	77.6792	1.07	67.6874	1.07	65.2103	1.07	57.6082	1.07	54.5771	1.07	48.9358	1.07	39.9841
1.08	140.569	1.08	138.019	1.08	127.212	1.08	107.251	1.08	146.646	1.08	83.1638	1.08	72.8187	1.08	70.3239	1.08	62.3205	1.08	59.1895	1.08	53.2255	1.08	43.7733
1.09	147.318	1.09	144.724	1.09	133.759	1.09	113.562	1.09	156.689	1.09	88.6999	1.09	78.0057	1.09	75.5065	1.09	67.0952	1.09	63.8705	1.09	57.5869	1.09	47.6723
1.1	154.11	1.1	151.479	1.1	140.353	1.1	119.935	1.1	166.867	1.1	94.2973	1.1	83.2687	1.1	80.7636	1.1	71.9499	1.1	68.6338	1.1	62.0291	1.1	51.6229
1.11	160.942	1.11	158.27	1.11	146.989	1.11	126.359	1.11	177.177	1.11	99.9605	1.11	88.5959	1.11	86.0928	1.11	76.8767	1.11	73.4762	1.11	66.5527	1.11	55.6551
1.12	167.835	1.12	165.116	1.12	153.689	1.12	132.852	1.12	187.636	1.12	105.698	1.12	94.0024	1.12	91.5079	1.12	81.8875	1.12	78.4036	1.12	71.1612	1.12	59.7766
1.13	174.738	1.13	171.982	1.13	160.403	1.13	139.378	1.13	198.173	1.13	111.469	1.13	99.4535	1.13	96.9729	1.13	86.9473	1.13	83.389	1.13	75.826	1.13	63.9619
1.14	181.668	1.14	178.873	1.14	167.149	1.14	145.94	1.14	208.808	1.14	117.293	1.14	104.959	1.14	102.501	1.14	92.0712	1.14	88.4406	1.14	80.5592	1.14	68.2205
1.15	188.656	1.15	185.818	1.15	173.953	1.15	152.569	1.15	219.58	1.15	123.186	1.15	110.537	1.15	108.103	1.15	97.2713	1.15	93.5707	1.15	85.3733	1.15	72.5635
1.16	195.65	1.16	192.775	1.16	180.771	1.16	159.221	1.16	230.419	1.16	129.11	1.16	116.152	1.16	113.751	1.16	102.516	1.16	98.7517	1.16	90.2369	1.16	76.9606
1.17	202.675	1.17	199.763	1.17	187.619	1.17	165.914	1.17	241.345	1.17	135.078	1.17	121.824	1.17	119.452	1.17	107.823	1.17	103.996	1.17	95.1652	1.17	81.4308
1.18	209.725	1.18	206.773	1.18	194.493	1.18	172.641	1.18	252.356	1.18	141.089	1.18	127.539	1.18	125.208	1.18	113.178	1.18	109.298	1.18	100.155	1.18	85.9627
1.19	216.824	1.19	213.831	1.19	201.422	1.19	179.425	1.19	263.482	1.19	147.165	1.19	133.321	1.19	131.037	1.19	118.604	1.19	114.669	1.19	105.217	1.19	90.5737
1.2	223.925	1.2	220.899	1.2	208.353	1.2	186.231	1.2	274.656	1.2	153.261	1.2	139.135	1.2	136.901	1.2	124.072	1.2	120.088	1.2	110.321	1.2	95.2332
1.21	231.047	1.21	227.981	1.21	215.309	1.21	193.057	1.21	285.895	1.21	159.397	1.21	144.989	1.21	142.81	1.21	129.583	1.21	125.558	1.21	115.48	1.21	99.9507
1.22	238.224	1.22	235.117	1.22	222.32	1.22	199.951	1.22	297.254	1.22	165.597	1.22	150.912	1.22	148.794	1.22	135.168	1.22	131.098	1.22	120.712	1.22	104.746
1.23	245.394	1.23	242.255	1.23	229.332	1.23	206.853	1.23	308.641	1.23	171.813	1.23	156.86	1.23	154.812	1.23	140.783	1.23	136.674	1.23	125.981	1.23	109.583
1.24	252.585	1.24	249.41	1.24	236.362	1.24	213.777	1.24	320.088	1.24	178.064	1.24	162.847	1.24	160.863	1.24	146.441	1.24	142.297	1.24	131.3	1.24	114.476
1.25	259.797	1.25	256.582	1.25	243.415	1.25	220.734	1.25	331.6	1.25	184.35	1.25	168.869	1.25	166.951	1.25	152.143	1.25	147.97	1.25	136.664	1.25	119.42
1.26	267.051	1.26	263.803	1.26	250.518	1.26	227.748	1.26	343.216	1.26	190.695	1.26	174.957	1.26	173.111	1.26	157.911	1.26	153.709	1.26	142.101	1.26	124.435
1.27	274.312	1.27	271.031	1.27	257.624	1.27	234.775	1.27	354.864	1.27	197.057	1.27	181.07	1.27	179.306	1.27	163.712	1.27	159.484	1.27	147.573	1.27	129.495
1.28	281.582	1.28	278.265	1.28	264.748	1.28	241.821	1.28	366.562	1.28	203.451	1.28	187.212	1.28	185.529	1.28	169.547	1.28	165.3	1.28	153.088	1.28	134.596
1.29	288.896	1.29	285.542	1.29	271.912	1.29	248.915	1.29	378.347	1.29	209.892	1.29	193.407	1.29	191.811	1.29	175.441	1.29	171.175	1.29	158.659	1.29	139.766
1.3	296.201	1.3	292.816	1.3	279.07	1.3	256.016	1.3	390.153	1.3	216.348	1.3	199.625	1.3	198.132	1.3	181.359	1.3	177.08	1.3	164.263	1.3	144.96
1.31	303.527	1.31	300.106	1.31	286.252	1.31	263.139	1.31	402.015	1.31	222.835	1.31	205.876	1.31	204.476	1.31	187.315	1.31	183.022	1.31	169.908	1.31	150.208
1.32	310.873	1.32	307.42	1.32	293.457	1.32	270.296	1.32	413.935	1.32	229.356	1.32	212.162	1.32	210.865	1.32	193.312	1.32	189.008	1.32	175.594	1.32	155.502
1.33	318.256	1.33	314.774	1.33	300.702	1.33	277.497	1.33	425.937	1.33	235.923	1.33	218.507	1.33	217.307	1.33	199.368	1.33	195.058	1.33	181.345	1.33	160.857
1.34	325.632	1.34	322.117	1.34	307.939	1.34	284.699	1.34	437.948	1.34	242.501	1.34	224.858	1.34	223.765	1.34	205.439	1.34	201.124	1.34	187.115	1.34	166.242
1.35	333.018	1.35	329.468	1.35	315.191	1.35	291.916	1.35	450	1.35	249.102	1.35	231.239	1.35	230.253	1.35	211.54	1.35	207.222	1.35	192.919	1.35	171.66
1.36	340.421	1.36	336.841	1.36	322.461	1.36	299.161	1.36	462.098	1.36	255.73	1.36	237.653	1.36	236.777	1.36	217.679	1.36	213.362	1.36	198.759	1.36	177.123
1.37	347.863	1.37	344.251	1.37	329.768	1.37	306.455	1.37	474.284	1.37	262.408	1.37	244.118	1.37	243.351	1.37	223.871	1.37	219.56	1.37	204.662	1.37	182.644
1.38	355.299	1.38	351.652	1.38	337.076	1.38	313.741	1.38	486.473	1.38	269.094	1.38	250.594	1.38	249.941	1.38	230.078	1.38	225.771	1.38	210.582	1.38	188.19
1.39	362.749	1.39	359.071	1.39	344.4	1.39	321.059	1.39	498.709	1.39	275.807	1.39	257.098	1.39	256.567	1.39	236.322	1.39	232.02	1.39	216.534	1.39	193.772
1.4	370.235	1.4	366.525	1.4	351.76	1.4	328.418	1.4	511.023	1.4	282.566	1.4	263.655	1.4	263.241	1.4	242.617	1.4	238.323	1.4	222.542	1.4	199.409
1.41	377.721	1.41	373.978	1.41	359.119	1.41	335.776	1.41	523.81	1.41	289.336	1.41	270.219	1.41	269.93	1.41	248.923	1.41	244.646	1.41	228.571	1.41	205.074
1.42	385.203	1.42	381.432	1.42	366.48	1.42	343.144	1.42	536.131	1.42	296.112	1.42	276.8	1.42	276.64	1.42	255.249	1.42	250.984	1.42	234.625	1.42	210.76
1.43	392.707	1.43	388.908	1.43	373.861	1.43	350.542	1.43	548.51	1.43	302.921	1.43	283.415	1.43	283.384	1.43	261.616	1.43	257.366	1.43	240.711	1.43	216.489
1.44	400.251	1.44	396.42	1.44	381.284	1.44	357.982	1.44	560.984	1.44	309.783	1.44	290.081	1.44	290.184	1.44	268.032	1.44	263.802	1.44	246.853	1.44	222.272
1.45	407.779	1.45	403.916	1.45	388.698	1.45	365.412	1.45	573.452	1.45	316.637	1.45	296.746	1.45	296.983	1.45	274.448	1.45	270.243	1.45	253.003	1.45	228.065
1.46	415.316	1.46	411.43	1.46	396.118	1.46	372.866	1.46	585.956	1.46	323.513	1.46	303.438	1.46	303.81	1.46	280.895	1.46	276.711	1.46	259.184	1.46	233.892
1.47	422.892	1.47	418.97	1.47	403.58	1.47	380.359	1.47	598.539	1.47	330.434	1.47	310.177	1.47	310.685	1.47	287.391	1.47	283.227	1.47	265.412	1.47	239.765
1.48	430.462	1.48	426.509	1.48	411.031	1.48	387.849	1.48	611.127	1.48	337.36	1.48	316.917	1.48	317.565	1.48	293.893	1.48	289.755	1.48	271.651	1.48	245.658
1.49	438.032	1.49	434.06	1.49	418.493	1.49	395.358	1.49	623.746	1.49	344.299	1.49	323.68	1.49	324.476	1.49	300.419	1.49	296.315	1.49	277.922	1.49	251.577
1.5	445.627	1.5	441.623	1.5	425.976	1.5	402.882	1.5	636.41	1.5	351.268	1.5	330.474	1.5	331.413	1.5	306.981	1.5	302.902	1.5	284.22	1.5	257.536

## Sheet: Fig.3b
0	-5.54149	-5.29566	-5.04358	-4.79149	-4.54983	-4.29566	-4.05399	-3.78941	-3.55399	-3.29149	-3.05816	-2.79149	-2.55816	-2.29358	-2.05608	-1.79774	-1.54983	-1.29983	-1.04566	-0.80191	-0.54566	-0.53524	-0.51024	-0.48316	-0.44774	-0.43524	-0.39566	-0.38524	-0.33733	-0.29566	-0.26024	-0.23108	-0.18733	-0.14566	-0.09983	-0.05608	-0.01024	0.04184	0.09601	0.15017	0.20642	0.26684	0.33142	0.40017	0.47517	0.54809	0.63142	0.71684	0.80434
449.515	NaN	NaN	NaN	NaN	NaN	NaN	NaN	-9.9e-05	5.5e-05	-1.5e-05	2.4e-05	-4e-05	-4.3e-05	4e-06	6e-06	1.9e-05	-5e-06	6.4e-05	1.8e-05	-7e-06	4e-05	3.8e-05	3.5e-05	3.1e-05	2.6e-05	2.4e-05	1.9e-05	1.7e-05	1.1e-05	5e-06	6e-06	6e-06	8e-06	9e-06	1.1e-05	1.2e-05	1.1e-05	8e-06	5e-06	1e-06	-2e-06	-4.5e-05	-9e-05	-0.000138	-0.00018	-0.000177	-0.000173	-0.000166	-0.000142
450.165	NaN	NaN	NaN	NaN	NaN	NaN	NaN	-7.1e-05	6.9e-05	-1.3e-05	6.6e-05	1.2e-05	-3.2e-05	3.8e-05	2.5e-05	3.6e-05	-2.6e-05	4.1e-05	3.2e-05	-7e-06	4.3e-05	4.2e-05	4.2e-05	4.1e-05	4e-05	4e-05	3.9e-05	3.9e-05	3.7e-05	3.5e-05	3e-05	2.6e-05	2e-05	1.4e-05	8e-06	2e-06	0	-2e-06	-4e-06	-6e-06	-1.5e-05	-5e-05	-8.7e-05	-0.000126	-0.000151	-0.000146	-0.000142	-0.000131	-0.000107
450.815	NaN	NaN	NaN	NaN	NaN	NaN	3.3e-05	-6.8e-05	4.3e-05	2.1e-05	2.2e-05	1.8e-05	1.6e-05	3.3e-05	2.2e-05	5.9e-05	-8e-06	5.4e-05	2.8e-05	3.5e-05	2.9e-05	2.9e-05	3e-05	3.1e-05	3.3e-05	3.3e-05	3.5e-05	3.5e-05	3.7e-05	3.4e-05	2.9e-05	2.4e-05	1.8e-05	1.2e-05	5e-06	0	-2e-06	-4e-06	-6e-06	-9e-06	-1.8e-05	-3.5e-05	-5.4e-05	-7.4e-05	-9.1e-05	-0.000103	-0.000117	-0.000112	-8.3e-05
451.465	NaN	NaN	NaN	NaN	NaN	NaN	2e-06	-4.6e-05	5.3e-05	1e-05	8e-06	5e-06	7e-06	4.2e-05	6e-06	9e-06	2e-05	2.3e-05	1.3e-05	2.7e-05	2.4e-05	2.5e-05	2.7e-05	2.9e-05	3.2e-05	3.3e-05	3.7e-05	3.8e-05	4.2e-05	3.6e-05	3.1e-05	2.6e-05	1.9e-05	1.2e-05	4e-06	4e-06	8e-06	1.3e-05	1.8e-05	2.3e-05	9e-06	-1.3e-05	-3.8e-05	-6.4e-05	-7.7e-05	-8.5e-05	-9.4e-05	-8.7e-05	-7.1e-05
452.115	NaN	NaN	NaN	NaN	NaN	NaN	-3e-06	-1.4e-05	1.7e-05	-1.7e-05	-1e-06	-5e-06	-4e-06	4e-06	4e-06	3e-06	-1.8e-05	1e-06	7e-06	3e-06	6e-06	7e-06	8e-06	9e-06	1.1e-05	1.2e-05	1.4e-05	1.4e-05	1.5e-05	9e-06	4e-06	-1e-06	-8e-06	-1.4e-05	-2.1e-05	-1.9e-05	-1.7e-05	-1.4e-05	-1.1e-05	-8e-06	-1.6e-05	-2.6e-05	-3.6e-05	-4.7e-05	-6.3e-05	-7.9e-05	-9.8e-05	-8.5e-05	-6.3e-05
452.766	NaN	NaN	NaN	NaN	NaN	NaN	8e-06	-1.9e-05	5e-06	-2.2e-05	-1e-05	-2.2e-05	-1.4e-05	-1e-06	-1e-05	-1.4e-05	-2.3e-05	-2.4e-05	-7e-06	-1.3e-05	-2e-06	-3e-06	-3e-06	-3e-06	-4e-06	-4e-06	-5e-06	-5e-06	-6e-06	-6e-06	-7e-06	-7e-06	-7e-06	-8e-06	-8e-06	-9e-06	-1e-05	-1e-05	-1.1e-05	-1.3e-05	-1.9e-05	-2.6e-05	-3.4e-05	-4.2e-05	-5e-05	-5.8e-05	-6.8e-05	-5.5e-05	-4e-05
453.416	NaN	NaN	NaN	NaN	NaN	NaN	-2e-06	-1.1e-05	9e-06	-1.9e-05	2e-06	1e-06	-1e-05	-5e-06	-1.1e-05	-9e-06	-1.3e-05	2e-06	4e-06	1e-06	-3e-06	-3e-06	-3e-06	-3e-06	-3e-06	-3e-06	-4e-06	-4e-06	-4e-06	-4e-06	-4e-06	-5e-06	-5e-06	-5e-06	-6e-06	-7e-06	-8e-06	-9e-06	-1e-05	-1.1e-05	-1.3e-05	-1.4e-05	-1.6e-05	-2e-05	-3.5e-05	-4.9e-05	-6.3e-05	-4.4e-05	-2.6e-05
454.067	NaN	NaN	NaN	NaN	NaN	NaN	-3e-06	-4e-06	4e-06	-1.2e-05	-5e-06	-6e-06	-4e-06	-4e-06	-9e-06	-7e-06	-9e-06	-1e-05	-7e-06	-1.2e-05	-6e-06	-6e-06	-5e-06	-5e-06	-4e-06	-4e-06	-3e-06	-3e-06	-2e-06	-2e-06	-2e-06	-2e-06	-1e-06	-1e-06	-2e-06	-4e-06	-5e-06	-7e-06	-9e-06	-1.1e-05	-1.2e-05	-1.4e-05	-1.6e-05	-2.1e-05	-2.8e-05	-3.5e-05	-4e-05	-3.3e-05	-2.6e-05
454.717	NaN	NaN	NaN	NaN	NaN	NaN	0	-4e-06	4e-06	6e-06	9e-06	5e-06	1.1e-05	6e-06	2e-06	6e-06	-4e-06	-3e-06	2e-06	4e-06	4e-06	3e-06	1e-06	-1e-06	-4e-06	-5e-06	-8e-06	-7e-06	-3e-06	1e-06	4e-06	7e-06	1e-05	1.4e-05	1.3e-05	1.1e-05	1e-05	8e-06	7e-06	5e-06	4e-06	3e-06	1e-06	-5e-06	-1.5e-05	-2.5e-05	-2.6e-05	-1.1e-05	5e-06
455.368	NaN	NaN	NaN	NaN	NaN	NaN	1e-06	0	-5e-06	-2e-06	1e-06	0	1e-06	-1.2e-05	-1e-05	-2e-06	2e-06	-3e-06	-1.5e-05	-8e-06	-3e-06	-4e-06	-4e-06	-4e-06	-5e-06	-5e-06	-6e-06	-6e-06	-5e-06	-5e-06	-5e-06	-5e-06	-5e-06	-4e-06	-4e-06	-3e-06	-2e-06	-2e-06	-1e-06	-2e-06	-4e-06	-5e-06	-7e-06	-1.5e-05	-2.5e-05	-3.5e-05	-3.6e-05	-2.6e-05	-1.5e-05
456.018	NaN	NaN	NaN	NaN	NaN	NaN	0	-2e-06	-1e-06	4e-06	0	-1.5e-05	-1.5e-05	-9e-06	-6e-06	0	-2e-06	-4e-06	-5e-06	-5e-06	-4e-06	-4e-06	-5e-06	-6e-06	-7e-06	-7e-06	-6e-06	-6e-06	-3e-06	0	2e-06	4e-06	6e-06	6e-06	4e-06	3e-06	1e-06	-1e-06	-4e-06	-8e-06	-1.2e-05	-1.7e-05	-2.1e-05	-2.2e-05	-2.3e-05	-2.3e-05	-2.3e-05	-2.3e-05	-2.2e-05
456.669	NaN	NaN	NaN	NaN	NaN	NaN	-4e-06	2e-06	2e-06	7e-06	1.3e-05	2e-06	-6e-06	-4e-06	1e-06	-3e-06	-1e-06	-1e-06	-3e-06	0	9e-06	1e-05	1.1e-05	1.3e-05	1.5e-05	1.6e-05	1.2e-05	1.1e-05	6e-06	1e-06	-3e-06	-6e-06	-1.1e-05	-1e-05	-8e-06	-6e-06	-4e-06	-1e-06	-2e-06	-6e-06	-9e-06	-1.4e-05	-1.8e-05	-2e-05	-2.3e-05	-2.6e-05	-2.1e-05	-1.4e-05	-7e-06
457.319	NaN	NaN	NaN	NaN	NaN	NaN	-9e-06	5e-06	9e-06	-1e-06	-1e-06	-1.3e-05	-1.4e-05	-3e-06	-2e-06	-5e-06	4e-06	6e-06	-5e-06	-8e-06	1e-06	2e-06	3e-06	4e-06	6e-06	6e-06	6e-06	6e-06	7e-06	7e-06	7e-06	7e-06	7e-06	4e-06	1e-06	-2e-06	-5e-06	-9e-06	-1.1e-05	-1.3e-05	-1.5e-05	-1.7e-05	-1.8e-05	-1.7e-05	-1.6e-05	-1.6e-05	-1e-05	-5e-06	1e-06
457.97	NaN	NaN	NaN	NaN	NaN	NaN	-5e-06	3e-06	0	1e-06	1e-06	0	1e-06	4e-06	4e-06	-9e-06	-1.1e-05	2e-06	-8e-06	-5e-06	1e-06	0	0	0	0	0	1e-06	2e-06	3e-06	4e-06	5e-06	6e-06	5e-06	2e-06	-2e-06	-6e-06	-1e-05	-1.5e-05	-1.2e-05	-8e-06	-5e-06	-1e-06	0	-3e-06	-7e-06	-1e-05	-3e-06	4e-06	5e-06
458.621	NaN	NaN	NaN	NaN	NaN	NaN	-3e-06	2e-06	0	1.2e-05	3e-06	-5e-06	1e-06	7e-06	1.1e-05	-5e-06	-2e-06	4e-06	7e-06	1e-06	1e-05	1e-05	1.2e-05	1.4e-05	1.4e-05	1.2e-05	9e-06	8e-06	4e-06	0	-3e-06	-6e-06	-6e-06	-4e-06	-3e-06	-1e-06	1e-06	3e-06	-2e-06	-7e-06	-1.2e-05	-1.7e-05	-1.7e-05	-1.3e-05	-9e-06	-5e-06	1e-06	7e-06	7e-06
459.272	NaN	NaN	NaN	NaN	NaN	NaN	-7e-06	0	2e-06	-9e-06	-6e-06	-7e-06	-5e-06	0	1e-06	-7e-06	3e-06	-2e-06	-2e-06	2e-06	1e-05	1.1e-05	1.1e-05	1.2e-05	1.1e-05	1.1e-05	9e-06	8e-06	6e-06	4e-06	3e-06	1e-06	1e-06	1e-06	2e-06	2e-06	2e-06	2e-06	-1e-06	-3e-06	-6e-06	-8e-06	-8e-06	-7e-06	-6e-06	-6e-06	-5e-06	-5e-06	-5e-06
459.923	NaN	NaN	NaN	NaN	NaN	NaN	-4e-06	2e-06	-1.5e-05	-1.1e-05	-1.2e-05	-6e-06	-1.7e-05	-3e-06	-1.4e-05	-1.8e-05	-2.1e-05	-8e-06	-8e-06	-1e-05	4e-06	5e-06	7e-06	8e-06	5e-06	4e-06	0	-1e-06	-5e-06	-9e-06	-1.2e-05	-1.4e-05	-1.4e-05	-1.5e-05	-1.5e-05	-1.6e-05	-1.6e-05	-1.9e-05	-2.2e-05	-2.6e-05	-3e-05	-3.4e-05	-2.6e-05	-1.7e-05	-8e-06	-2e-06	2e-06	6e-06	-6e-06
460.574	NaN	NaN	NaN	NaN	NaN	NaN	-9e-06	9e-06	4e-06	1.2e-05	-7e-06	-7e-06	1e-06	-8e-06	1e-06	4e-06	-8e-06	-8e-06	-2e-06	6e-06	6e-06	6e-06	6e-06	5e-06	3e-06	2e-06	0	0	-3e-06	-5e-06	-7e-06	-8e-06	-9e-06	-1.1e-05	-1.2e-05	-1.3e-05	-1.5e-05	-1.5e-05	-1.5e-05	-1.5e-05	-1.6e-05	-1.5e-05	-8e-06	-1e-06	6e-06	9e-06	9e-06	8e-06	0
461.225	NaN	NaN	NaN	NaN	NaN	NaN	-7e-06	3e-06	-4e-06	1e-06	-7e-06	-1.4e-05	-9e-06	0	-1e-05	-1.1e-05	3e-06	-4e-06	-7e-06	-3e-06	4e-06	4e-06	5e-06	3e-06	-1e-06	-2e-06	-5e-06	-6e-06	-1e-05	-1.4e-05	-1.7e-05	-1.5e-05	-1.3e-05	-1e-05	-7e-06	-5e-06	-2e-06	-3e-06	-4e-06	-5e-06	-6e-06	-3e-06	6e-06	1.5e-05	2.5e-05	2e-05	9e-06	-2e-06	4e-06
461.876	NaN	NaN	NaN	NaN	NaN	NaN	-1.4e-05	1.2e-05	1.7e-05	1e-06	3e-06	8e-06	1e-05	6e-06	1.3e-05	-3e-06	6e-06	7e-06	1.9e-05	1.2e-05	5e-06	4e-06	4e-06	5e-06	6e-06	6e-06	8e-06	8e-06	9e-06	1.1e-05	1.1e-05	1.1e-05	1e-05	9e-06	8e-06	7e-06	6e-06	6e-06	5e-06	5e-06	4e-06	9e-06	1.7e-05	2.7e-05	3.7e-05	3e-05	2.3e-05	1.4e-05	8e-06
462.527	NaN	NaN	NaN	NaN	NaN	NaN	-8e-06	1.4e-05	1e-06	1.3e-05	-8e-06	8e-06	-1e-05	-2e-06	1.1e-05	-1.1e-05	1.6e-05	8e-06	-1e-06	4e-06	7e-06	7e-06	6e-06	4e-06	2e-06	1e-06	-2e-06	-3e-06	-6e-06	-9e-06	-1e-05	-9e-06	-9e-06	-9e-06	-8e-06	-8e-06	-7e-06	-7e-06	-7e-06	-7e-06	-7e-06	4e-06	2e-05	3.7e-05	5.3e-05	4.2e-05	3e-05	1.8e-05	2e-06
463.178	NaN	NaN	NaN	NaN	NaN	NaN	-3e-06	1e-06	-8e-06	5e-06	-1.3e-05	8e-06	-2e-06	-4e-06	8e-06	1e-06	1.5e-05	1e-06	-6e-06	9e-06	1.1e-05	1.1e-05	1e-05	9e-06	8e-06	8e-06	6e-06	6e-06	4e-06	3e-06	3e-06	4e-06	5e-06	5e-06	6e-06	7e-06	7e-06	7e-06	7e-06	6e-06	6e-06	1.8e-05	3.2e-05	4.7e-05	5.7e-05	4.6e-05	3.3e-05	1.9e-05	1e-06
463.83	NaN	NaN	NaN	NaN	NaN	NaN	-8e-06	5e-06	-8e-06	4e-06	-9e-06	-5e-06	1e-05	1.8e-05	1.3e-05	-5e-06	2.3e-05	3e-06	-5e-06	2e-06	5e-06	5e-06	4e-06	4e-06	3e-06	3e-06	2e-06	1e-06	0	-1e-06	-2e-06	-2e-06	-3e-06	-4e-06	-4e-06	-5e-06	-4e-06	-1e-06	1e-06	3e-06	6e-06	2.2e-05	3.9e-05	5.7e-05	6.4e-05	5.1e-05	3.6e-05	6e-06	9e-06
464.481	NaN	NaN	NaN	NaN	NaN	-4e-06	-2e-06	6e-06	-5e-06	-5e-06	-5e-06	-2e-06	-8e-06	1.3e-05	1e-06	0	4e-06	-1.1e-05	-4e-06	3e-06	-1e-06	-2e-06	-5e-06	-7e-06	-1.1e-05	-1.2e-05	-1.6e-05	-1.7e-05	-2.2e-05	-2.3e-05	-1.9e-05	-1.6e-05	-1.2e-05	-7e-06	-2e-06	2e-06	2e-06	2e-06	2e-06	2e-06	7e-06	2.8e-05	5.1e-05	7.6e-05	7.7e-05	5.5e-05	2.9e-05	1.1e-05	7e-06
465.132	NaN	NaN	NaN	NaN	NaN	0	-6e-06	6e-06	8e-06	1.3e-05	9e-06	0	1.4e-05	-1e-06	4e-06	7e-06	1.4e-05	-3e-06	1.1e-05	1e-06	-5e-06	-4e-06	-3e-06	-1e-06	1e-06	2e-06	4e-06	5e-06	8e-06	1e-05	1.1e-05	1.2e-05	1.3e-05	1.5e-05	1.6e-05	1.6e-05	1.1e-05	6e-06	1e-06	-5e-06	2e-06	2.6e-05	5.1e-05	7.9e-05	7.8e-05	6.2e-05	4.3e-05	1.7e-05	2.4e-05
465.784	NaN	NaN	NaN	NaN	NaN	-7e-06	-7e-06	1.3e-05	3e-06	-1e-06	-1.1e-05	-1.2e-05	-1e-06	-7e-06	-8e-06	-1.3e-05	-4e-06	-1.2e-05	-1.1e-05	-1.1e-05	8e-06	8e-06	6e-06	4e-06	1e-06	0	-3e-06	-3e-06	-7e-06	-7e-06	-8e-06	-8e-06	-8e-06	-8e-06	-8e-06	-7e-06	-5e-06	-3e-06	-1e-06	2e-06	1.3e-05	3.2e-05	5.3e-05	7.4e-05	6.3e-05	4.3e-05	1.9e-05	2e-06	-3e-06
466.435	NaN	NaN	NaN	NaN	NaN	8e-06	-4e-06	-8e-06	-1.5e-05	3e-06	-3e-06	0	1e-06	1.3e-05	9e-06	-2e-06	9e-06	-7e-06	0	-4e-06	7e-06	7e-06	6e-06	5e-06	4e-06	4e-06	3e-06	2e-06	1e-06	1e-06	1e-06	1e-06	1e-06	1e-06	2e-06	1e-06	1e-06	1e-06	1e-06	0	1.6e-05	3.9e-05	6.3e-05	8.9e-05	7.2e-05	5.1e-05	2.6e-05	1.5e-05	1.5e-05
467.087	NaN	NaN	NaN	NaN	NaN	3e-06	-2e-06	-4e-06	-8e-06	-1e-06	-1e-06	1.2e-05	1.3e-05	4e-06	9e-06	-2e-06	-4e-06	7e-06	3e-06	6e-06	7e-06	7e-06	5e-06	4e-06	2e-06	2e-06	0	-1e-06	-2e-06	-3e-06	-4e-06	-4e-06	-5e-06	-6e-06	-6e-06	-6e-06	-6e-06	-6e-06	-5e-06	-5e-06	1.7e-05	4.2e-05	6.9e-05	9.6e-05	7.8e-05	6.1e-05	4.1e-05	2.7e-05	1.2e-05
467.739	NaN	NaN	NaN	NaN	NaN	0	-4e-06	4e-06	0	-3e-06	-9e-06	3e-06	-4e-06	-8e-06	1.5e-05	1.1e-05	2e-06	-3e-06	7e-06	1.1e-05	1.1e-05	1e-05	8e-06	5e-06	2e-06	1e-06	-3e-06	-4e-06	-6e-06	-5e-06	-5e-06	-5e-06	-4e-06	-3e-06	-3e-06	-1e-06	0	2e-06	4e-06	7e-06	3.1e-05	5.6e-05	8.3e-05	0.000103	7.6e-05	5e-05	2e-05	2.4e-05	1e-05
468.39	NaN	NaN	NaN	NaN	NaN	-5e-06	1e-06	4e-06	-3e-06	-7e-06	-1.4e-05	1e-06	5e-06	1e-05	1.6e-05	3e-06	6e-06	-4e-06	2e-06	1e-06	-1e-06	-1e-06	-1e-06	-1e-06	-1e-06	-1e-06	-1e-06	-1e-06	-3e-06	-6e-06	-7e-06	-9e-06	-1.1e-05	-1.4e-05	-1.5e-05	-1.3e-05	-1.2e-05	-1e-05	-8e-06	0	2.7e-05	5.6e-05	8.7e-05	0.000102	7.7e-05	5.2e-05	2.4e-05	1.3e-05	8e-06
469.042	NaN	NaN	NaN	NaN	NaN	-5e-06	1e-06	4e-06	-4e-06	-3e-06	-3e-06	3e-06	1e-06	0	-1e-06	-7e-06	-8e-06	-5e-06	1e-06	2e-06	-7e-06	-7e-06	-6e-06	-5e-06	-4e-06	-3e-06	-2e-06	-2e-06	-2e-06	-3e-06	-4e-06	-5e-06	-6e-06	-7e-06	-6e-06	-5e-06	-3e-06	-2e-06	0	1.1e-05	3.6e-05	6.2e-05	9e-05	9.7e-05	7.3e-05	5e-05	2.4e-05	1.2e-05	4e-06
469.694	NaN	NaN	NaN	NaN	NaN	-2e-06	-4e-06	1e-06	-8e-06	1e-06	1e-06	6e-06	9e-06	7e-06	1.1e-05	-5e-06	1e-05	8e-06	-2e-06	5e-06	1.1e-05	1e-05	9e-06	7e-06	5e-06	5e-06	3e-06	2e-06	2e-06	2e-06	2e-06	1e-06	1e-06	1e-06	1e-06	2e-06	3e-06	4e-06	5e-06	2e-05	4.4e-05	7e-05	9.8e-05	9.8e-05	7.6e-05	5.4e-05	2.5e-05	1.1e-05	8e-06
470.346	NaN	NaN	NaN	NaN	NaN	-4e-06	-3e-06	8e-06	7e-06	9e-06	1.1e-05	2.2e-05	2.3e-05	7e-06	8e-06	8e-06	8e-06	7e-06	1e-05	1.6e-05	8e-06	8e-06	8e-06	7e-06	7e-06	7e-06	6e-06	6e-06	6e-06	5e-06	5e-06	5e-06	5e-06	4e-06	3e-06	1e-06	-1e-06	-3e-06	-5e-06	1.6e-05	4.6e-05	7.7e-05	0.00011	0.000102	7.4e-05	4.6e-05	2.5e-05	2.4e-05	1.2e-05
470.998	NaN	NaN	NaN	NaN	NaN	1e-06	-6e-06	2e-06	9e-06	9e-06	2e-06	1.5e-05	1.5e-05	0	8e-06	1.2e-05	9e-06	-8e-06	-8e-06	1.1e-05	7e-06	6e-06	5e-06	4e-06	2e-06	1e-06	0	0	1e-06	2e-06	3e-06	4e-06	5e-06	6e-06	6e-06	6e-06	6e-06	6e-06	6e-06	2.7e-05	4.9e-05	7.4e-05	0.0001	8.7e-05	6.5e-05	4.4e-05	2e-05	2.1e-05	1e-05
471.65	NaN	NaN	NaN	NaN	NaN	1e-06	-2e-06	0	4e-06	-5e-06	-7e-06	6e-06	-1e-06	0	6e-06	1e-06	0	1e-06	4e-06	8e-06	9e-06	9e-06	8e-06	8e-06	7e-06	7e-06	5e-06	4e-06	1e-06	-2e-06	-5e-06	-7e-06	-1.1e-05	-1.2e-05	-1.2e-05	-1.1e-05	-1.1e-05	-1e-05	-7e-06	1.6e-05	3.9e-05	6.4e-05	9.2e-05	7.1e-05	4.8e-05	2.5e-05	1.2e-05	1.1e-05	1.4e-05
472.302	NaN	NaN	NaN	NaN	NaN	-1e-06	1e-06	5e-06	6e-06	1e-06	1e-06	1.1e-05	1.3e-05	1.1e-05	2e-06	3e-06	1.2e-05	9e-06	1.6e-05	1.3e-05	3e-06	3e-06	3e-06	2e-06	1e-06	1e-06	3e-06	3e-06	6e-06	9e-06	1.1e-05	1.3e-05	1.6e-05	1.6e-05	1.5e-05	1.4e-05	1.3e-05	1.2e-05	1.7e-05	3.5e-05	5.5e-05	7.5e-05	9.3e-05	7.4e-05	5.4e-05	3.3e-05	1.8e-05	2.4e-05	8e-06
472.954	NaN	NaN	NaN	NaN	NaN	-4e-06	1e-06	3e-06	2e-06	4e-06	8e-06	2e-06	3e-06	1e-05	3e-06	-1e-06	4e-06	9e-06	1.5e-05	9e-06	-1e-06	-1e-06	-1e-06	0	0	0	1e-06	1e-06	2e-06	3e-06	4e-06	4e-06	5e-06	4e-06	3e-06	1e-06	0	-2e-06	5e-06	2.4e-05	4.3e-05	6.4e-05	7.7e-05	6.1e-05	4.4e-05	2.7e-05	2.2e-05	4e-06	9e-06
473.606	NaN	NaN	NaN	NaN	NaN	-3e-06	-4e-06	3e-06	1e-05	7e-06	-3e-06	5e-06	5e-06	8e-06	1.2e-05	1.3e-05	1.4e-05	2e-06	3e-06	1.5e-05	1.4e-05	1.3e-05	1.2e-05	1.1e-05	1e-05	1e-05	9e-06	9e-06	8e-06	7e-06	6e-06	5e-06	4e-06	4e-06	4e-06	4e-06	4e-06	4e-06	1.5e-05	3.2e-05	5.1e-05	7.1e-05	7.7e-05	5.9e-05	3.8e-05	1.8e-05	2.1e-05	1e-05	1e-05
474.258	NaN	NaN	NaN	NaN	NaN	-6e-06	3e-06	6e-06	1e-06	-1e-06	-1e-06	0	2e-06	9e-06	4e-06	1.5e-05	8e-06	0	1.5e-05	1.1e-05	8e-06	9e-06	1e-05	1.1e-05	1.2e-05	1.1e-05	8e-06	7e-06	3e-06	-1e-06	-4e-06	-7e-06	-9e-06	-8e-06	-7e-06	-5e-06	-4e-06	-3e-06	1e-05	2.6e-05	4.3e-05	6.1e-05	6.5e-05	5.3e-05	4e-05	2.8e-05	1.1e-05	1.9e-05	1.7e-05
474.911	NaN	NaN	NaN	NaN	NaN	-1e-06	-5e-06	-8e-06	2e-06	-2e-06	-5e-06	-8e-06	-2e-06	1e-06	1e-06	3e-06	3e-06	2e-06	5e-06	2e-06	-2e-06	-2e-06	-3e-06	-3e-06	-2e-06	-2e-06	-1e-06	0	1e-06	3e-06	4e-06	5e-06	5e-06	5e-06	4e-06	3e-06	3e-06	2e-06	1.1e-05	2.2e-05	3.4e-05	4.6e-05	4.6e-05	3.9e-05	3.1e-05	2.2e-05	1.4e-05	-1e-06	8e-06
475.563	NaN	NaN	NaN	NaN	NaN	-8e-06	6e-06	1e-06	-8e-06	-6e-06	8e-06	-2e-06	3e-06	1e-06	2e-06	5e-06	-4e-06	-5e-06	-7e-06	-6e-06	4e-06	5e-06	6e-06	7e-06	7e-06	7e-06	6e-06	6e-06	4e-06	3e-06	2e-06	1e-06	-1e-06	-4e-06	-7e-06	-9e-06	-1.2e-05	-1.5e-05	-1e-06	1.3e-05	2.8e-05	4.3e-05	4e-05	2.8e-05	1.6e-05	9e-06	2.1e-05	6e-06	1e-05
476.215	NaN	NaN	NaN	NaN	NaN	2e-06	-2e-06	0	7e-06	2e-06	4e-06	1.4e-05	1e-05	9e-06	3e-06	8e-06	1.2e-05	6e-06	9e-06	1.1e-05	7e-06	7e-06	6e-06	5e-06	5e-06	5e-06	4e-06	4e-06	3e-06	2e-06	2e-06	1e-06	1e-06	1e-06	0	0	0	1e-06	1.1e-05	2.1e-05	3.1e-05	4.2e-05	4e-05	3.6e-05	3.1e-05	2.6e-05	1.3e-05	1.4e-05	1e-06
476.868	NaN	NaN	NaN	NaN	NaN	6e-06	-3e-06	-1.2e-05	-3e-06	-1e-05	1e-06	1e-05	8e-06	8e-06	2e-06	3e-06	-4e-06	3e-06	0	1.1e-05	1.5e-05	1.5e-05	1.4e-05	1.4e-05	1.3e-05	1.2e-05	1e-05	1e-05	7e-06	5e-06	4e-06	2e-06	2e-06	2e-06	2e-06	2e-06	1e-06	4e-06	1e-05	1.7e-05	2.4e-05	3.2e-05	2.6e-05	2.1e-05	1.5e-05	1.9e-05	1.4e-05	9e-06	5e-06
477.52	NaN	NaN	NaN	NaN	NaN	-2e-06	0	1e-06	8e-06	4e-06	5e-06	6e-06	9e-06	8e-06	-1e-06	1.6e-05	1.3e-05	1e-05	1.8e-05	2.3e-05	9e-06	8e-06	6e-06	5e-06	4e-06	4e-06	3e-06	3e-06	2e-06	1e-06	1e-06	0	0	-1e-06	-1e-06	-1e-06	-2e-06	3e-06	1.4e-05	2.5e-05	3.6e-05	4.5e-05	4e-05	3.4e-05	2.7e-05	1.7e-05	1.9e-05	1.9e-05	1.7e-05
478.173	NaN	NaN	NaN	NaN	NaN	-5e-06	-2e-06	6e-06	1.5e-05	2.3e-05	1.5e-05	1.4e-05	-1e-06	1.8e-05	1e-05	1.4e-05	1e-05	1.7e-05	2.1e-05	2.3e-05	1.6e-05	1.5e-05	1.5e-05	1.4e-05	1.4e-05	1.4e-05	1.3e-05	1.3e-05	1.3e-05	1.3e-05	1.3e-05	1.2e-05	1.1e-05	1.1e-05	1e-05	9e-06	8e-06	1.1e-05	1.6e-05	2e-05	2.5e-05	2.8e-05	2.5e-05	2.3e-05	2e-05	2.4e-05	1.6e-05	1.9e-05	9e-06
478.825	NaN	NaN	NaN	NaN	NaN	-7e-06	0	-1.4e-05	-1.6e-05	-8e-06	-4e-06	-6e-06	-6e-06	-1.6e-05	-1e-06	4e-06	-3e-06	7e-06	-1.2e-05	-9e-06	-2e-06	-2e-06	-1e-06	-3e-06	-5e-06	-6e-06	-9e-06	-9e-06	-1.3e-05	-1.6e-05	-1.8e-05	-1.7e-05	-1.4e-05	-1.1e-05	-8e-06	-5e-06	-2e-06	-1e-06	1e-06	2e-06	3e-06	5e-06	8e-06	1e-05	1.3e-05	-4e-06	0	1e-06	-1e-05
479.478	NaN	NaN	NaN	NaN	NaN	2e-06	1e-06	-8e-06	6e-06	5e-06	3e-06	1.4e-05	1.1e-05	7e-06	9e-06	1.1e-05	-2e-06	9e-06	0	6e-06	1e-05	1.1e-05	1.1e-05	1e-05	9e-06	9e-06	8e-06	7e-06	6e-06	5e-06	4e-06	2e-06	0	-2e-06	-4e-06	-6e-06	-9e-06	-6e-06	-4e-06	-1e-06	2e-06	4e-06	6e-06	8e-06	1.1e-05	1.3e-05	1e-05	9e-06	2e-06
480.131	NaN	NaN	NaN	NaN	NaN	0	1e-06	-9e-06	3e-06	1.1e-05	-1e-06	1e-05	8e-06	1.4e-05	1.3e-05	7e-06	4e-06	6e-06	2.2e-05	1e-06	2e-06	2e-06	2e-06	2e-06	1e-06	1e-06	0	0	-1e-06	-2e-06	-2e-06	-1e-06	2e-06	4e-06	7e-06	9e-06	1.1e-05	8e-06	5e-06	2e-06	-1e-06	-2e-06	0	2e-06	4e-06	1e-05	1.5e-05	-2e-06	-1e-06
480.784	NaN	NaN	NaN	NaN	NaN	-4e-06	4e-06	1.4e-05	6e-06	-2e-06	7e-06	1.3e-05	1.2e-05	1.7e-05	4e-06	1.8e-05	2.3e-05	1e-05	1.6e-05	1.4e-05	2.9e-05	2.9e-05	2.8e-05	2.6e-05	2.4e-05	2.3e-05	2e-05	2e-05	1.6e-05	1.3e-05	1.2e-05	1.2e-05	1.2e-05	1.1e-05	1.1e-05	1.1e-05	1e-05	8e-06	6e-06	5e-06	2e-06	2e-06	2e-06	2e-06	2e-06	2.3e-05	1.2e-05	-9e-06	6e-06
481.437	NaN	NaN	NaN	NaN	NaN	-6e-06	3e-06	-1.9e-05	-1.7e-05	-1.2e-05	9e-06	0	-1.2e-05	-7e-06	0	3e-06	-1.2e-05	-4e-06	-2e-06	-7e-06	-2e-06	-2e-06	-2e-06	-2e-06	-2e-06	-2e-06	-3e-06	-3e-06	-3e-06	-3e-06	-2e-06	-1e-06	1e-06	3e-06	5e-06	8e-06	7e-06	3e-06	-1e-06	-5e-06	-9e-06	-8e-06	-6e-06	-4e-06	0	7e-06	-1e-05	-1.5e-05	-3e-06
482.089	NaN	NaN	NaN	NaN	NaN	2e-06	8e-06	-1.4e-05	5e-06	-2e-06	6e-06	1.3e-05	1.3e-05	1.1e-05	-7e-06	7e-06	-9e-06	6e-06	1.3e-05	4e-06	1e-06	1e-06	1e-06	1e-06	0	0	0	0	-1e-06	-1e-06	-3e-06	-5e-06	-8e-06	-1e-05	-1.3e-05	-1.5e-05	-1.7e-05	-1.7e-05	-1.8e-05	-1.8e-05	-1.8e-05	-1.6e-05	-1.4e-05	-1.2e-05	-4e-06	1.8e-05	-5e-06	-1.6e-05	-1.1e-05
482.742	NaN	NaN	NaN	NaN	NaN	-5e-06	-7e-06	1e-06	1.2e-05	1e-06	3e-06	1.2e-05	7e-06	3e-06	1e-05	2e-05	1.7e-05	1e-06	2e-06	1.4e-05	8e-06	8e-06	8e-06	9e-06	9e-06	9e-06	1e-05	1e-05	1.1e-05	1.1e-05	1.1e-05	1.1e-05	1e-05	1e-05	1e-05	9e-06	6e-06	1e-06	-4e-06	-9e-06	-1.2e-05	-7e-06	-2e-06	4e-06	1.2e-05	1.8e-05	5e-06	-1e-06	-7e-06
483.395	NaN	NaN	NaN	NaN	1e-06	-4e-06	3e-06	6e-06	-1e-06	-5e-06	2e-06	5e-06	1e-06	4e-06	2e-06	-2e-06	1.7e-05	1.1e-05	1.2e-05	1.1e-05	1e-06	1e-06	0	-2e-06	-4e-06	-5e-06	-7e-06	-7e-06	-1e-05	-1e-05	-7e-06	-5e-06	-1e-06	3e-06	7e-06	1.1e-05	5e-06	-1e-06	-8e-06	-1.5e-05	-1.9e-05	-1.7e-05	-1.5e-05	-1.3e-05	-3e-06	3e-06	-8e-06	-1.2e-05	-7e-06
484.049	NaN	NaN	NaN	NaN	-1e-06	-4e-06	5e-06	-5e-06	-5e-06	-2e-06	7e-06	-1e-05	1e-06	3e-06	-1e-06	5e-06	1.1e-05	1e-05	2e-05	2e-06	1e-05	1e-05	9e-06	8e-06	6e-06	6e-06	4e-06	4e-06	2e-06	2e-06	3e-06	4e-06	5e-06	7e-06	8e-06	9e-06	2e-06	-6e-06	-1.4e-05	-2.3e-05	-2.6e-05	-2.3e-05	-2e-05	-1.6e-05	-9e-06	-2e-06	-4e-06	-2e-05	-2e-06
484.702	NaN	NaN	NaN	NaN	7e-06	-1.5e-05	9e-06	-9e-06	-7e-06	-1e-06	-5e-06	5e-06	-2e-06	1.1e-05	-8e-06	-2e-06	-1e-06	0	2e-06	-7e-06	-1e-05	-1e-05	-1.1e-05	-1.2e-05	-1.4e-05	-1.4e-05	-1.6e-05	-1.6e-05	-1.8e-05	-1.6e-05	-1.2e-05	-1e-05	-5e-06	-1e-06	4e-06	4e-06	-5e-06	-1.6e-05	-2.8e-05	-3.9e-05	-4.3e-05	-3.9e-05	-3.4e-05	-3e-05	-1.6e-05	-5e-06	-1.6e-05	-1.1e-05	-2e-06
485.355	NaN	NaN	NaN	NaN	5e-06	-6e-06	0	-1.3e-05	3e-06	-3e-06	-3e-06	-3e-06	-1.1e-05	6e-06	1e-06	-1e-06	-5e-06	1.2e-05	4e-06	8e-06	1e-05	9e-06	8e-06	7e-06	5e-06	4e-06	2e-06	1e-06	-1e-06	0	1e-06	2e-06	3e-06	5e-06	6e-06	5e-06	0	-6e-06	-1.3e-05	-1.9e-05	-2.2e-05	-2.3e-05	-2.4e-05	-2.5e-05	-1.1e-05	4e-06	-1.6e-05	-2e-05	-7e-06
486.008	NaN	NaN	NaN	NaN	1e-06	-5e-06	5e-06	7e-06	9e-06	6e-06	8e-06	1.4e-05	9e-06	1e-06	8e-06	8e-06	0	1e-05	5e-06	1.6e-05	1.1e-05	1e-05	8e-06	6e-06	3e-06	2e-06	-1e-06	-2e-06	-6e-06	-2e-06	1e-06	3e-06	7e-06	1.1e-05	1.5e-05	1.3e-05	7e-06	1e-06	-5e-06	-1.2e-05	-1.9e-05	-2.7e-05	-3.5e-05	-4.4e-05	-6e-06	-9e-06	-2.3e-05	-1.5e-05	-3e-06
486.661	NaN	NaN	NaN	NaN	2e-06	-8e-06	8e-06	1.1e-05	8e-06	-6e-06	6e-06	3e-06	-8e-06	1.3e-05	1.3e-05	1.2e-05	5e-06	1.4e-05	1.8e-05	1.2e-05	3e-06	3e-06	4e-06	5e-06	6e-06	6e-06	8e-06	8e-06	9e-06	8e-06	8e-06	7e-06	6e-06	6e-06	5e-06	0	-6e-06	-1.3e-05	-2e-05	-2.7e-05	-2.9e-05	-3.1e-05	-3.4e-05	-3.6e-05	-3e-06	0	-2.6e-05	-2.5e-05	-8e-06
487.315	NaN	NaN	NaN	NaN	6e-06	-4e-06	-5e-06	-4e-06	-4e-06	3e-06	8e-06	6e-06	-1e-05	-6e-06	1e-06	0	2e-06	4e-06	-4e-06	8e-06	5e-06	5e-06	5e-06	5e-06	5e-06	5e-06	6e-06	6e-06	5e-06	4e-06	3e-06	2e-06	1e-06	0	-2e-06	-6e-06	-1e-05	-1.6e-05	-2.1e-05	-2.7e-05	-2.9e-05	-3.2e-05	-3.4e-05	-3.7e-05	-1.5e-05	-1.4e-05	-1.7e-05	-2.5e-05	-9e-06
487.968	NaN	NaN	NaN	NaN	0	-1e-06	5e-06	1.4e-05	0	1.5e-05	3e-06	5e-06	1e-06	0	3e-06	1.2e-05	5e-06	1.2e-05	1.6e-05	1.7e-05	1.9e-05	1.9e-05	1.8e-05	1.7e-05	1.6e-05	1.6e-05	1.5e-05	1.4e-05	1.3e-05	1.1e-05	9e-06	8e-06	6e-06	5e-06	2e-06	-3e-06	-1e-05	-1.7e-05	-2.4e-05	-3.1e-05	-3.8e-05	-4.4e-05	-5.1e-05	-4.9e-05	-1.7e-05	-1.8e-05	-2.7e-05	-2.7e-05	-1.2e-05
488.622	NaN	NaN	NaN	NaN	2e-06	2e-06	-5e-06	2e-06	8e-06	3e-06	3e-06	1.1e-05	1.5e-05	2e-06	-8e-06	3e-06	0	1.1e-05	1.3e-05	9e-06	0	0	0	1e-06	2e-06	2e-06	3e-06	3e-06	4e-06	6e-06	7e-06	8e-06	9e-06	1e-05	1.1e-05	6e-06	1e-06	-5e-06	-1.1e-05	-1.8e-05	-2.9e-05	-4.1e-05	-5.4e-05	-4e-05	-2.1e-05	-2.8e-05	-2.7e-05	-2.8e-05	-1.7e-05
489.275	NaN	NaN	NaN	NaN	-9e-06	5e-06	8e-06	3e-06	-1e-06	-9e-06	6e-06	8e-06	-1e-06	-6e-06	1e-06	-9e-06	1e-06	7e-06	-2e-06	4e-06	-1e-06	-1e-06	-2e-06	-2e-06	-3e-06	-3e-06	-4e-06	-5e-06	-6e-06	-8e-06	-1e-05	-1.1e-05	-1.3e-05	-1.5e-05	-1.7e-05	-1.9e-05	-2e-05	-2.2e-05	-2.4e-05	-3e-05	-4.2e-05	-5.4e-05	-6.8e-05	-5.1e-05	-2.6e-05	-3.9e-05	-2.7e-05	-3.6e-05	-2.7e-05
489.929	NaN	NaN	NaN	NaN	5e-06	-1e-05	1e-06	-4e-06	-4e-06	-3e-06	2e-06	-3e-06	-3e-06	-2e-06	-8e-06	0	0	-1e-06	1.4e-05	1.3e-05	9e-06	9e-06	9e-06	8e-06	7e-06	7e-06	6e-06	6e-06	4e-06	1e-06	-1e-06	-2e-06	-5e-06	-7e-06	-9e-06	-1e-05	-1e-05	-1.1e-05	-1.1e-05	-1.9e-05	-3.4e-05	-5e-05	-6.7e-05	-5.1e-05	-2.6e-05	-3.4e-05	-3.6e-05	-3.8e-05	-2.5e-05
490.583	NaN	NaN	NaN	NaN	3e-06	-8e-06	3e-06	0	-6e-06	-6e-06	-2e-06	2e-06	1e-06	5e-06	3e-06	8e-06	1.1e-05	6e-06	9e-06	8e-06	1.1e-05	1.1e-05	1.1e-05	1e-05	1e-05	1e-05	1e-05	1e-05	9e-06	8e-06	7e-06	7e-06	6e-06	5e-06	3e-06	2e-06	0	-2e-06	-5e-06	-1.7e-05	-3.5e-05	-5.5e-05	-7.6e-05	-5e-05	-1.9e-05	-3e-05	-3.6e-05	-4.2e-05	-1.8e-05
491.236	NaN	NaN	NaN	NaN	1e-06	-1e-06	-1e-06	1e-06	0	-1e-06	0	9e-06	1.4e-05	3e-06	-7e-06	-1e-06	4e-06	6e-06	1e-06	0	-8e-06	-9e-06	-1.1e-05	-1.3e-05	-1.6e-05	-1.7e-05	-2.1e-05	-2.1e-05	-1.5e-05	-1.1e-05	-7e-06	-3e-06	1e-06	6e-06	2e-06	-5e-06	-1.2e-05	-1.9e-05	-2.7e-05	-3.9e-05	-5.1e-05	-6.4e-05	-7.9e-05	-4.6e-05	-1.9e-05	-3.7e-05	-4.2e-05	-2.6e-05	-2.4e-05
491.89	NaN	NaN	NaN	NaN	2e-06	-4e-06	-2e-06	-4e-06	2e-06	5e-06	3e-06	1e-06	3e-06	-1.2e-05	-1e-05	-2e-06	3e-06	-1e-06	-4e-06	4e-06	6e-06	5e-06	4e-06	3e-06	2e-06	1e-06	-1e-06	-1e-06	0	0	0	0	0	0	0	0	-1e-06	-2e-06	-2e-06	-2e-05	-4.1e-05	-6.3e-05	-8.6e-05	-5.1e-05	-1.3e-05	-4.1e-05	-4.2e-05	-3.8e-05	-4.2e-05
492.544	NaN	NaN	NaN	NaN	5e-06	-8e-06	-3e-06	2e-06	4e-06	2e-06	4e-06	8e-06	7e-06	8e-06	1.3e-05	1.6e-05	1.2e-05	8e-06	4e-06	3e-06	2e-06	2e-06	1e-06	1e-06	1e-06	1e-06	2e-06	2e-06	4e-06	6e-06	7e-06	9e-06	1.1e-05	1.2e-05	1.1e-05	9e-06	7e-06	5e-06	3e-06	-1.9e-05	-4.1e-05	-6.6e-05	-9.2e-05	-3.6e-05	-2e-05	-3.8e-05	-4.5e-05	-3.3e-05	-2.2e-05
493.198	NaN	NaN	NaN	NaN	-1e-06	0	3e-06	6e-06	1e-06	-1e-06	0	-2e-06	3e-06	-3e-06	-3e-06	0	5e-06	1.2e-05	7e-06	-5e-06	-9e-06	-8e-06	-6e-06	-4e-06	-1e-06	0	2e-06	2e-06	2e-06	2e-06	1e-06	1e-06	1e-06	0	-2e-06	-3e-06	-5e-06	-8e-06	-1.2e-05	-2.8e-05	-4.6e-05	-6.4e-05	-8.4e-05	-4.4e-05	-3.9e-05	-4e-05	-5.1e-05	-3.6e-05	-1.7e-05
493.852	NaN	NaN	NaN	NaN	-1e-06	3e-06	1e-06	-1e-06	1e-06	5e-06	-2e-06	-6e-06	-2e-06	1e-06	1e-06	4e-06	7e-06	-5e-06	-6e-06	-1e-06	-1e-06	-1e-06	0	1e-06	3e-06	3e-06	4e-06	3e-06	3e-06	2e-06	2e-06	1e-06	1e-06	0	-3e-06	-6e-06	-8e-06	-1.1e-05	-1.8e-05	-3.8e-05	-5.8e-05	-7.9e-05	-0.000103	-4.5e-05	-3.9e-05	-5.3e-05	-4.7e-05	-3.1e-05	-2.5e-05
494.506	NaN	NaN	NaN	NaN	2e-06	1e-06	-3e-06	-4e-06	-4e-06	8e-06	9e-06	-5e-06	-2e-06	6e-06	8e-06	6e-06	-1e-06	-1e-05	-1.1e-05	2e-06	2e-06	2e-06	1e-06	-1e-06	-2e-06	-3e-06	-2e-06	-2e-06	0	2e-06	4e-06	5e-06	7e-06	6e-06	1e-06	-4e-06	-8e-06	-1.4e-05	-2.4e-05	-4.4e-05	-6.3e-05	-8.5e-05	-0.000108	-5.4e-05	-4.8e-05	-4.7e-05	-5.4e-05	-4.9e-05	-3.4e-05
495.16	NaN	NaN	NaN	NaN	-3e-06	0	4e-06	5e-06	1e-05	1.8e-05	1e-05	5e-06	1.6e-05	1.2e-05	8e-06	1.2e-05	8e-06	8e-06	1e-05	4e-06	6e-06	6e-06	7e-06	8e-06	9e-06	1e-05	9e-06	9e-06	8e-06	7e-06	6e-06	6e-06	5e-06	3e-06	1e-06	-2e-06	-4e-06	-7e-06	-1.9e-05	-4.2e-05	-6.5e-05	-8.9e-05	-9.2e-05	-3.9e-05	-3.8e-05	-4e-05	-4.7e-05	-3.2e-05	-3.2e-05
495.814	NaN	NaN	NaN	NaN	-1e-06	0	2e-06	6e-06	0	0	0	-1e-06	-4e-06	-4e-06	5e-06	6e-06	2e-06	0	-3e-06	-1e-06	3e-06	3e-06	2e-06	2e-06	2e-06	1e-06	3e-06	4e-06	6e-06	7e-06	9e-06	1e-05	1.2e-05	5e-06	-5e-06	-1.4e-05	-2.3e-05	-3.4e-05	-5e-05	-6.8e-05	-8.7e-05	-0.000108	-9.8e-05	-5.5e-05	-5e-05	-6e-05	-6.6e-05	-3.8e-05	-4.3e-05
496.468	NaN	NaN	NaN	NaN	3e-06	-2e-06	-6e-06	-4e-06	-4e-06	5e-06	-6e-06	-1.2e-05	-2e-06	-3e-06	-1e-05	-1.2e-05	-1e-05	-8e-06	-7e-06	-3e-06	-3e-06	-4e-06	-4e-06	-5e-06	-6e-06	-7e-06	-6e-06	-6e-06	-5e-06	-4e-06	-4e-06	-3e-06	-2e-06	-6e-06	-9e-06	-1.3e-05	-1.6e-05	-2e-05	-3.7e-05	-6e-05	-8.4e-05	-0.000109	-9.3e-05	-5.4e-05	-4.9e-05	-7e-05	-7.6e-05	-4.8e-05	-4.2e-05
497.123	NaN	NaN	NaN	NaN	4e-06	-4e-06	-4e-06	2e-06	0	-1e-06	-9e-06	-1.1e-05	-1.1e-05	-1.7e-05	-9e-06	-3e-06	-1.3e-05	-2e-05	-1e-05	-6e-06	-8e-06	-8e-06	-8e-06	-8e-06	-7e-06	-8e-06	-8e-06	-8e-06	-8e-06	-9e-06	-9e-06	-9e-06	-1e-05	-1.2e-05	-1.4e-05	-1.6e-05	-1.8e-05	-2.1e-05	-4e-05	-6.2e-05	-8.6e-05	-0.000111	-0.000109	-5.8e-05	-5.7e-05	-5.7e-05	-7.2e-05	-6.7e-05	-4.9e-05
497.777	NaN	NaN	NaN	NaN	2e-06	-4e-06	-4e-06	2e-06	1e-06	4e-06	-7e-06	-1.6e-05	-1.1e-05	-5e-06	-1.3e-05	-9e-06	-5e-06	-1e-06	1e-05	9e-06	-3e-06	-4e-06	-5e-06	-7e-06	-8e-06	-8e-06	-5e-06	-4e-06	-1e-06	1e-06	3e-06	5e-06	7e-06	5e-06	2e-06	0	-3e-06	-5e-06	-3.2e-05	-6.1e-05	-9.1e-05	-0.000124	-9.6e-05	-6e-05	-6.6e-05	-6.5e-05	-7.2e-05	-4.8e-05	-5.6e-05
498.431	NaN	NaN	NaN	NaN	1e-06	1e-06	-5e-06	-1e-05	-9e-06	-4e-06	-1.3e-05	-1.8e-05	-1.2e-05	-1.4e-05	-1.9e-05	-6e-06	-7e-06	-1.1e-05	-6e-06	-1.3e-05	-1.2e-05	-1.1e-05	-1e-05	-9e-06	-8e-06	-8e-06	-8e-06	-8e-06	-8e-06	-8e-06	-8e-06	-8e-06	-9e-06	-1.1e-05	-1.2e-05	-1.4e-05	-1.6e-05	-1.9e-05	-4.4e-05	-7e-05	-9.6e-05	-0.000124	-0.000101	-7.2e-05	-7.7e-05	-7.9e-05	-8e-05	-6.7e-05	-6.2e-05
499.086	NaN	NaN	NaN	NaN	0	-1e-06	-1.3e-05	-6e-06	-3e-06	-5e-06	-8e-06	-1.1e-05	-1e-05	-2e-06	-5e-06	-2e-06	-3e-06	-2e-06	1.1e-05	6e-06	5e-06	6e-06	6e-06	7e-06	8e-06	9e-06	1e-05	1e-05	1.2e-05	1.3e-05	1.4e-05	1.5e-05	1.3e-05	8e-06	2e-06	-3e-06	-8e-06	-1.8e-05	-4.5e-05	-7.3e-05	-0.000102	-0.000133	-0.000107	-5.5e-05	-7.7e-05	-7.4e-05	-7.9e-05	-6e-05	-5.3e-05
499.74	NaN	NaN	NaN	NaN	-5e-06	3e-06	-2e-06	-7e-06	3e-06	6e-06	1.1e-05	1.6e-05	1.3e-05	-3e-06	5e-06	7e-06	4e-06	5e-06	1e-05	1.2e-05	1e-06	0	-1e-06	-3e-06	-4e-06	-3e-06	-3e-06	-3e-06	-2e-06	-1e-06	-1e-06	0	-3e-06	-6e-06	-1e-05	-1.4e-05	-1.8e-05	-2.8e-05	-5.3e-05	-7.9e-05	-0.000105	-0.000134	-9.5e-05	-5.1e-05	-7e-05	-6.8e-05	-7.2e-05	-5.4e-05	-4.4e-05
500.395	NaN	NaN	NaN	NaN	6e-06	-8e-06	-1e-05	-1.2e-05	-1.5e-05	-9e-06	-1.7e-05	-2e-06	-3e-06	-2.3e-05	-1.9e-05	-6e-06	2e-06	-1.6e-05	-1e-05	-5e-06	-6e-06	-6e-06	-6e-06	-6e-06	-6e-06	-6e-06	-7e-06	-7e-06	-8e-06	-9e-06	-9e-06	-1e-05	-1.1e-05	-1.2e-05	-1.3e-05	-1.5e-05	-1.6e-05	-2.7e-05	-5.6e-05	-8.5e-05	-0.000115	-0.000148	-0.000107	-7.3e-05	-8e-05	-7.5e-05	-7.2e-05	-7.3e-05	-6e-05
501.05	NaN	NaN	NaN	NaN	-3e-06	1e-06	1e-06	1.3e-05	2.1e-05	1.3e-05	-3e-06	3e-06	6e-06	-4e-06	-7e-06	8e-06	4e-06	-3e-06	2e-06	0	3e-06	4e-06	4e-06	5e-06	7e-06	7e-06	9e-06	9e-06	1.1e-05	1.3e-05	1.4e-05	1.5e-05	1.2e-05	8e-06	4e-06	0	-4e-06	-1.9e-05	-4.6e-05	-7.4e-05	-0.000102	-0.000133	-8.2e-05	-7.1e-05	-8.2e-05	-8.6e-05	-7.1e-05	-7.6e-05	-5.9e-05
501.704	NaN	NaN	NaN	NaN	1e-06	-2e-06	-9e-06	-5e-06	6e-06	-4e-06	-7e-06	2e-06	3e-06	-8e-06	-6e-06	1e-06	-5e-06	-7e-06	-5e-06	-5e-06	-1e-06	-1e-06	0	0	-1e-06	-1e-06	-2e-06	-3e-06	-4e-06	-5e-06	-6e-06	-7e-06	-6e-06	-6e-06	-5e-06	-4e-06	-3e-06	-1.8e-05	-4.6e-05	-7.5e-05	-0.000104	-0.000136	-0.000102	-8.6e-05	-9.4e-05	-9.9e-05	-8.3e-05	-7e-05	-6.8e-05
502.359	NaN	NaN	NaN	NaN	-6e-06	3e-06	-1e-06	-9e-06	-9e-06	-1e-05	-1.6e-05	-9e-06	2e-06	-1.1e-05	-2.1e-05	-1.8e-05	-6e-06	-1.8e-05	-1.2e-05	-1e-05	-5e-06	-5e-06	-4e-06	-4e-06	-5e-06	-5e-06	-6e-06	-7e-06	-8e-06	-9e-06	-1e-05	-1.1e-05	-1.1e-05	-1.1e-05	-1e-05	-1e-05	-1e-05	-2.8e-05	-5.6e-05	-8.4e-05	-0.000113	-0.000147	-0.000112	-0.000106	-0.000106	-9.5e-05	-8.4e-05	-8.3e-05	-6.1e-05
503.014	NaN	NaN	NaN	NaN	0	5e-06	1e-06	2e-06	2e-06	-2e-06	-1.2e-05	-4e-06	4e-06	1.1e-05	-1e-06	-7e-06	-2e-06	0	-4e-06	-8e-06	-1.1e-05	-1.1e-05	-1.1e-05	-1.1e-05	-9e-06	-9e-06	-7e-06	-6e-06	-4e-06	-2e-06	-1e-06	-1e-06	-3e-06	-5e-06	-8e-06	-1e-05	-1.2e-05	-3.4e-05	-6.3e-05	-9.1e-05	-0.000121	-0.000162	-0.000109	-9.4e-05	-0.000105	-0.000107	-7.7e-05	-7.3e-05	-6.9e-05
503.669	NaN	NaN	NaN	NaN	-7e-06	2e-06	6e-06	1.3e-05	1.1e-05	4e-06	-1e-06	-1e-05	0	-1e-06	-3e-06	-3e-06	5e-06	-4e-06	-1e-06	2e-05	1e-06	-1e-06	-4e-06	-3e-06	-1e-06	0	2e-06	3e-06	5e-06	8e-06	1e-05	1.1e-05	1.1e-05	1e-05	1e-05	1e-05	1e-05	-1.8e-05	-5e-05	-8.2e-05	-0.000115	-0.000155	-0.000111	-9.5e-05	-9.7e-05	-9.8e-05	-7.5e-05	-7.2e-05	-7e-05
504.323	NaN	NaN	NaN	NaN	-7e-06	-3e-06	3e-06	1.5e-05	2e-06	1.1e-05	6e-06	-5e-06	-6e-06	6e-06	7e-06	4e-06	1e-05	-8e-06	2e-06	3e-06	6e-06	7e-06	7e-06	7e-06	7e-06	6e-06	6e-06	6e-06	5e-06	5e-06	5e-06	4e-06	3e-06	3e-06	2e-06	1e-06	0	-2.9e-05	-5.9e-05	-9e-05	-0.000121	-0.000161	-0.000112	-0.000104	-9.5e-05	-9.4e-05	-8.8e-05	-6.9e-05	-6.7e-05
504.978	NaN	NaN	NaN	NaN	-8e-06	1.2e-05	6e-06	-1.1e-05	-1.8e-05	-4e-06	-1.8e-05	-1.5e-05	-1.5e-05	-9e-06	-1e-06	-1.2e-05	-1.4e-05	-1e-05	-1.7e-05	-4e-06	-4e-06	-4e-06	-4e-06	-5e-06	-5e-06	-6e-06	-6e-06	-7e-06	-7e-06	-8e-06	-9e-06	-1e-05	-1.1e-05	-1.3e-05	-1.4e-05	-1.6e-05	-2e-05	-4.6e-05	-7.4e-05	-0.000101	-0.000129	-0.000172	-0.000123	-0.000112	-0.000105	-0.000115	-9.3e-05	-8.2e-05	-7.6e-05
505.633	NaN	NaN	NaN	NaN	-9e-06	9e-06	1.4e-05	1.7e-05	1e-05	5e-06	-2e-06	-8e-06	-8e-06	7e-06	-8e-06	6e-06	1e-06	-3e-06	2e-06	1.2e-05	1.2e-05	1.2e-05	1.1e-05	1e-05	8e-06	7e-06	5e-06	4e-06	1e-06	-1e-06	-3e-06	-3e-06	-3e-06	-3e-06	-3e-06	-3e-06	-9e-06	-3.8e-05	-6.8e-05	-9.8e-05	-0.000129	-0.000161	-0.000113	-0.000113	-0.00011	-0.000121	-8.2e-05	-8.3e-05	-7.1e-05
506.289	NaN	NaN	NaN	NaN	-4e-06	3e-06	-1.3e-05	-1.1e-05	-4e-06	-3e-06	-8e-06	-1.2e-05	-1e-05	2e-06	-1e-06	-2e-06	-1e-06	-4e-06	-1.1e-05	-1.6e-05	-1e-06	0	0	-1e-06	-2e-06	-3e-06	-4e-06	-5e-06	-7e-06	-8e-06	-9e-06	-9e-06	-8e-06	-8e-06	-7e-06	-7e-06	-1.4e-05	-4.3e-05	-7.2e-05	-0.000101	-0.000132	-0.000182	-0.000128	-0.000122	-0.000121	-0.000131	-0.000105	-8.7e-05	-8.7e-05
506.944	NaN	NaN	NaN	NaN	2e-06	5e-06	1.1e-05	2.1e-05	1e-05	-1e-06	-1e-05	-4e-06	1e-06	-8e-06	1e-06	-1e-06	4e-06	1.5e-05	1.2e-05	8e-06	1.6e-05	1.6e-05	1.6e-05	1.5e-05	1.4e-05	1.3e-05	1.2e-05	1.2e-05	1e-05	9e-06	7e-06	6e-06	5e-06	3e-06	2e-06	0	-1.2e-05	-3.9e-05	-6.7e-05	-9.5e-05	-0.000124	-0.000165	-0.000103	-0.000126	-0.000102	-0.000114	-9.1e-05	-6.1e-05	-8.2e-05
507.599	NaN	NaN	NaN	NaN	-5e-06	9e-06	1e-06	-3e-06	-9e-06	-1.3e-05	-9e-06	2e-06	-8e-06	-1.2e-05	-2e-06	-1.7e-05	-9e-06	-3e-06	-1e-06	7e-06	1e-06	0	1e-06	1e-06	1e-06	1e-06	2e-06	2e-06	3e-06	3e-06	2e-06	1e-06	-2e-06	-4e-06	-7e-06	-9e-06	-2.4e-05	-5.3e-05	-8.3e-05	-0.000112	-0.000143	-0.000187	-0.000126	-0.000139	-0.000127	-0.000135	-9.9e-05	-8.5e-05	-9e-05
508.254	NaN	NaN	NaN	NaN	0	2e-06	-6e-06	1.4e-05	-4e-06	-5e-06	-1.3e-05	-7e-06	-6e-06	-1e-06	1e-06	-8e-06	4e-06	-1e-06	3e-06	-1.1e-05	2e-06	3e-06	3e-06	4e-06	5e-06	5e-06	6e-06	7e-06	8e-06	9e-06	9e-06	8e-06	8e-06	7e-06	6e-06	6e-06	-1.5e-05	-4.8e-05	-8.4e-05	-0.000119	-0.000156	-0.000185	-0.000138	-0.000143	-0.000138	-0.000133	-0.000105	-0.00011	-9e-05
508.909	NaN	NaN	NaN	NaN	-6e-06	1e-06	-7e-06	-7e-06	-1e-05	-8e-06	-6e-06	5e-06	-5e-06	-1.4e-05	-4e-06	-3e-06	-3e-06	0	-1.2e-05	-5e-06	-4e-06	-4e-06	-5e-06	-6e-06	-7e-06	-8e-06	-9e-06	-1e-05	-1.1e-05	-1.3e-05	-1.2e-05	-1.1e-05	-9e-06	-8e-06	-6e-06	-4e-06	-2.6e-05	-5.7e-05	-9e-05	-0.000123	-0.000158	-0.000179	-0.000149	-0.000147	-0.000143	-0.00013	-0.000108	-0.000102	-9.3e-05
509.565	NaN	NaN	NaN	NaN	-3e-06	1.1e-05	0	1e-06	-1.6e-05	0	7e-06	2e-06	-1.3e-05	0	2e-06	7e-06	-2e-06	-9e-06	-7e-06	-4e-06	1.4e-05	1.3e-05	1.2e-05	1.1e-05	1e-05	9e-06	8e-06	7e-06	5e-06	4e-06	3e-06	2e-06	1e-06	1e-06	0	-1e-06	-2.5e-05	-5.6e-05	-8.8e-05	-0.000119	-0.000153	-0.000177	-0.00015	-0.000152	-0.000151	-0.000145	-0.000108	-0.000102	-0.000109
510.22	NaN	NaN	NaN	-3e-06	-8e-06	1.1e-05	-1.6e-05	-5e-06	-1.6e-05	-2.6e-05	-2e-05	-6e-06	-1.5e-05	-1e-05	5e-06	-8e-06	-1.1e-05	-7e-06	7e-06	-9e-06	-5e-06	-5e-06	-6e-06	-6e-06	-7e-06	-7e-06	-7e-06	-8e-06	-8e-06	-9e-06	-9e-06	-9e-06	-9e-06	-9e-06	-9e-06	-9e-06	-3.5e-05	-6.4e-05	-9.3e-05	-0.000123	-0.000162	-0.000202	-0.000162	-0.000167	-0.000153	-0.000136	-0.000129	-0.000113	-0.000102
510.876	NaN	NaN	NaN	-1e-05	3e-06	7e-06	6e-06	6e-06	2.1e-05	1.4e-05	2.5e-05	7e-06	1e-05	-2e-06	1.6e-05	7e-06	9e-06	1.2e-05	5e-06	2.8e-05	8e-06	8e-06	9e-06	9e-06	9e-06	9e-06	9e-06	9e-06	9e-06	1e-05	1.1e-05	1.2e-05	1.3e-05	1.5e-05	1.6e-05	1.4e-05	-1.5e-05	-4.8e-05	-8.2e-05	-0.000116	-0.000158	-0.000194	-0.00016	-0.000164	-0.000153	-0.000123	-0.000105	-9.6e-05	-9.3e-05
511.531	NaN	NaN	NaN	5e-06	2e-06	-8e-06	-8e-06	2e-06	6e-06	-2e-06	-1.2e-05	-6e-06	2e-06	-4e-06	7e-06	1e-06	0	-3e-06	-8e-06	-2e-06	4e-06	4e-06	3e-06	3e-06	2e-06	2e-06	1e-06	1e-06	0	-1e-06	-1e-06	-1e-06	-1e-06	-1e-06	-1e-06	-8e-06	-3.6e-05	-6.8e-05	-0.000102	-0.000136	-0.000181	-0.000206	-0.000189	-0.000191	-0.000182	-0.000158	-0.000135	-0.000117	-0.000112
512.187	NaN	NaN	NaN	-9e-06	7e-06	2e-06	-1.3e-05	-2e-06	-2.5e-05	-3e-05	-2.2e-05	-3.1e-05	-1.3e-05	-2.1e-05	-2e-06	0	-9e-06	-5e-06	1e-06	-4e-06	1e-05	9e-06	8e-06	7e-06	5e-06	5e-06	3e-06	2e-06	0	-1e-06	-1e-06	-1e-06	0	0	1e-06	-9e-06	-3.8e-05	-7.2e-05	-0.000108	-0.000143	-0.00021	-0.000232	-0.000217	-0.000214	-0.000224	-0.000178	-0.000158	-0.000152	-0.000135
512.843	NaN	NaN	NaN	-8e-06	2e-06	7e-06	-3e-06	6e-06	-1.9e-05	-1.4e-05	-2.2e-05	-2.2e-05	9e-06	-2e-05	3e-06	-5e-06	9e-06	2e-06	1e-06	1.1e-05	2.3e-05	2.3e-05	2.2e-05	2.1e-05	1.9e-05	1.9e-05	1.7e-05	1.7e-05	1.5e-05	1.3e-05	1.1e-05	9e-06	6e-06	3e-06	1e-06	-1.5e-05	-4.7e-05	-8.4e-05	-0.000123	-0.000161	-0.000221	-0.000262	-0.000257	-0.000252	-0.000243	-0.000201	-0.000187	-0.000143	-0.000163
513.498	NaN	NaN	NaN	-4e-06	4e-06	2e-06	9e-06	5e-06	-5e-06	-4e-05	-3.1e-05	-3.5e-05	-2.8e-05	-3.2e-05	-2e-05	-1e-05	1.5e-05	-2e-06	-1.3e-05	1e-05	6e-06	6e-06	6e-06	6e-06	6e-06	6e-06	6e-06	6e-06	6e-06	5e-06	4e-06	3e-06	2e-06	0	-2e-06	-2.5e-05	-6.8e-05	-0.000117	-0.000167	-0.000218	-0.000298	-0.00034	-0.000335	-0.000337	-0.000328	-0.00026	-0.00024	-0.000192	-0.000196
514.154	NaN	NaN	NaN	-5e-06	8e-06	-1e-06	4e-06	1.4e-05	-5e-06	-5.6e-05	-4.4e-05	-4.9e-05	-1.8e-05	-3.8e-05	-5e-06	-1.6e-05	9e-06	1e-05	-3e-06	2.4e-05	1.3e-05	1.3e-05	1.4e-05	1.5e-05	1.6e-05	1.6e-05	1.8e-05	1.8e-05	1.9e-05	2e-05	2.1e-05	2.2e-05	2.3e-05	2.4e-05	2.5e-05	-1.1e-05	-6.7e-05	-0.000131	-0.000198	-0.000264	-0.000376	-0.000442	-0.00044	-0.000428	-0.000391	-0.00033	-0.000312	-0.000247	-0.000246
514.81	NaN	NaN	NaN	-7e-06	6e-06	1e-06	-8e-06	1.7e-05	-3.1e-05	-7.8e-05	-6.7e-05	-6.7e-05	-1.7e-05	-4.6e-05	7e-06	-2e-06	2.4e-05	-4e-06	-2e-06	3.4e-05	2.1e-05	2.2e-05	2.3e-05	2.5e-05	2.7e-05	2.7e-05	2.9e-05	3e-05	3.2e-05	3e-05	2.8e-05	2.6e-05	2.4e-05	2.1e-05	1.8e-05	-2.7e-05	-8.9e-05	-0.000159	-0.000231	-0.000304	-0.000461	-0.00057	-0.000549	-0.000558	-0.000463	-0.000405	-0.000391	-0.000311	-0.000301
515.466	NaN	NaN	NaN	-1.2e-05	1.8e-05	2e-06	2.7e-05	2.1e-05	-2.5e-05	-7.7e-05	-6.3e-05	-6.7e-05	-1.5e-05	-5.5e-05	5e-06	-1e-06	2.7e-05	1.9e-05	4e-06	4e-05	2.5e-05	2.6e-05	2.8e-05	3.1e-05	3.4e-05	3.5e-05	3.9e-05	4e-05	4.4e-05	4.3e-05	4.2e-05	4.1e-05	4e-05	3.9e-05	3.8e-05	-2.5e-05	-0.000101	-0.000186	-0.000275	-0.000363	-0.000556	-0.000724	-0.000691	-0.000701	-0.000569	-0.000482	-0.000472	-0.000385	-0.000373
516.122	NaN	NaN	NaN	-1.6e-05	1.7e-05	9e-06	3.1e-05	2.9e-05	-4.1e-05	-0.000108	-8.4e-05	-8.6e-05	-4.1e-05	-8.3e-05	-1.1e-05	0	3.6e-05	-2e-06	-1.9e-05	3.6e-05	2.6e-05	2.7e-05	3.1e-05	3.4e-05	3.9e-05	4.1e-05	4.6e-05	4.7e-05	5.2e-05	4.9e-05	4.5e-05	4.3e-05	3.9e-05	3.5e-05	3.1e-05	-5.4e-05	-0.000145	-0.000248	-0.000355	-0.000463	-0.000742	-0.000992	-0.000931	-0.00095	-0.000768	-0.000639	-0.000649	-0.000541	-0.000496
516.778	NaN	NaN	NaN	-1.7e-05	1.7e-05	8e-06	1.6e-05	3e-06	-6.5e-05	-0.000143	-0.00011	-0.000104	-6e-05	-0.000104	-1e-05	-1.1e-05	4.1e-05	9e-06	1e-06	3.6e-05	4e-06	6e-06	1e-05	1.5e-05	2.1e-05	2.4e-05	3e-05	3.2e-05	3.8e-05	3.6e-05	3.3e-05	3.2e-05	2.9e-05	2.6e-05	1.5e-05	-8.5e-05	-0.000189	-0.000308	-0.000431	-0.000554	-0.000917	-0.00123	-0.00115	-0.00116	-0.000956	-0.000741	-0.000772	-0.000649	-0.000611
517.434	NaN	NaN	NaN	-4e-06	1.9e-05	-5e-06	3.6e-05	4.9e-05	-3e-05	-0.000155	-9.5e-05	-0.000106	-5.3e-05	-0.000111	1.5e-05	1.8e-05	4.7e-05	2.7e-05	1.3e-05	6.4e-05	2.6e-05	2.7e-05	3.1e-05	3.4e-05	3.9e-05	4.1e-05	4.7e-05	4.8e-05	5.3e-05	5.2e-05	5.2e-05	5.2e-05	5.1e-05	5.1e-05	2.8e-05	-8.8e-05	-0.00021	-0.000348	-0.000492	-0.000653	-0.00106	-0.00142	-0.00137	-0.00139	-0.00116	-0.000836	-0.000923	-0.000764	-0.000697
518.09	NaN	NaN	NaN	-2.1e-05	8e-06	2.2e-05	2.7e-05	6.2e-05	-9e-06	-9.2e-05	-4.9e-05	-6e-05	-8e-06	-5.7e-05	8.4e-05	4.9e-05	0.000123	9.1e-05	4.9e-05	0.000101	5e-05	5.3e-05	5.8e-05	6.3e-05	7e-05	7.3e-05	8.1e-05	8.3e-05	8.5e-05	7.7e-05	7e-05	6.4e-05	5.6e-05	4.8e-05	3e-06	-0.000127	-0.000263	-0.000418	-0.000579	-0.000805	-0.00126	-0.00169	-0.00165	-0.00165	-0.0014	-0.000989	-0.00106	-0.000901	-0.000846
518.746	NaN	NaN	NaN	-1.2e-05	-1e-06	3.1e-05	7.3e-05	0.000121	8.8e-05	2e-05	0.000124	0.000101	0.000143	0.000122	0.000307	0.000239	0.000294	0.000255	0.000227	0.000257	0.000161	0.000164	0.00017	0.000178	0.000187	0.00019	0.000201	0.000203	0.000199	0.000181	0.000165	0.000152	0.000133	0.000115	4.7e-05	-9.3e-05	-0.000239	-0.000405	-0.000577	-0.000865	-0.00131	-0.00178	-0.00185	-0.00184	-0.00155	-0.000998	-0.00113	-0.000907	-0.000822
519.402	NaN	NaN	NaN	2.3e-05	-3.9e-05	8e-06	7.4e-05	0.000232	0.000242	0.000225	0.000371	0.000351	0.00037	0.000326	0.000582	0.000471	0.000606	0.00056	0.000456	0.000433	0.000266	0.000273	0.00029	0.000309	0.000334	0.000342	0.00037	0.000377	0.000364	0.000325	0.000292	0.000265	0.000224	0.000185	8.1e-05	-8.3e-05	-0.000255	-0.000449	-0.000652	-0.000902	-0.00132	-0.00188	-0.00206	-0.00206	-0.00175	-0.00102	-0.00114	-0.000846	-0.000781
520.059	NaN	NaN	NaN	8.3e-05	-7.8e-05	-4.6e-05	9.2e-05	0.000387	0.000534	0.000559	0.000811	0.000787	0.000746	0.000743	0.00109	0.000884	0.00106	0.001	0.000873	0.00079	0.000501	0.000511	0.000534	0.00056	0.000594	0.000606	0.000644	0.000654	0.000612	0.000539	0.000477	0.000427	0.00035	0.000278	0.000135	-4.5e-05	-0.000234	-0.000449	-0.000672	-0.000816	-0.00108	-0.00171	-0.0021	-0.00213	-0.0018	-0.000799	-0.000946	-0.000618	-0.000583
520.715	NaN	NaN	NaN	0.000137	-0.000119	-9.3e-05	0.00014	0.000638	0.000963	0.00113	0.00153	0.00148	0.00135	0.00136	0.00183	0.00149	0.00179	0.00173	0.00155	0.00135	0.000887	0.000903	0.000939	0.000979	0.00103	0.00105	0.00111	0.00112	0.00103	0.000913	0.000811	0.000728	0.000602	0.000482	0.000287	7.1e-05	-0.000156	-0.000414	-0.000681	-0.000622	-0.000629	-0.00139	-0.00208	-0.0022	-0.00177	-0.000395	-0.000585	-0.000223	-0.000231
521.371	NaN	NaN	NaN	0.000258	-0.000214	-0.000224	0.000137	0.000942	0.00151	0.00188	0.00252	0.0024	0.00215	0.00222	0.00285	0.00237	0.00285	0.00278	0.00248	0.00211	0.00149	0.00151	0.00156	0.00162	0.00169	0.00172	0.00181	0.00183	0.00166	0.00147	0.0013	0.00117	0.000973	0.000783	0.00053	0.000275	8e-06	-0.000295	-0.000611	-0.000173	0.000236	-0.000829	-0.00187	-0.00218	-0.00159	0.000328	0.000125	0.00054	0.000378
522.028	NaN	NaN	NaN	0.000408	-0.000365	-0.000394	8.4e-05	0.00117	0.00196	0.00259	0.00348	0.00333	0.00292	0.00304	0.00387	0.00324	0.00399	0.00398	0.00354	0.00289	0.00206	0.0021	0.00218	0.00226	0.00238	0.00241	0.00254	0.00257	0.00229	0.00202	0.00179	0.0016	0.00132	0.00105	0.00074	0.000445	0.000136	-0.000215	-0.00058	0.000374	0.00115	-0.0002	-0.00159	-0.00212	-0.00143	0.0011	0.000905	0.00141	0.0012
522.684	NaN	NaN	NaN	0.000481	-0.000476	-0.00049	4.9e-05	0.00137	0.00236	0.00321	0.00428	0.00411	0.00351	0.00373	0.00476	0.004	0.00502	0.005	0.0044	0.00357	0.00254	0.00258	0.00268	0.00279	0.00292	0.00297	0.00313	0.00315	0.00276	0.00243	0.00215	0.00192	0.00157	0.00123	0.000906	0.000594	0.000268	-0.000103	-0.000489	0.000961	0.00212	0.000187	-0.00136	-0.00208	-0.000936	0.00186	0.00171	0.00213	0.00199
523.341	NaN	NaN	NaN	0.00043	-0.000435	-0.00048	4.6e-05	0.00133	0.00221	0.00315	0.00429	0.00418	0.00358	0.00376	0.00482	0.00414	0.00541	0.00541	0.00473	0.00382	0.00275	0.00279	0.00288	0.00298	0.0031	0.00315	0.00329	0.00325	0.00285	0.0025	0.0022	0.00195	0.00158	0.00124	0.001	0.000778	0.000542	0.000275	-4e-06	0.00158	0.00283	0.000476	-0.00103	-0.00144	-0.000298	0.00226	0.00223	0.00251	0.00276
523.998	NaN	NaN	NaN	0.000436	-0.000501	-0.000507	9e-06	0.00126	0.00207	0.00304	0.0042	0.00414	0.00349	0.00373	0.00483	0.00424	0.00582	0.00582	0.00509	0.00421	0.0031	0.00314	0.00322	0.0033	0.00342	0.00346	0.00358	0.0035	0.00309	0.00274	0.00244	0.00219	0.00182	0.00149	0.00133	0.00118	0.00102	0.000835	0.000645	0.00237	0.00314	0.000701	-0.000645	-0.000605	0.000463	0.00278	0.00295	0.00304	0.00364
524.654	NaN	NaN	NaN	0.000414	-0.000509	-0.000512	3.4e-05	0.00131	0.00205	0.00316	0.00447	0.00445	0.00366	0.004	0.00518	0.0046	0.00643	0.00636	0.00549	0.00447	0.00332	0.00335	0.00342	0.0035	0.0036	0.00363	0.0037	0.00361	0.00318	0.00281	0.0025	0.00224	0.00185	0.00154	0.0014	0.00128	0.00114	0.00099	0.000832	0.00279	0.00297	0.00071	-0.00093	-0.00033	0.000783	0.00297	0.00327	0.00334	0.00405
525.311	NaN	NaN	NaN	0.000443	-0.000574	-0.000597	-4.8e-05	0.00117	0.00185	0.00303	0.00431	0.00432	0.00338	0.00383	0.00506	0.00457	0.00674	0.00667	0.00569	0.00457	0.00333	0.00335	0.00343	0.0035	0.0036	0.00364	0.00365	0.00355	0.00309	0.00269	0.00235	0.00207	0.00165	0.00136	0.00126	0.00116	0.00106	0.000952	0.000836	0.00325	0.0025	0.000626	-0.0013	-0.000189	0.0011	0.00309	0.0037	0.00341	0.00436
525.968	NaN	NaN	NaN	0.000518	-0.000691	-0.000712	-0.000125	0.00102	0.0017	0.00307	0.00451	0.00449	0.00329	0.004	0.0053	0.00486	0.00734	0.00722	0.00597	0.00457	0.0033	0.00333	0.00341	0.0035	0.00361	0.00365	0.00361	0.0035	0.00301	0.00258	0.00222	0.00192	0.00147	0.00119	0.00106	0.000943	0.00082	0.00068	9.5e-05	0.00377	0.00259	0.000523	-0.00176	-0.000222	0.00142	0.00336	0.00392	0.00364	0.0047
526.625	NaN	NaN	NaN	0.00063	-0.000902	-0.000898	-0.000234	0.00105	0.00185	0.00347	0.00525	0.00526	0.00367	0.00469	0.00599	0.00554	0.00832	0.00808	0.00667	0.00509	0.00391	0.00395	0.00406	0.00418	0.00433	0.00438	0.00429	0.00417	0.0036	0.00311	0.00269	0.00234	0.00182	0.00151	0.00134	0.00118	0.001	0.000807	-0.000219	0.00473	0.00319	0.000787	-0.00173	0.000378	0.00236	0.00404	0.00471	0.00444	0.0056
527.282	NaN	NaN	NaN	0.000665	-0.00104	-0.000924	-0.000141	0.00122	0.00218	0.00421	0.00623	0.00598	0.00391	0.00542	0.00678	0.00626	0.00914	0.00886	0.00735	0.00532	0.00417	0.00423	0.00438	0.00454	0.00475	0.00482	0.00463	0.00448	0.00376	0.00314	0.00262	0.00218	0.00153	0.00122	0.00105	0.0009	0.000738	0.000555	-0.000827	0.00506	0.0035	0.000727	-0.00213	0.000167	0.00298	0.00453	0.00508	0.0047	0.00591
527.939	NaN	NaN	NaN	0.000763	-0.00129	-0.00108	-0.000149	0.00151	0.00274	0.0053	0.0077	0.00704	0.00436	0.00651	0.00799	0.00737	0.01035	0.01004	0.00834	0.00574	0.00465	0.00474	0.00496	0.00519	0.00549	0.0056	0.00527	0.00508	0.00417	0.00338	0.00271	0.00216	0.00134	0.001	0.000814	0.000635	0.000448	0.000235	-0.000892	0.00561	0.00403	0.000732	-0.00245	-0.000253	0.00404	0.00541	0.006	0.00544	0.00657
528.596	NaN	NaN	NaN	0.000859	-0.00159	-0.00119	-6e-06	0.00204	0.00362	0.00668	0.00947	0.0085	0.00523	0.00806	0.00949	0.00871	0.01176	0.01139	0.00956	0.00648	0.00557	0.00569	0.00597	0.00627	0.00666	0.0068	0.00627	0.00603	0.00492	0.00396	0.00314	0.00246	0.00145	0.0011	0.000851	0.000613	0.000364	8.1e-05	-0.000685	0.00629	0.00464	0.000765	-0.00241	-0.000564	0.0054	0.00623	0.00694	0.00607	0.00713
529.253	NaN	NaN	NaN	0.00111	-0.00214	-0.00147	0.000109	0.00275	0.00496	0.00889	0.01228	0.01073	0.00663	0.01044	0.01197	0.01102	0.01406	0.0136	0.01144	0.00746	0.00679	0.00696	0.00735	0.00778	0.00834	0.00854	0.00772	0.00742	0.00602	0.00481	0.00378	0.00294	0.00167	0.00119	0.000736	0.000301	-0.000155	-0.000673	-0.0006	0.00742	0.00551	0.000707	-0.00238	-0.00122	0.00685	0.00767	0.00862	0.00716	0.00783
529.91	NaN	NaN	NaN	0.00129	-0.00262	-0.00179	0.000238	0.00378	0.00677	0.01163	0.01554	0.01316	0.00819	0.01315	0.01467	0.01348	0.01651	0.0161	0.01371	0.00859	0.00827	0.0085	0.00905	0.00965	0.01043	0.01071	0.00943	0.00904	0.00725	0.00569	0.00436	0.00327	0.00165	0.00104	0.000373	-0.000263	-0.000929	-0.00169	-0.000258	0.00881	0.00634	0.000665	-0.00262	-0.00157	0.00883	0.00984	0.01092	0.00862	0.00876
530.567	NaN	NaN	NaN	0.00152	-0.00321	-0.00224	0.000382	0.00516	0.00895	0.01458	0.01884	0.01586	0.01011	0.016	0.01737	0.01584	0.01858	0.01831	0.01595	0.00999	0.01021	0.0105	0.01119	0.01195	0.01293	0.01325	0.01147	0.011	0.00885	0.00698	0.00539	0.00408	0.00223	0.00133	0.000338	-0.000607	-0.0016	-0.00272	0.000237	0.01	0.00652	0.000242	-0.00298	-0.00161	0.01077	0.0117	0.01304	0.00976	0.0093
531.225	NaN	NaN	NaN	0.00178	-0.00389	-0.00269	0.000659	0.00657	0.01106	0.01733	0.02191	0.01828	0.01209	0.01886	0.01994	0.01827	0.02068	0.02043	0.01807	0.01146	0.01231	0.01266	0.01348	0.01438	0.01555	0.0156	0.01359	0.01307	0.01064	0.00853	0.00673	0.00525	0.0032	0.00188	0.000428	-0.000956	-0.00241	-0.00405	0.00118	0.01117	0.0067	4.4e-05	-0.00313	-0.00101	0.01279	0.01368	0.01538	0.01112	0.01022
531.882	NaN	NaN	NaN	0.00194	-0.00438	-0.00301	0.000893	0.00778	0.01278	0.01942	0.02391	0.01966	0.01324	0.0207	0.02155	0.01983	0.02192	0.0218	0.01952	0.0122	0.01361	0.01401	0.01495	0.01597	0.0173	0.01701	0.0148	0.01422	0.01154	0.00921	0.00723	0.0056	0.00331	0.00152	-0.000458	-0.00234	-0.00432	-0.00656	0.00196	0.01146	0.0057	-0.000729	-0.00482	-0.00135	0.01378	0.0147	0.01667	0.01145	0.01026
532.54	NaN	NaN	NaN	0.00203	-0.00474	-0.00337	0.00105	0.00871	0.014	0.02055	0.02473	0.02026	0.01399	0.02169	0.02212	0.02043	0.02213	0.02217	0.02008	0.01247	0.01455	0.01498	0.016	0.0171	0.01855	0.01788	0.01558	0.01498	0.01219	0.00977	0.00772	0.00602	0.00354	0.00126	-0.00125	-0.00364	-0.00615	-0.00899	0.00255	0.0108	0.00483	-0.00162	-0.00676	-0.00148	0.01398	0.01482	0.01712	0.01084	0.00947
533.197	NaN	NaN	NaN	0.00209	-0.00492	-0.00362	0.00116	0.00922	0.01444	0.02053	0.02425	0.01996	0.01409	0.02151	0.02159	0.02004	0.02132	0.02147	0.01978	0.01243	0.01495	0.01537	0.01639	0.0175	0.01864	0.01794	0.01573	0.01514	0.01246	0.01013	0.00815	0.00652	0.00393	0.00132	-0.00156	-0.00431	-0.00718	-0.01045	0.003	0.00988	0.00375	-0.00253	-0.00846	-0.00125	0.01324	0.01401	0.01654	0.00956	0.00801
533.855	NaN	NaN	NaN	0.00193	-0.00468	-0.0035	0.00119	0.00885	0.01352	0.01874	0.02178	0.01792	0.01284	0.01965	0.01937	0.01811	0.01912	0.01925	0.01789	0.01119	0.01387	0.01427	0.01522	0.01625	0.01698	0.01635	0.01437	0.01385	0.01145	0.00936	0.00759	0.00612	0.00357	0.000851	-0.00214	-0.005	-0.00799	-0.0114	0.00251	0.00784	0.00156	-0.00407	-0.01036	-0.00191	0.01116	0.01168	0.01444	0.00736	0.00581
534.512	NaN	NaN	NaN	0.00156	-0.00408	-0.003	0.00117	0.00784	0.01162	0.01596	0.01834	0.01503	0.01081	0.0167	0.01619	0.01524	0.01601	0.01619	0.01516	0.00943	0.01206	0.0124	0.01323	0.01412	0.01448	0.01395	0.01228	0.01183	0.0098	0.00804	0.00654	0.0053	0.00294	0.000391	-0.00241	-0.00508	-0.00788	-0.01091	0.00137	0.00502	-0.00183	-0.00582	-0.01083	-0.00284	0.00815	0.00871	0.01092	0.00478	0.00345
535.17	NaN	NaN	NaN	0.00121	-0.00339	-0.00243	0.000986	0.0064	0.00934	0.0127	0.01456	0.01193	0.00848	0.01341	0.01285	0.01214	0.01272	0.01287	0.01206	0.00745	0.00984	0.01012	0.01079	0.01152	0.01159	0.01117	0.00982	0.00946	0.00783	0.00641	0.00521	0.00422	0.00214	-6.1e-05	-0.00248	-0.0048	-0.00722	-0.00798	-0.000325	0.00109	-0.00517	-0.00782	-0.01155	-0.00389	0.00492	0.00526	0.00707	0.00214	0.00102
535.827	NaN	NaN	NaN	0.000846	-0.00267	-0.00183	0.000758	0.00488	0.00707	0.00962	0.011	0.00881	0.00612	0.01015	0.0096	0.00917	0.00953	0.00966	0.00911	0.00548	0.0075	0.00772	0.00825	0.00882	0.00871	0.00838	0.00734	0.00707	0.00581	0.00471	0.00378	0.00301	0.00129	-0.000496	-0.00246	-0.00433	-0.0063	-0.00576	-0.00224	-0.00314	-0.00828	-0.00954	-0.0122	-0.00512	0.00178	0.00205	0.00343	-0.000299	-0.0012
536.485	NaN	NaN	NaN	0.000552	-0.00201	-0.00135	0.000524	0.00358	0.00517	0.00696	0.00797	0.00641	0.00437	0.0075	0.00695	0.00663	0.00692	0.00699	0.00665	0.00392	0.00559	0.00576	0.00616	0.0066	0.00639	0.00615	0.00537	0.00517	0.00423	0.00342	0.00272	0.00215	0.000725	-0.000709	-0.00229	-0.00379	-0.00537	-0.00456	-0.0043	-0.00658	-0.01084	-0.01126	-0.01275	-0.00635	-0.000952	-0.000659	0.000403	-0.00235	-0.00311
537.143	NaN	NaN	NaN	0.000351	-0.00146	-0.000912	0.000449	0.00259	0.0036	0.00496	0.00565	0.00446	0.003	0.00535	0.00482	0.00474	0.00479	0.00488	0.00464	0.00262	0.00401	0.00413	0.00444	0.00476	0.00453	0.00435	0.0038	0.00365	0.00297	0.00238	0.00188	0.00147	0.000328	-0.000783	-0.00201	-0.00317	-0.0044	-0.0044	-0.00588	-0.00932	-0.01295	-0.01258	-0.01325	-0.00744	-0.00313	-0.00281	-0.00201	-0.00402	-0.00456
537.801	NaN	NaN	NaN	0.00022	-0.00109	-0.000687	0.000272	0.00185	0.00251	0.0034	0.0038	0.00298	0.00196	0.00371	0.0033	0.00318	0.00324	0.00327	0.00317	0.00174	0.00275	0.00284	0.00305	0.00328	0.00307	0.00295	0.00258	0.00248	0.00204	0.00165	0.00132	0.00103	0.00011	-0.000761	-0.00172	-0.00263	-0.00359	-0.00425	-0.00706	-0.01138	-0.01461	-0.0138	-0.01375	-0.0084	-0.00491	-0.00457	-0.00382	-0.00524	-0.00572
538.459	NaN	NaN	NaN	0.000102	-0.000741	-0.000461	0.000212	0.0013	0.0017	0.00234	0.00264	0.00205	0.0013	0.00264	0.00227	0.0022	0.00221	0.00225	0.00217	0.00115	0.00198	0.00205	0.00221	0.00238	0.00217	0.00209	0.00181	0.00174	0.00141	0.00112	0.000877	0.000626	-8.6e-05	-0.000765	-0.00151	-0.00222	-0.00297	-0.00417	-0.00783	-0.01281	-0.01593	-0.01473	-0.01399	-0.00906	-0.0061	-0.0058	-0.00513	-0.0062	-0.00653
539.117	NaN	NaN	NaN	5.1e-05	-0.000569	-0.000347	0.000143	0.000941	0.00122	0.00167	0.00184	0.00145	0.000835	0.00185	0.00154	0.00146	0.00149	0.00152	0.00156	0.000787	0.00142	0.00147	0.00159	0.00171	0.00154	0.00148	0.00129	0.00124	0.00101	0.000805	0.000635	0.000426	-0.000124	-0.000648	-0.00123	-0.00178	-0.00235	-0.00407	-0.00839	-0.01384	-0.01694	-0.01536	-0.01436	-0.00962	-0.00703	-0.00664	-0.00607	-0.00693	-0.00721
539.775	NaN	NaN	NaN	4e-05	-0.000434	-0.000318	9.5e-05	0.00068	0.00085	0.00123	0.0014	0.00105	0.000664	0.00143	0.00116	0.00114	0.00111	0.00111	0.00111	0.000565	0.00111	0.00115	0.00124	0.00131	0.00119	0.00115	0.00101	0.000976	0.000814	0.000672	0.000552	0.00037	-7.2e-05	-0.000493	-0.000956	-0.0014	-0.00186	-0.00402	-0.00859	-0.01461	-0.0177	-0.01622	-0.01471	-0.0099	-0.00768	-0.00721	-0.00669	-0.00734	-0.00761
540.433	NaN	NaN	NaN	-1.7e-05	-0.000354	-0.00031	7.8e-05	0.000486	0.000651	0.001	0.00106	0.000767	0.000444	0.00109	0.00087	0.000909	0.000785	0.00084	0.000952	0.000464	0.000895	0.000926	0.000999	0.00103	0.000925	0.000887	0.000766	0.000734	0.000588	0.00046	0.000352	0.000188	-0.000155	-0.000482	-0.000841	-0.00118	-0.00154	-0.00389	-0.00874	-0.01525	-0.01844	-0.01704	-0.0149	-0.01011	-0.00809	-0.00767	-0.00715	-0.00776	-0.00797
541.091	NaN	NaN	NaN	-8.3e-05	-0.000259	-0.000266	-4e-06	0.000393	0.000515	0.000847	0.00091	0.000643	0.00036	0.000852	0.000645	0.000689	0.000626	0.000668	0.000688	0.000293	0.000695	0.000722	0.000785	0.000799	0.000716	0.000687	0.000593	0.000569	0.000456	0.000358	0.000274	0.000126	-0.000158	-0.000428	-0.000726	-0.00101	-0.00131	-0.00377	-0.00881	-0.01574	-0.0191	-0.01774	-0.01522	-0.01023	-0.00843	-0.00789	-0.00758	-0.008	-0.00829
541.749	NaN	NaN	NaN	-5.3e-05	-0.000286	-0.000218	8.3e-05	0.000377	0.000429	0.00076	0.000803	0.000623	0.000326	0.0008	0.000652	0.000702	0.000582	0.000587	0.000649	0.000264	0.000579	0.0006	0.00065	0.000649	0.000585	0.000562	0.00049	0.000471	0.000384	0.000308	0.000244	0.000115	-0.000109	-0.000322	-0.000557	-0.000781	-0.00102	-0.00364	-0.00878	-0.01626	-0.01968	-0.01835	-0.01539	-0.01038	-0.00877	-0.00809	-0.00787	-0.00829	-0.00856
542.408	NaN	NaN	NaN	-4.5e-05	-0.000251	-0.000232	7.4e-05	0.000446	0.000513	0.000719	0.00076	0.000567	0.000401	0.000838	0.000657	0.000655	0.000563	0.000606	0.000679	0.00034	0.000605	0.000622	0.000663	0.000645	0.000578	0.000554	0.000479	0.000459	0.000368	0.000289	0.000222	0.000105	-8.3e-05	-0.000261	-0.000457	-0.000644	-0.00084	-0.0035	-0.00873	-0.01646	-0.02021	-0.01888	-0.01562	-0.0104	-0.00894	-0.00828	-0.00817	-0.00841	-0.00881
543.066	NaN	NaN	NaN	-9.5e-05	-0.000184	-0.000169	7.8e-05	0.000407	0.000396	0.000638	0.000623	0.000415	0.000246	0.000688	0.000501	0.000554	0.000448	0.000484	0.000485	0.00017	0.000527	0.000548	0.000598	0.000569	0.000501	0.000478	0.000402	0.000382	0.000291	0.000211	0.000143	4.6e-05	-0.000101	-0.00024	-0.000393	-0.00054	-0.000693	-0.00347	-0.00889	-0.01693	-0.02072	-0.01952	-0.01584	-0.0108	-0.00917	-0.00851	-0.00852	-0.00869	-0.00901
543.724	NaN	NaN	NaN	-9.3e-05	-0.000156	-0.000188	6e-06	0.000268	0.000306	0.000542	0.000551	0.000399	0.000241	0.000598	0.000401	0.000435	0.000439	0.000495	0.000451	0.000157	0.000454	0.000471	0.000512	0.000486	0.000443	0.000428	0.00038	0.000368	0.00031	0.000259	0.00021	0.000127	1e-06	-0.000119	-0.00025	-0.000376	-0.000507	-0.00335	-0.00913	-0.01739	-0.02106	-0.02022	-0.01607	-0.01102	-0.00947	-0.00868	-0.00881	-0.00899	-0.00926
544.383	NaN	NaN	NaN	-5.3e-05	-0.000183	-0.00018	-5.7e-05	0.000187	0.000207	0.000448	0.000502	0.000338	0.000158	0.000533	0.000368	0.000375	0.000319	0.000405	0.000339	1.1e-05	0.000309	0.000326	0.000364	0.00032	0.000262	0.000242	0.000178	0.000161	8.4e-05	1.7e-05	-4.2e-05	-9.4e-05	-0.000172	-0.000246	-0.000327	-0.000405	-0.000513	-0.00331	-0.00946	-0.01796	-0.02143	-0.02097	-0.01646	-0.01146	-0.00973	-0.00897	-0.00919	-0.00925	-0.00963
545.042	NaN	NaN	NaN	-0.000113	-9.9e-05	-0.000145	-1e-06	0.000197	0.000188	0.000392	0.000403	0.000241	0.00021	0.000452	0.000273	0.000385	0.000315	0.000322	0.000285	7.3e-05	0.000284	0.000295	0.000314	0.000287	0.000252	0.000239	0.0002	0.000189	0.000141	0.0001	6.3e-05	3.1e-05	-1.7e-05	-6.2e-05	-0.000113	-0.000161	-0.000428	-0.00325	-0.0099	-0.01835	-0.02186	-0.02168	-0.01669	-0.01171	-0.01007	-0.00918	-0.00939	-0.00957	-0.00965
545.7	NaN	NaN	NaN	-0.000131	-4.9e-05	-0.000102	7.9e-05	0.000236	0.000153	0.000379	0.000427	0.000331	0.000212	0.000442	0.000298	0.000327	0.000263	0.000322	0.000311	0.000136	0.00037	0.000382	0.000396	0.000373	0.000343	0.000333	0.000299	0.000291	0.00025	0.000215	0.000179	0.000142	8.6e-05	3.3e-05	-2.6e-05	-8.2e-05	-0.000377	-0.00309	-0.01006	-0.01872	-0.02216	-0.02236	-0.01699	-0.01201	-0.0104	-0.0094	-0.00974	-0.00976	-0.00993
546.359	NaN	NaN	NaN	-0.00013	-6e-05	-7.5e-05	5.3e-05	0.000208	0.000134	0.00042	0.000367	0.000258	0.000188	0.000434	0.000301	0.000273	0.000268	0.000322	0.000286	8e-05	0.000334	0.000346	0.000355	0.000333	0.000304	0.000294	0.000262	0.000253	0.000214	0.00018	0.000149	0.000122	8.1e-05	4.3e-05	0	-4.1e-05	-0.00044	-0.00295	-0.01021	-0.01916	-0.02269	-0.02294	-0.01736	-0.01233	-0.01075	-0.00971	-0.00999	-0.01002	-0.01015
547.017	NaN	NaN	NaN	-0.000115	-4.4e-05	-9.9e-05	8e-06	0.000117	-6e-06	0.00025	0.000284	0.000171	8.2e-05	0.000315	0.000157	0.000126	0.000135	0.000185	0.000248	3.5e-05	0.000172	0.000179	0.000179	0.000163	0.000142	0.000135	0.000112	0.000106	7.8e-05	5.4e-05	3.9e-05	3e-05	1.7e-05	5e-06	-9e-06	-2.2e-05	-0.000513	-0.00303	-0.01048	-0.01971	-0.02323	-0.02346	-0.01763	-0.01268	-0.01107	-0.00996	-0.01034	-0.01034	-0.01042
547.676	NaN	NaN	NaN	-7.8e-05	-5e-05	-0.000144	-9e-06	0.000143	8.2e-05	0.000254	0.000246	0.000188	0.0002	0.000343	0.000159	0.000186	0.000236	0.000176	0.000247	-5.3e-05	0.000159	0.00017	0.000176	0.000172	0.000168	0.000166	0.000161	0.00016	0.000153	0.000148	0.000125	9.9e-05	5.9e-05	2.1e-05	-2e-05	-6e-05	-0.000489	-0.00303	-0.01068	-0.02016	-0.02373	-0.02378	-0.01798	-0.01297	-0.01134	-0.01019	-0.01067	-0.01062	-0.01064
548.335	NaN	NaN	NaN	-7.3e-05	-6.3e-05	-2.8e-05	2.6e-05	8e-05	1.1e-05	0.000241	0.00023	0.000141	0.000146	0.000276	4.1e-05	0.000166	0.00013	0.000235	0.000177	3.5e-05	0.000238	0.000248	0.000237	0.000218	0.000192	0.000183	0.000154	0.000147	0.000112	8.2e-05	6.8e-05	5.9e-05	4.6e-05	3.4e-05	2.1e-05	8e-06	-0.000456	-0.00307	-0.01093	-0.02061	-0.02433	-0.02423	-0.01813	-0.01327	-0.01171	-0.01044	-0.01094	-0.01092	-0.01089
548.994	NaN	NaN	NaN	-0.000175	5.5e-05	-0.000117	1.1e-05	0.000118	6.9e-05	0.000251	0.000114	7.6e-05	6.6e-05	0.000229	0.000127	0.000154	5.6e-05	0.000226	0.000128	-2.7e-05	0.000157	0.000166	0.000158	0.000148	0.000134	0.000129	0.000114	0.00011	9.1e-05	7.5e-05	7.6e-05	7.9e-05	8.4e-05	8.8e-05	9.2e-05	9.7e-05	-0.000455	-0.00301	-0.01115	-0.02118	-0.02491	-0.02456	-0.01838	-0.01358	-0.01204	-0.01055	-0.01127	-0.01108	-0.01112
549.653	NaN	NaN	NaN	-0.000132	9.1e-05	-0.000112	-5.3e-05	2.3e-05	-5.8e-05	0.000177	6.3e-05	0.000118	0.000136	0.000244	2.6e-05	4.1e-05	1.1e-05	0.000133	0.000157	-2e-05	4.5e-05	4.8e-05	4.1e-05	3.3e-05	2.3e-05	2e-05	9e-06	6e-06	-7e-06	-1.9e-05	-1.9e-05	-1.8e-05	-1.7e-05	-1.6e-05	-1.5e-05	-1.4e-05	-0.000412	-0.00303	-0.01148	-0.02184	-0.02555	-0.02509	-0.01868	-0.01399	-0.01242	-0.01087	-0.01163	-0.01157	-0.0114
550.312	NaN	NaN	NaN	-0.000158	9.8e-05	-8.7e-05	8.3e-05	9e-06	-7.7e-05	0.000153	3.7e-05	9.9e-05	-1.5e-05	0.000144	7.8e-05	2.8e-05	-1.5e-05	7e-05	1.6e-05	-5.5e-05	5.2e-05	5.4e-05	5.4e-05	5.3e-05	5.2e-05	5.1e-05	5e-05	5e-05	4.8e-05	4.7e-05	3.7e-05	2.9e-05	1.7e-05	6e-06	-6e-06	-1.8e-05	-0.000402	-0.00297	-0.01165	-0.02231	-0.02627	-0.0255	-0.01896	-0.01432	-0.01279	-0.01113	-0.0119	-0.01187	-0.01168
550.971	NaN	NaN	NaN	-7e-05	-1.2e-05	-6.2e-05	9.3e-05	5e-05	2e-05	0.000255	8.4e-05	0.000188	9.9e-05	0.000166	0.000105	0.000132	3.3e-05	0.00018	0.000154	2.6e-05	0.000172	0.000169	0.000155	0.00014	0.00012	0.000113	9.1e-05	8.6e-05	5.9e-05	3.6e-05	2.3e-05	1.2e-05	-5e-06	-2.1e-05	-3.8e-05	-5.5e-05	-0.00036	-0.00296	-0.01182	-0.02288	-0.02697	-0.02591	-0.01915	-0.01462	-0.01307	-0.0114	-0.01226	-0.01217	-0.01191
551.63	NaN	NaN	NaN	-0.000136	3.3e-05	-4.3e-05	3.1e-05	5.8e-05	-8.5e-05	0.00013	1.7e-05	0.000154	5.2e-05	0.00017	-4.5e-05	0.0001	-1.1e-05	4.4e-05	2.3e-05	2.8e-05	5.2e-05	4.8e-05	3.7e-05	2.6e-05	1.1e-05	5e-06	-1.1e-05	-1.6e-05	-3.6e-05	-5.1e-05	-5.2e-05	-5.3e-05	-5.3e-05	-5.4e-05	-5.5e-05	-5.6e-05	-0.000386	-0.00305	-0.01213	-0.02362	-0.02785	-0.02644	-0.01955	-0.01512	-0.01353	-0.01193	-0.01269	-0.01256	-0.01228
552.289	NaN	NaN	0.000118	-0.000116	-1e-06	-1.1e-05	5.7e-05	0.000106	-9.1e-05	0.000188	4.2e-05	7.3e-05	7.1e-05	0.000179	9.4e-05	9.5e-05	-3.9e-05	4.3e-05	6.5e-05	2.3e-05	4.1e-05	3.8e-05	3.3e-05	2.7e-05	2e-05	1.7e-05	8e-06	6e-06	-4e-06	-8e-06	1e-06	9e-06	2e-05	3.1e-05	4.4e-05	5.5e-05	-0.000281	-0.00295	-0.01226	-0.02399	-0.02865	-0.02697	-0.01968	-0.01544	-0.01382	-0.01228	-0.01294	-0.01282	-0.01248
552.948	NaN	NaN	0.000117	-9.7e-05	-2e-05	-5.2e-05	1.7e-05	-4.6e-05	-0.000158	7.6e-05	2.3e-05	8.4e-05	5.5e-05	9e-05	-1e-06	3.3e-05	-4.6e-05	6.1e-05	3.3e-05	-7.1e-05	0.00013	0.000125	0.000111	9.6e-05	7.7e-05	7e-05	4.8e-05	4.3e-05	1.7e-05	-1e-06	-8e-06	-1.3e-05	-2e-05	-2.8e-05	-3.6e-05	-4.3e-05	-0.000396	-0.00296	-0.01245	-0.02474	-0.02959	-0.02762	-0.01995	-0.01597	-0.0143	-0.01281	-0.0134	-0.01333	-0.0129
553.608	NaN	NaN	6.6e-05	-0.000126	6.3e-05	-5.4e-05	-5e-05	-4.6e-05	-6.6e-05	0.000117	-1e-06	0.000138	7.7e-05	0.000136	3.3e-05	7.2e-05	0.000102	8e-05	5.9e-05	-4.3e-05	5.1e-05	5.3e-05	5.8e-05	6.3e-05	7e-05	7.2e-05	7.9e-05	8.1e-05	9.1e-05	9.1e-05	8e-05	7.1e-05	5.7e-05	4.4e-05	3e-05	1.7e-05	-0.000389	-0.00284	-0.01293	-0.0253	-0.03054	-0.02819	-0.02025	-0.01633	-0.01471	-0.0132	-0.01377	-0.01372	-0.01327
554.267	NaN	NaN	0.000115	-0.000154	3.6e-05	-0.000111	-4e-05	-4.2e-05	-4.2e-05	8.6e-05	-1.6e-05	9.5e-05	2.3e-05	7e-05	-3e-05	-8e-06	1.9e-05	4.4e-05	-4.8e-05	-9.2e-05	0.000118	0.000115	0.000109	0.000102	9.4e-05	9.1e-05	8.1e-05	7.8e-05	6.7e-05	4.8e-05	2.3e-05	3e-06	-2.8e-05	-5.7e-05	-8.9e-05	-8.9e-05	-0.00047	-0.0032	-0.01408	-0.02591	-0.03155	-0.02879	-0.02057	-0.01684	-0.01519	-0.01369	-0.01427	-0.01415	-0.01357
554.926	NaN	NaN	4.8e-05	-6.4e-05	1e-05	-0.00012	-8.9e-05	-8.1e-05	-0.000108	7e-05	-1.9e-05	1.1e-05	7.8e-05	0.000103	1.3e-05	-3.2e-05	-2.6e-05	1.4e-05	4.2e-05	-0.000106	2.5e-05	2.5e-05	2.6e-05	2.6e-05	2.6e-05	2.6e-05	2.7e-05	2.7e-05	2.7e-05	1.4e-05	-7e-06	-2.5e-05	-5.1e-05	-7.6e-05	-0.000104	-4.2e-05	-0.000454	-0.00353	-0.01524	-0.02639	-0.03271	-0.02939	-0.02091	-0.0173	-0.0156	-0.01407	-0.01457	-0.01463	-0.0139
555.586	NaN	NaN	0.00011	-0.000175	6.4e-05	2.1e-05	6.7e-05	1.6e-05	5e-06	0.000172	6.9e-05	8.4e-05	2.6e-05	0.000123	5.2e-05	8e-06	3.1e-05	-1.4e-05	1.9e-05	-2.1e-05	7.6e-05	7.7e-05	8.1e-05	8.6e-05	9.1e-05	9.3e-05	9.9e-05	0.000101	0.000109	0.000102	9e-05	7.9e-05	6.4e-05	4.9e-05	3.3e-05	2.5e-05	-0.000347	-0.00371	-0.01652	-0.02681	-0.03392	-0.03006	-0.02105	-0.01767	-0.01588	-0.01455	-0.015	-0.01497	-0.01414
556.245	NaN	NaN	3e-05	-0.000118	9.3e-05	2.6e-05	5.6e-05	6.5e-05	-7e-06	0.000115	-1.6e-05	4.3e-05	0.000126	7.9e-05	4.7e-05	3.8e-05	6.4e-05	0.000188	4.8e-05	2e-06	9.8e-05	9.7e-05	9.6e-05	9.5e-05	9.3e-05	9.2e-05	9e-05	8.9e-05	8.7e-05	6.6e-05	4.1e-05	2e-05	-1.1e-05	-4.1e-05	-7.4e-05	1.3e-05	-0.000319	-0.00393	-0.01679	-0.02725	-0.03506	-0.03061	-0.02127	-0.01808	-0.01626	-0.01494	-0.01537	-0.01539	-0.01457
556.905	NaN	NaN	6.5e-05	-0.000202	0.000133	-9e-05	7.8e-05	1.7e-05	-4e-05	1e-06	-6.1e-05	2.3e-05	0.000139	0.000101	3.2e-05	1.9e-05	1.6e-05	2.3e-05	6.4e-05	-3.5e-05	0.000114	0.000108	9.3e-05	7.7e-05	5.6e-05	4.8e-05	2.4e-05	1.8e-05	-1.1e-05	-1.6e-05	-1.4e-05	-1.2e-05	-1e-05	-8e-06	-6e-06	5e-06	-0.00027	-0.00408	-0.01704	-0.02763	-0.03632	-0.03108	-0.02164	-0.01862	-0.01666	-0.01545	-0.01579	-0.01586	-0.01488
557.565	NaN	NaN	3.3e-05	-9e-05	3.9e-05	-0.000193	3e-06	8e-06	-8.7e-05	7.8e-05	4e-06	-7.5e-05	-5.8e-05	8.2e-05	-1.1e-05	3.9e-05	-4.7e-05	5.1e-05	2.3e-05	-0.000109	6.2e-05	5.5e-05	3.7e-05	1.8e-05	-6e-06	-1.5e-05	-4.3e-05	-5e-05	-8.3e-05	-8.4e-05	-7.8e-05	-7.3e-05	-6.6e-05	-6e-05	-5.2e-05	-3.2e-05	-0.000289	-0.00422	-0.01728	-0.02819	-0.03751	-0.03168	-0.0222	-0.019	-0.01707	-0.01591	-0.01617	-0.01634	-0.01538
558.224	NaN	NaN	6.7e-05	-8.3e-05	2e-06	-7.2e-05	-4e-05	-3.5e-05	-2.3e-05	2.4e-05	-2.6e-05	6.3e-05	3.9e-05	0.000136	2.9e-05	-1.6e-05	-6.2e-05	5.1e-05	7.2e-05	-8.5e-05	-1.7e-05	-1.4e-05	-9e-06	-4e-06	3e-06	6e-06	1.3e-05	1.6e-05	2.5e-05	1.4e-05	2e-06	-7e-06	-2.2e-05	-3.6e-05	-5.1e-05	6e-06	-0.000291	-0.0043	-0.01755	-0.02872	-0.03895	-0.03221	-0.02263	-0.01942	-0.01741	-0.01643	-0.01655	-0.01676	-0.01559
558.884	NaN	NaN	-8e-06	-9.2e-05	9.9e-05	-7.9e-05	-7.9e-05	-3.7e-05	-0.000137	0.000125	5.1e-05	1.7e-05	6.9e-05	0.000104	2.2e-05	-4.5e-05	-6e-06	5.3e-05	8.1e-05	-3.5e-05	3.4e-05	3.3e-05	3.1e-05	3e-05	2.7e-05	2.6e-05	2.3e-05	2.3e-05	1.9e-05	2.3e-05	2.7e-05	3e-05	3.4e-05	3.9e-05	4.3e-05	-2.4e-05	-0.000273	-0.00437	-0.01787	-0.02931	-0.04039	-0.03275	-0.02325	-0.0198	-0.01768	-0.01686	-0.01692	-0.01713	-0.01603
559.544	NaN	NaN	-1e-06	-8.3e-05	6.9e-05	-0.000141	1.3e-05	-1.6e-05	-0.000125	6.6e-05	3.6e-05	4.8e-05	4.3e-05	0.000116	-6e-06	-5.1e-05	-6.5e-05	-1.1e-05	6.4e-05	-5.6e-05	-0.000122	-0.000116	-0.000102	-8.7e-05	-6.6e-05	-5.9e-05	-3.7e-05	-3.1e-05	-4e-06	-4e-06	-5e-06	-5e-06	-5e-06	-5e-06	-6e-06	7e-06	-0.000316	-0.00442	-0.01818	-0.02991	-0.04107	-0.03344	-0.02377	-0.02043	-0.01812	-0.01735	-0.01745	-0.01766	-0.0164
560.204	NaN	NaN	2.7e-05	-0.000148	0.000111	-5.3e-05	3.5e-05	-3.6e-05	1.5e-05	4.9e-05	-1.6e-05	4.2e-05	0.00012	0.000109	7.4e-05	1e-05	-4e-05	3.3e-05	6.3e-05	-4.3e-05	3.3e-05	2.8e-05	1.5e-05	2e-06	-1.6e-05	-2.2e-05	-4.2e-05	-4.7e-05	-6.8e-05	-5e-05	-3.5e-05	-2.3e-05	-4e-06	1.4e-05	3.4e-05	9.4e-05	-0.000333	-0.0044	-0.01846	-0.03047	-0.04159	-0.03384	-0.0242	-0.02084	-0.01846	-0.01781	-0.01774	-0.0181	-0.01682
560.864	NaN	NaN	-4e-06	-0.000117	0.000116	-5.1e-05	6.5e-05	-5e-06	-0.000119	1e-06	1.4e-05	3.9e-05	-3.3e-05	5.1e-05	-5.3e-05	-5.1e-05	-5.1e-05	-2.4e-05	-1.1e-05	-5.5e-05	-4.5e-05	-4.6e-05	-4.8e-05	-5e-05	-5.3e-05	-5.4e-05	-5.7e-05	-5.7e-05	-6e-05	-5.7e-05	-5.4e-05	-5.2e-05	-4.9e-05	-4.6e-05	-4.2e-05	-3.2e-05	-0.000303	-0.00447	-0.0188	-0.0312	-0.04228	-0.0344	-0.02476	-0.02127	-0.01886	-0.01839	-0.01815	-0.01861	-0.01724
561.524	NaN	NaN	6.8e-05	-0.000135	2.6e-05	-0.000151	-2.3e-05	-9e-05	-0.000188	-1.1e-05	-2.3e-05	-4e-05	-2.1e-05	-4e-06	-6.7e-05	-0.000124	-9.7e-05	-9.2e-05	-0.000123	-0.000117	-0.000106	-0.000102	-9.1e-05	-8e-05	-6.5e-05	-6e-05	-4.4e-05	-3.9e-05	-2.5e-05	-3.4e-05	-4.2e-05	-4.8e-05	-5.7e-05	-6.6e-05	-7.6e-05	-0.000144	-0.000478	-0.00455	-0.01904	-0.03172	-0.04298	-0.03501	-0.02542	-0.02179	-0.01928	-0.01895	-0.01873	-0.01912	-0.01773
562.184	NaN	NaN	2.1e-05	-0.000122	9.5e-05	1.2e-05	0.000107	3.3e-05	-2.6e-05	3.2e-05	-4.1e-05	0.000112	8.5e-05	5e-05	6e-06	3.7e-05	4.9e-05	1.4e-05	-5.3e-05	-6.8e-05	4e-05	3.5e-05	2.2e-05	8e-06	-1.1e-05	-1.7e-05	-3.8e-05	-4.3e-05	-6e-05	-5.3e-05	-4.7e-05	-4.2e-05	-3.5e-05	-2.8e-05	-2e-05	-3.7e-05	-0.000294	-0.00437	-0.01914	-0.03231	-0.04363	-0.03532	-0.0258	-0.02215	-0.01957	-0.01938	-0.01901	-0.01944	-0.01803
562.844	NaN	NaN	-1.6e-05	-0.000118	0.000126	-7.2e-05	-4.2e-05	-6e-05	-8e-05	-1.1e-05	-4.3e-05	4.6e-05	3.9e-05	0.000105	3.5e-05	2e-06	2.3e-05	3.4e-05	6e-05	-3.2e-05	1.1e-05	1.3e-05	1.7e-05	2.1e-05	2.6e-05	2.8e-05	3.4e-05	3.6e-05	3.5e-05	1.7e-05	2e-06	-1.1e-05	-2.9e-05	-4.7e-05	-6.7e-05	8.4e-05	-0.000331	-0.00443	-0.01936	-0.0329	-0.04445	-0.03575	-0.02636	-0.02274	-0.01988	-0.01993	-0.01955	-0.02003	-0.01841
563.504	NaN	NaN	1.9e-05	-9.8e-05	8.1e-05	3.2e-05	-1.2e-05	1.9e-05	7e-06	6.3e-05	5.3e-05	3e-06	1.1e-05	-4.5e-05	1.4e-05	3.5e-05	7.6e-05	6.9e-05	6.2e-05	2.6e-05	4.4e-05	4.1e-05	3.5e-05	2.7e-05	1.8e-05	1.4e-05	3e-06	1e-06	-6e-06	-2e-06	2e-06	5e-06	9e-06	1.3e-05	1.8e-05	-1.9e-05	-0.000226	-0.0043	-0.01942	-0.03352	-0.04528	-0.03615	-0.0267	-0.02312	-0.02025	-0.02033	-0.01997	-0.02042	-0.01878
564.164	NaN	NaN	-3.2e-05	-9.8e-05	0.000134	-2e-06	4.1e-05	-5e-05	-3.7e-05	4.2e-05	-1.2e-05	0.000116	0.000103	8.2e-05	9e-05	0.000111	5.3e-05	6.6e-05	1.3e-05	-1e-06	0.000121	0.000117	0.000107	9.7e-05	8.3e-05	7.8e-05	6.2e-05	5.8e-05	4.5e-05	4e-05	3.6e-05	3.3e-05	2.8e-05	2.4e-05	1.3e-05	-4.2e-05	-0.000181	-0.00416	-0.01933	-0.03421	-0.04627	-0.03651	-0.02717	-0.02371	-0.02049	-0.02075	-0.02027	-0.02062	-0.01913
564.824	NaN	NaN	1e-05	-0.000148	0.000117	-1.6e-05	9.8e-05	-1.8e-05	1.1e-05	2.7e-05	5.3e-05	6.2e-05	9.7e-05	6.7e-05	0.000108	9.5e-05	6.8e-05	0.000115	8e-05	-1e-05	7.4e-05	7.8e-05	8.9e-05	0.0001	0.000115	0.00012	0.000137	0.000142	0.000136	0.000105	8e-05	5.9e-05	2.7e-05	-3e-06	7e-06	3e-05	-0.000237	-0.00392	-0.01914	-0.03494	-0.04714	-0.03675	-0.02762	-0.0241	-0.02076	-0.0211	-0.02059	-0.0209	-0.01951
565.485	NaN	NaN	3.5e-05	-0.000126	5.3e-05	-4.5e-05	0.000101	4.9e-05	4e-06	6.4e-05	9.9e-05	7.9e-05	3.4e-05	4.7e-05	1.9e-05	1.2e-05	-9e-06	3.9e-05	2.4e-05	-5.3e-05	7.8e-05	7.5e-05	6.8e-05	6e-05	5e-05	4.6e-05	3.5e-05	3.2e-05	2.2e-05	1.6e-05	1.2e-05	8e-06	2e-06	-3e-06	-4.1e-05	-3e-06	-0.000124	-0.00385	-0.01913	-0.03596	-0.04825	-0.03699	-0.02803	-0.0246	-0.02112	-0.02157	-0.02107	-0.02131	-0.0199
566.145	NaN	NaN	-1.2e-05	-5.2e-05	4.6e-05	-4.9e-05	4.7e-05	3e-06	-1.8e-05	7.3e-05	2e-05	8.9e-05	7.4e-05	-1.2e-05	-1.8e-05	3e-06	-1.8e-05	6.7e-05	6.5e-05	-3e-05	-2.6e-05	-2.5e-05	-2.2e-05	-2e-05	-1.6e-05	-1.5e-05	-1.1e-05	-1e-05	0	1.2e-05	2.2e-05	3.1e-05	4.4e-05	5.6e-05	1.4e-05	-1e-05	-0.000123	-0.0041	-0.01899	-0.03691	-0.0491	-0.0372	-0.02849	-0.02498	-0.02142	-0.02194	-0.02136	-0.02163	-0.0202
566.805	NaN	NaN	-7e-06	-0.000118	0.000109	-9e-06	7.4e-05	3.8e-05	-5.7e-05	5.3e-05	6.3e-05	6.7e-05	7e-05	3.2e-05	-4.5e-05	1.8e-05	5.4e-05	4.2e-05	-5.2e-05	1.6e-05	0.000122	0.000121	0.000119	0.000116	0.000113	0.000112	0.000108	0.000107	8.9e-05	6.7e-05	4.8e-05	3.3e-05	1e-05	-1.3e-05	5.7e-05	4.3e-05	-0.000302	-0.00493	-0.01881	-0.03804	-0.04956	-0.03747	-0.02883	-0.02543	-0.0216	-0.02229	-0.02173	-0.02185	-0.02056
567.466	NaN	NaN	2.3e-05	-0.000159	9.4e-05	-3.9e-05	1.7e-05	-5.4e-05	-5.9e-05	1.6e-05	-3.9e-05	1.6e-05	5.1e-05	3.1e-05	-7.7e-05	-6.3e-05	-0.000107	-2.2e-05	-5e-05	-7.5e-05	3.6e-05	3.4e-05	3e-05	2.5e-05	1.9e-05	1.7e-05	1e-05	8e-06	3e-06	1e-06	-2e-06	-4e-06	-6e-06	-9e-06	-5.2e-05	2.9e-05	-0.000323	-0.00575	-0.01892	-0.03924	-0.05002	-0.03755	-0.02923	-0.02584	-0.02204	-0.02274	-0.02216	-0.02225	-0.02091
568.127	NaN	NaN	-2.9e-05	-7.6e-05	9e-05	-4.3e-05	-1.4e-05	-0.000105	-0.000119	-2.1e-05	-4.6e-05	-8.9e-05	-1.6e-05	2.1e-05	7e-06	5e-05	-5.2e-05	-4.4e-05	-3.8e-05	-2.5e-05	6e-06	7e-06	1.1e-05	1.4e-05	1.9e-05	2e-05	2.6e-05	2.7e-05	1.3e-05	-4e-06	-1.9e-05	-3.1e-05	-4.9e-05	-6.6e-05	-9.3e-05	8.1e-05	-0.000336	-0.00623	-0.01919	-0.04062	-0.0503	-0.03765	-0.02959	-0.02628	-0.02246	-0.02305	-0.02246	-0.02251	-0.02128
568.787	NaN	NaN	1.2e-05	-8.2e-05	2.2e-05	-8.9e-05	-6e-06	3e-06	-3.1e-05	3.8e-05	-2.2e-05	4.2e-05	4.1e-05	1e-06	1.4e-05	-1.2e-05	5e-06	2.7e-05	-8e-06	1.4e-05	3.5e-05	3.4e-05	3.3e-05	3.1e-05	2.9e-05	2.9e-05	2.7e-05	2.6e-05	2.1e-05	1.6e-05	1.2e-05	9e-06	4e-06	-1e-06	-2.9e-05	-5e-06	-0.000204	-0.0065	-0.01956	-0.04187	-0.05073	-0.03767	-0.03006	-0.02661	-0.02285	-0.0234	-0.02263	-0.02269	-0.02154
569.448	NaN	NaN	-5.3e-05	-2.3e-05	6.4e-05	-5.9e-05	3.4e-05	-2e-05	-4.4e-05	3.8e-05	6e-06	2.1e-05	6.9e-05	-1e-06	-0.000101	3.9e-05	6.6e-05	7.2e-05	2.1e-05	3.3e-05	5.2e-05	4.7e-05	3.5e-05	2.2e-05	5e-06	-1e-06	-2.1e-05	-2.6e-05	-1.8e-05	-7e-06	3e-06	1.1e-05	2.3e-05	3.4e-05	-1.5e-05	4.7e-05	-0.000292	-0.00652	-0.0201	-0.04339	-0.051	-0.03771	-0.0303	-0.02696	-0.02322	-0.02367	-0.02299	-0.02299	-0.02179
570.109	NaN	NaN	-4e-06	-0.0001	8.6e-05	1.4e-05	2e-06	-7.2e-05	-1.2e-05	6.2e-05	-3.1e-05	0	2.1e-05	7.5e-05	4.6e-05	-1e-06	1.5e-05	0.000123	5.1e-05	4.3e-05	0.000109	0.000112	0.000118	0.000125	0.000135	0.000138	0.000149	0.000152	0.000123	9.4e-05	7e-05	5e-05	2e-05	-8e-06	3e-06	5e-06	-0.000216	-0.00665	-0.02079	-0.0448	-0.05131	-0.03769	-0.0307	-0.02728	-0.02369	-0.02402	-0.02328	-0.02326	-0.02213
570.769	NaN	NaN	-2.9e-05	-7.1e-05	9.7e-05	-2.1e-05	-7.6e-05	-4e-05	2.9e-05	2.4e-05	-1.9e-05	4e-06	5.4e-05	5.5e-05	1e-05	1.9e-05	-1.9e-05	-4.2e-05	1.8e-05	5.9e-05	7.5e-05	6.7e-05	4.9e-05	2.9e-05	3e-06	-6e-06	-3.5e-05	-4.3e-05	-2.9e-05	-1.5e-05	-3e-06	6e-06	2e-05	3.4e-05	9e-06	4.9e-05	-0.000275	-0.00685	-0.02153	-0.04622	-0.05153	-0.03752	-0.03099	-0.02761	-0.02406	-0.02432	-0.02368	-0.02343	-0.02233
571.43	NaN	NaN	-6.8e-05	-3.1e-05	7e-05	-0.000139	-6.3e-05	1e-06	1.6e-05	0.000127	6.1e-05	5.5e-05	9.3e-05	4.9e-05	4e-05	-5.1e-05	-9.5e-05	7.4e-05	-6e-06	-3.9e-05	7e-05	7e-05	7e-05	7e-05	7.1e-05	7.1e-05	7.1e-05	7.1e-05	5.9e-05	4.9e-05	4e-05	3.3e-05	2.2e-05	1.2e-05	-4.7e-05	-3e-06	-0.00032	-0.00713	-0.02247	-0.04775	-0.05181	-0.03739	-0.03129	-0.02785	-0.02443	-0.02464	-0.024	-0.02364	-0.02255
572.091	NaN	NaN	9e-06	-6.4e-05	-1e-05	-4.8e-05	7.2e-05	-1.2e-05	-3.8e-05	2e-05	5.8e-05	4.5e-05	6.4e-05	2.5e-05	9e-06	0	-2.6e-05	3.7e-05	-2e-06	4.6e-05	4.3e-05	4e-05	3.3e-05	2.6e-05	1.6e-05	1.3e-05	2e-06	1e-06	3e-06	5e-06	7e-06	9e-06	1.1e-05	1.3e-05	-1.2e-05	-5.6e-05	-0.000286	-0.00752	-0.02335	-0.04922	-0.05207	-0.03721	-0.03158	-0.02819	-0.02475	-0.0249	-0.02423	-0.02388	-0.02284
572.752	NaN	NaN	1e-06	-5.9e-05	-5.1e-05	-0.000164	1.2e-05	-2.5e-05	-1.3e-05	4.1e-05	5e-06	9.7e-05	9e-05	6.2e-05	1.5e-05	-1.6e-05	-4.4e-05	6.7e-05	-3.3e-05	-7e-06	5e-05	4.7e-05	4.1e-05	3.5e-05	2.7e-05	2.4e-05	1.5e-05	1.4e-05	1.4e-05	1.4e-05	1.5e-05	1.5e-05	1.5e-05	1.5e-05	9e-06	1e-06	-0.000326	-0.0079	-0.02434	-0.05057	-0.0523	-0.0376	-0.03178	-0.02842	-0.02502	-0.02512	-0.02449	-0.02403	-0.023
573.413	NaN	NaN	-4.1e-05	-4.2e-05	1.5e-05	-0.000133	-7e-06	-1e-06	-7e-06	4.6e-05	7.2e-05	6.6e-05	4.7e-05	1.5e-05	-1.6e-05	2e-05	5e-05	2.1e-05	2.9e-05	-1e-05	2.8e-05	2.2e-05	8e-06	-7e-06	-2.7e-05	-3.4e-05	-5.6e-05	-5.5e-05	-4.7e-05	-4e-05	-3.4e-05	-2.9e-05	-2.1e-05	-1.4e-05	-0.000116	-2.6e-05	-0.00026	-0.00826	-0.02518	-0.05097	-0.0524	-0.03762	-0.03195	-0.02853	-0.02527	-0.02523	-0.02468	-0.02415	-0.02313
574.074	NaN	NaN	-3.9e-05	-7.4e-05	7.8e-05	-4.3e-05	-3.5e-05	-8.7e-05	-6.7e-05	-6e-06	-3.8e-05	5.7e-05	9.7e-05	1.2e-05	-3.6e-05	3.8e-05	3.8e-05	4.6e-05	3.7e-05	1.1e-05	-1.1e-05	-1.6e-05	-2.5e-05	-3.6e-05	-4.9e-05	-5.4e-05	-6.9e-05	-6.8e-05	-6.4e-05	-6.1e-05	-5.8e-05	-5.5e-05	-5.1e-05	-4.8e-05	4.4e-05	-1e-06	-0.000152	-0.00865	-0.0259	-0.05144	-0.05251	-0.03781	-0.03221	-0.02866	-0.02558	-0.02558	-0.02485	-0.02424	-0.0234
574.735	NaN	NaN	-1.3e-05	-7.4e-05	1.2e-05	-7.7e-05	-2.3e-05	-7.8e-05	-2.1e-05	9.3e-05	4.6e-05	-1.2e-05	3e-05	0.000109	8.2e-05	-6.5e-05	-3.5e-05	1e-05	-5.4e-05	-2.9e-05	-1e-06	-1e-06	1e-06	3e-06	5e-06	5e-06	7e-06	5e-06	-4e-06	-1.3e-05	-1.9e-05	-2.5e-05	-3.4e-05	-4.2e-05	-2e-05	-2e-05	-0.000252	-0.00911	-0.02668	-0.05187	-0.05268	-0.03807	-0.03224	-0.02873	-0.02588	-0.02567	-0.02505	-0.02436	-0.02329
575.397	NaN	NaN	1.6e-05	-0.000123	1e-05	-6.5e-05	-5.1e-05	-2.1e-05	9e-06	-1.4e-05	-3.5e-05	1.5e-05	5e-05	1.7e-05	3.2e-05	4e-05	2.6e-05	1.6e-05	-3.3e-05	-1.7e-05	6.5e-05	6.5e-05	6.5e-05	6.5e-05	6.5e-05	6.5e-05	6.2e-05	5.7e-05	3.5e-05	1.6e-05	0	-1.4e-05	-3.4e-05	-5.3e-05	5e-06	3.8e-05	-0.000235	-0.00939	-0.02725	-0.05233	-0.05294	-0.03824	-0.03251	-0.02885	-0.02619	-0.02581	-0.02528	-0.02442	-0.02358
576.058	NaN	NaN	-2.5e-05	-2e-05	1.1e-05	-2.9e-05	-9e-06	-0.00011	-4.5e-05	-2.3e-05	-0.000125	-5.4e-05	-3.4e-05	-6.1e-05	-7.4e-05	-3.6e-05	3.3e-05	8e-06	-5e-05	-5.8e-05	-7.9e-05	-8.4e-05	-9.5e-05	-0.000108	-0.000124	-0.00013	-0.000141	-0.000137	-0.000119	-0.000103	-8.9e-05	-7.8e-05	-6.1e-05	-4.8e-05	-9.4e-05	-1e-05	-0.0003	-0.00968	-0.0275	-0.05266	-0.05305	-0.03846	-0.03261	-0.0289	-0.02637	-0.02592	-0.02543	-0.02458	-0.02358
576.719	NaN	NaN	-1e-06	-6.7e-05	-4.8e-05	-0.000124	-3.1e-05	-6e-05	-3.9e-05	-1.7e-05	-2.2e-05	2.7e-05	-1e-06	6e-06	0	-3.1e-05	-2.6e-05	4e-05	-1.7e-05	-1.8e-05	7.2e-05	6.8e-05	5.7e-05	4.6e-05	3e-05	2.5e-05	1.4e-05	1.5e-05	2e-05	2.4e-05	2.8e-05	3.1e-05	3.5e-05	5.1e-05	2.5e-05	3.3e-05	-0.000328	-0.00976	-0.0277	-0.05291	-0.05302	-0.03851	-0.03253	-0.02885	-0.0265	-0.0259	-0.02549	-0.02448	-0.02356
577.381	NaN	NaN	-4.4e-05	-6.1e-05	6e-05	-2.2e-05	-3e-06	-5.7e-05	-3.2e-05	3.3e-05	6e-05	0.000133	0.000109	5.5e-05	1e-06	4e-05	0.000108	9.4e-05	3e-05	3.9e-05	6.5e-05	5.9e-05	4.6e-05	3.1e-05	1.1e-05	5e-06	-9e-06	-7e-06	-2e-06	2e-06	6e-06	1e-05	1.4e-05	1.5e-05	4.1e-05	-4e-05	-0.000291	-0.00968	-0.02764	-0.05299	-0.05295	-0.03849	-0.03262	-0.02875	-0.02657	-0.02595	-0.02551	-0.02441	-0.02361
578.042	NaN	NaN	-3.9e-05	-5.9e-05	5.2e-05	-2e-05	6e-06	-5.5e-05	-2.6e-05	4.4e-05	-1e-06	4e-05	5.1e-05	3e-05	-6.7e-05	-6.5e-05	3.7e-05	0.000137	6.5e-05	-2.1e-05	7e-06	4e-06	-4e-06	-1.2e-05	-2.2e-05	-2.6e-05	-3.1e-05	-2.9e-05	-2.3e-05	-1.7e-05	-1.3e-05	-9e-06	-3e-06	-8.3e-05	0.000118	3.4e-05	-0.00034	-0.00945	-0.02729	-0.05314	-0.05259	-0.03852	-0.03262	-0.02872	-0.02683	-0.02608	-0.02564	-0.02453	-0.02365
578.703	NaN	NaN	-4.2e-05	-3.8e-05	2.2e-05	-6.7e-05	-2.1e-05	-6.6e-05	-4.2e-05	5e-06	-7.1e-05	-9e-06	2e-06	-6.3e-05	3e-06	1e-05	-2.4e-05	-2.9e-05	-5.7e-05	-5e-06	2e-06	0	-5e-06	-1e-05	-1.7e-05	-1.9e-05	-2.1e-05	-2e-05	-1.5e-05	-1.1e-05	-7e-06	-4e-06	1e-06	3e-06	-1.1e-05	-8.5e-05	-0.000365	-0.0093	-0.02729	-0.05337	-0.0521	-0.03861	-0.03257	-0.0287	-0.02696	-0.02612	-0.02569	-0.0245	-0.02369
579.365	NaN	NaN	-3e-06	-5e-05	2.2e-05	5e-05	7.5e-05	4.6e-05	4.9e-05	1.7e-05	1e-05	8.9e-05	0.000143	0.00012	6.2e-05	3.4e-05	-3.1e-05	2.2e-05	9.9e-05	0.000118	8e-05	7.9e-05	7.6e-05	7.4e-05	7e-05	6.9e-05	6.3e-05	6.1e-05	5.1e-05	4.3e-05	3.6e-05	3e-05	2.2e-05	3.7e-05	0.000103	5.5e-05	-0.000238	-0.00868	-0.02718	-0.05343	-0.05152	-0.03855	-0.03252	-0.02845	-0.02697	-0.026	-0.02567	-0.02441	-0.02353
580.027	NaN	NaN	-7.8e-05	-1.6e-05	5.8e-05	-3.6e-05	1.9e-05	3.2e-05	5.5e-05	7.1e-05	6.4e-05	9.1e-05	0.000127	3e-05	0	5e-06	-2.2e-05	0.000102	9.8e-05	3.7e-05	3.7e-05	3.2e-05	2.3e-05	1.2e-05	-2e-06	-7e-06	0	6e-06	3.5e-05	6e-05	8.1e-05	9.9e-05	0.000125	1.6e-05	4.8e-05	8.8e-05	-0.000522	-0.00812	-0.02693	-0.05352	-0.05087	-0.03832	-0.03261	-0.02829	-0.027	-0.02596	-0.0256	-0.02424	-0.02341
580.688	NaN	NaN	2.2e-05	-5.4e-05	-3.3e-05	-3.3e-05	-4.1e-05	-8.1e-05	-1.7e-05	2.6e-05	2e-06	3.8e-05	-6e-06	-5.1e-05	-5.9e-05	-7.2e-05	-3.3e-05	6.7e-05	3.9e-05	1.4e-05	-3.2e-05	-3.9e-05	-5.4e-05	-7e-05	-9.1e-05	-9.8e-05	-9.7e-05	-9.3e-05	-7.3e-05	-5.6e-05	-4.1e-05	-2.9e-05	-1.1e-05	-2.9e-05	0.000137	2.2e-05	-0.000833	-0.00759	-0.02673	-0.05362	-0.0503	-0.03829	-0.03261	-0.02833	-0.02714	-0.02598	-0.02571	-0.02434	-0.02344
581.35	NaN	NaN	-2.7e-05	-5.5e-05	4e-06	-8e-06	-3.4e-05	-9.3e-05	-1.5e-05	-1.9e-05	1.7e-05	6.8e-05	1.2e-05	1.7e-05	5.8e-05	4.4e-05	1e-06	1.9e-05	3.5e-05	3.9e-05	5e-06	3e-06	-4e-06	-1.1e-05	-2.1e-05	-2.4e-05	-2.9e-05	-2.9e-05	-3.1e-05	-3.3e-05	-3.5e-05	-3.6e-05	-3.8e-05	-5.9e-05	9.1e-05	8.1e-05	-0.000892	-0.00691	-0.02635	-0.05282	-0.04962	-0.03819	-0.03257	-0.02809	-0.02711	-0.026	-0.0257	-0.02424	-0.02339
582.012	NaN	NaN	-2.9e-05	-9e-06	-4e-06	-1.4e-05	4.8e-05	-2e-06	-3.8e-05	3e-05	8.2e-05	5.3e-05	2.9e-05	6e-05	4.2e-05	2.4e-05	7.5e-05	6.3e-05	4.7e-05	5e-05	2.9e-05	2.8e-05	2.5e-05	2.2e-05	1.7e-05	1.6e-05	1.6e-05	1.6e-05	1.8e-05	2e-05	2.1e-05	2.2e-05	2.4e-05	8.8e-05	0.000101	7.1e-05	-0.000862	-0.0066	-0.02589	-0.05188	-0.04885	-0.038	-0.03237	-0.02784	-0.02705	-0.02582	-0.0255	-0.02411	-0.0232
582.674	NaN	NaN	-3.5e-05	-6e-06	4e-06	1.6e-05	4.6e-05	-4.3e-05	6e-06	1.5e-05	-1e-05	3.5e-05	0.000107	0.000119	3.2e-05	2e-06	0	-3.9e-05	-7.8e-05	-3.8e-05	8e-06	9e-06	1e-05	1.1e-05	1.3e-05	1.3e-05	2.2e-05	2.4e-05	3.6e-05	4.6e-05	5.5e-05	6.2e-05	7.3e-05	5.7e-05	2.2e-05	0.000157	-0.000956	-0.00632	-0.0257	-0.05112	-0.04827	-0.03785	-0.03241	-0.02768	-0.02697	-0.02571	-0.02538	-0.02406	-0.02307
583.336	NaN	NaN	-2.7e-05	2e-06	-4e-06	-3.4e-05	-1e-06	-4.4e-05	-1.2e-05	4.2e-05	-7e-06	-2.3e-05	3.1e-05	2.3e-05	1.1e-05	2.3e-05	6e-06	9e-06	-7e-06	5e-06	-9e-06	-1.3e-05	-2.1e-05	-3e-05	-4.1e-05	-4.5e-05	-5.3e-05	-5.4e-05	-6.2e-05	-6.9e-05	-7.4e-05	-7.9e-05	-8.6e-05	1.8e-05	2.5e-05	3.5e-05	-0.000864	-0.00605	-0.02543	-0.05037	-0.04763	-0.03779	-0.03231	-0.02748	-0.027	-0.02567	-0.02539	-0.02395	-0.02308
583.998	NaN	NaN	-3.5e-05	-1.2e-05	-4e-06	-4.2e-05	-5.1e-05	-9.1e-05	-5e-05	5e-06	1.2e-05	1e-05	4e-06	-2.9e-05	-5.3e-05	-0.000103	-0.000107	-7.6e-05	-4.5e-05	-3.7e-05	-4.6e-05	-4.5e-05	-4.2e-05	-4e-05	-3.6e-05	-3.5e-05	-2.1e-05	-1.7e-05	1e-06	1.7e-05	3e-05	4.1e-05	5.7e-05	-3e-06	9e-06	3.4e-05	-0.000821	-0.00579	-0.02508	-0.04974	-0.04703	-0.03745	-0.03231	-0.02726	-0.02686	-0.02562	-0.02533	-0.02381	-0.02289
584.66	NaN	NaN	-5.6e-05	-3.2e-05	3.3e-05	-1.8e-05	-6.9e-05	-0.000134	-6e-06	7.4e-05	2e-05	6.6e-05	7.4e-05	-1.1e-05	-2.9e-05	9e-06	2.9e-05	4.8e-05	3.2e-05	2.8e-05	7.2e-05	7.4e-05	7.9e-05	8.4e-05	9e-05	9.3e-05	7.5e-05	7e-05	4.8e-05	2.9e-05	1.3e-05	0	-2e-05	9e-06	5.9e-05	0.000155	-0.000708	-0.00562	-0.02488	-0.04901	-0.04635	-0.03728	-0.03213	-0.02705	-0.02684	-0.02548	-0.02514	-0.02372	-0.0228
585.322	NaN	NaN	1e-06	-5.5e-05	-5.5e-05	-0.000106	-0.000105	-0.000132	-0.000103	-0.000126	-0.00013	-0.000103	-0.00014	-8.1e-05	-3.3e-05	-0.000111	-0.000119	-3.2e-05	-7.5e-05	-7.4e-05	-6e-06	-5e-06	-4e-06	-3e-06	-1e-06	0	-7e-06	-9e-06	-1.7e-05	-2.4e-05	-2.9e-05	-3.4e-05	-4.1e-05	-0.000137	-7e-05	1.6e-05	-0.000724	-0.00554	-0.02465	-0.04855	-0.04588	-0.03724	-0.03212	-0.02692	-0.02679	-0.02544	-0.02528	-0.02369	-0.0227
585.984	NaN	NaN	-2.2e-05	1.8e-05	3.5e-05	9.1e-05	8.8e-05	8.3e-05	0.000122	8.2e-05	9.5e-05	0.000169	0.000174	5.7e-05	3.9e-05	9.3e-05	9.7e-05	0.000134	6.4e-05	3.1e-05	4.2e-05	4e-05	3.5e-05	2.9e-05	2.2e-05	2e-05	1.9e-05	1.8e-05	1.7e-05	1.6e-05	1.4e-05	1.3e-05	1.2e-05	1.3e-05	9.5e-05	0.000183	-0.000572	-0.0052	-0.02415	-0.04771	-0.04512	-0.03693	-0.03183	-0.02647	-0.02657	-0.02512	-0.02489	-0.02342	-0.02242
586.646	NaN	NaN	-1.2e-05	-1.8e-05	-5e-06	4.7e-05	3.3e-05	-5.3e-05	1.3e-05	4.8e-05	2.8e-05	7.4e-05	0.000102	9.6e-05	7.4e-05	4.3e-05	4.7e-05	-4e-06	-3.1e-05	2e-06	5.3e-05	5.6e-05	6.3e-05	7.1e-05	8e-05	8e-05	6.6e-05	6.2e-05	4.5e-05	3e-05	1.7e-05	6e-06	-1e-05	-2.6e-05	-1.2e-05	0.00013	-0.000536	-0.00512	-0.02393	-0.04726	-0.04465	-0.037	-0.03187	-0.02636	-0.0264	-0.02508	-0.02478	-0.02341	-0.02241
587.308	NaN	NaN	-4.7e-05	4e-06	-4.3e-05	-4e-05	-9e-06	-0.000127	-6.9e-05	-3.4e-05	-1.6e-05	6.2e-05	1.1e-05	-1.9e-05	8.1e-05	2e-05	-1.8e-05	2.4e-05	1e-05	2.2e-05	-1.4e-05	-1.8e-05	-2.7e-05	-3.8e-05	-5.1e-05	-5.1e-05	-4.3e-05	-4e-05	-3e-05	-2.1e-05	-1.3e-05	-7e-06	3e-06	-7.4e-05	-1.9e-05	7.6e-05	-0.000596	-0.00488	-0.02353	-0.04685	-0.0443	-0.03686	-0.0318	-0.02607	-0.02646	-0.02492	-0.02473	-0.02332	-0.0223
587.971	NaN	NaN	-1.8e-05	-3.5e-05	-6.5e-05	-8.6e-05	-2.3e-05	-7.3e-05	-6.8e-05	-2e-06	4.3e-05	1e-06	2e-05	-2e-05	-9e-06	-5.5e-05	1.7e-05	1.2e-05	-8.6e-05	-7.8e-05	-9.4e-05	-9.6e-05	-0.000101	-0.000107	-0.000114	-0.00011	-9.3e-05	-8.9e-05	-6.8e-05	-5.1e-05	-3.6e-05	-2.3e-05	2e-06	-6.7e-05	-6.5e-05	0.00011	-0.000557	-0.00474	-0.02296	-0.04631	-0.04384	-0.03685	-0.03179	-0.02615	-0.02635	-0.02489	-0.02463	-0.02327	-0.02225
588.633	NaN	NaN	-2.9e-05	-3.1e-05	-5e-06	-1.4e-05	-1.4e-05	-8.8e-05	-3.8e-05	-1.7e-05	-6.5e-05	2e-06	-5e-06	-6.3e-05	-5e-05	1e-06	5.2e-05	3.9e-05	4.7e-05	4.1e-05	1e-06	-1e-06	-4e-06	-8e-06	-1.3e-05	-1.4e-05	-1.8e-05	-1.9e-05	-2.4e-05	-2.8e-05	-3.1e-05	-3.4e-05	-3.5e-05	1e-06	-7.5e-05	5.4e-05	-0.000509	-0.00452	-0.02274	-0.04572	-0.04335	-0.03656	-0.03162	-0.02617	-0.02621	-0.02471	-0.02442	-0.02307	-0.02206
589.295	NaN	NaN	-8.9e-05	2.8e-05	9.9e-05	9e-05	0.000114	6.6e-05	9.2e-05	4.2e-05	4.6e-05	7.5e-05	0.000107	7.4e-05	5.2e-05	7e-05	0.000119	0.00011	7.3e-05	0.000121	0.000157	0.000156	0.000155	0.000154	0.000153	0.000152	0.000147	0.000146	0.00014	0.000135	0.000131	0.000128	0.000126	0.000108	4.1e-05	0.00017	-0.00038	-0.0042	-0.0225	-0.04514	-0.04306	-0.03644	-0.03144	-0.02608	-0.02605	-0.02454	-0.02421	-0.02289	-0.02179
589.958	NaN	NaN	-7.7e-05	2.1e-05	7.5e-05	-1e-06	-5.5e-05	-4e-05	2.8e-05	-1e-05	-3e-06	7.1e-05	7.8e-05	-9e-06	9e-06	-2.1e-05	-1.4e-05	4.7e-05	6e-06	2.8e-05	5.1e-05	4.9e-05	4.6e-05	4.3e-05	3.9e-05	3.8e-05	3.6e-05	3.5e-05	3.2e-05	3e-05	2.8e-05	2.6e-05	6.6e-05	-2.8e-05	-4e-05	3e-05	-0.000356	-0.00399	-0.02246	-0.04473	-0.04286	-0.03643	-0.03145	-0.02603	-0.02607	-0.02459	-0.02409	-0.02286	-0.02177
590.62	NaN	NaN	-6.5e-05	9e-06	3.2e-05	-4.7e-05	-8e-06	-2.6e-05	-6.9e-05	-5.1e-05	-3.4e-05	-4e-06	-6.8e-05	-3.2e-05	-2.2e-05	-8.7e-05	-9.4e-05	-6.2e-05	-4.1e-05	-7.2e-05	-9.1e-05	-9.1e-05	-9e-05	-8.9e-05	-8.6e-05	-8.1e-05	-6.7e-05	-6.3e-05	-4.6e-05	-3e-05	-1.7e-05	-7e-06	-0.000137	-4.3e-05	1.2e-05	3.8e-05	-0.000322	-0.00378	-0.02237	-0.04442	-0.04274	-0.03643	-0.03139	-0.02627	-0.02609	-0.02445	-0.02404	-0.02291	-0.02176
591.283	NaN	NaN	-5e-05	2.3e-05	4.3e-05	4.9e-05	2.6e-05	-7.7e-05	5.1e-05	5e-05	-1.8e-05	3.5e-05	4.8e-05	3.4e-05	-3.2e-05	-6.2e-05	-3.2e-05	-5.9e-05	-3e-05	1.3e-05	1.3e-05	1.3e-05	1.1e-05	1e-05	8e-06	7e-06	2e-06	0	-5e-06	-1e-05	-1.5e-05	-1.8e-05	-2.3e-05	2.6e-05	2.1e-05	1.7e-05	-0.000267	-0.00349	-0.02227	-0.04416	-0.04259	-0.0363	-0.03141	-0.02628	-0.02603	-0.02443	-0.024	-0.02277	-0.0216
591.946	NaN	NaN	-6.9e-05	3.2e-05	2.2e-05	-5e-05	1.1e-05	-5.5e-05	1e-05	3.7e-05	-4e-06	6.6e-05	8.3e-05	-2.9e-05	0	8e-06	-7.8e-05	-7.5e-05	-9e-06	2.7e-05	3.4e-05	3.4e-05	3.4e-05	3.4e-05	3.3e-05	3.3e-05	3.2e-05	3.2e-05	3e-05	2.9e-05	2.8e-05	2.7e-05	8.4e-05	8.2e-05	2.8e-05	0.000154	-9e-05	-0.00305	-0.02216	-0.04391	-0.04228	-0.0363	-0.03138	-0.02631	-0.02606	-0.02421	-0.02386	-0.02274	-0.02158
592.608	NaN	NaN	-3.8e-05	-9e-06	-1.5e-05	-3.5e-05	-2e-05	-2.9e-05	-3.2e-05	-2e-06	5e-05	0.000102	5.5e-05	-2.5e-05	1e-06	-5.7e-05	3e-06	4.4e-05	-3.5e-05	-1.6e-05	-1e-06	-2e-06	-5e-06	-8e-06	-1.1e-05	-1.1e-05	-1.2e-05	-1.2e-05	-1.3e-05	-1.4e-05	-1.5e-05	-1.5e-05	-9e-06	-1.5e-05	3.9e-05	5.4e-05	-2.6e-05	-0.00293	-0.02214	-0.0438	-0.0422	-0.03632	-0.03136	-0.02648	-0.02605	-0.02422	-0.02386	-0.02273	-0.0216
593.271	NaN	NaN	-3.6e-05	2.6e-05	3.6e-05	1.2e-05	2e-06	-1.1e-05	2.8e-05	2.2e-05	4.7e-05	0.000112	4.1e-05	5.9e-05	8.4e-05	1.5e-05	1.5e-05	2.8e-05	4.5e-05	-1e-05	2.6e-05	3.1e-05	4.2e-05	5.5e-05	6.4e-05	6.4e-05	6.3e-05	6.2e-05	6.1e-05	6e-05	5.9e-05	5.8e-05	2e-05	4.8e-05	1.4e-05	9e-05	8.7e-05	-0.00257	-0.02229	-0.0436	-0.04215	-0.03631	-0.03137	-0.02649	-0.02609	-0.02445	-0.0238	-0.02268	-0.02153
593.934	NaN	NaN	-6.6e-05	-1.3e-05	0	4.5e-05	9.3e-05	1.7e-05	4.4e-05	5.5e-05	6.9e-05	8.5e-05	4.5e-05	1.9e-05	3e-06	-7e-06	1.9e-05	7.3e-05	3.1e-05	1.6e-05	3.2e-05	3.2e-05	3.3e-05	3.4e-05	2.7e-05	2.1e-05	2e-06	-3e-06	-2.6e-05	-4.6e-05	-6.3e-05	-7.7e-05	-2e-05	-4.5e-05	0.000187	0.000138	6.4e-05	-0.00227	-0.02236	-0.04365	-0.04202	-0.03637	-0.03141	-0.02665	-0.0261	-0.02441	-0.02384	-0.02279	-0.02156
594.597	NaN	NaN	-5.5e-05	4.6e-05	6.1e-05	-3e-06	-2e-06	-6e-05	-2.9e-05	-2.3e-05	3.2e-05	8.6e-05	7.3e-05	2e-05	6e-06	-0.000149	-8.4e-05	-1.3e-05	-3.3e-05	-7e-05	5.4e-05	6.3e-05	8.4e-05	0.000107	0.000113	0.000107	8.9e-05	8.4e-05	6.2e-05	4.3e-05	2.7e-05	1.4e-05	-4e-06	-4.7e-05	6.8e-05	0.000159	0.000113	-0.00255	-0.0226	-0.04301	-0.0421	-0.03658	-0.03151	-0.02702	-0.02631	-0.02447	-0.02391	-0.02283	-0.02173
595.26	NaN	NaN	-3.6e-05	-3.4e-05	4.1e-05	-1.8e-05	-6.7e-05	-8.1e-05	-4.5e-05	-2.8e-05	2e-05	8.8e-05	1.8e-05	-3.9e-05	-8.4e-05	1.4e-05	3.9e-05	-1.5e-05	2.7e-05	-2.8e-05	-1.9e-05	-1.6e-05	-8e-06	1e-06	6e-06	6e-06	7e-06	7e-06	8e-06	9e-06	1e-05	1.1e-05	4.5e-05	2.2e-05	0.000159	-1.6e-05	0.000187	-0.00269	-0.02262	-0.04248	-0.04227	-0.03677	-0.03155	-0.02725	-0.02644	-0.02476	-0.02402	-0.02315	-0.02181
595.923	NaN	NaN	-4.8e-05	1e-05	-8.6e-05	-8.7e-05	-8.2e-05	-5.9e-05	-2.7e-05	-4.7e-05	-6e-05	-4e-05	2.4e-05	-5e-05	-5.7e-05	-6.9e-05	4e-06	8e-06	-4e-06	-7e-06	-6.9e-05	-7.3e-05	-8.2e-05	-9.1e-05	-8.8e-05	-8.3e-05	-7e-05	-6.7e-05	-5.1e-05	-3.7e-05	-2.5e-05	-1.5e-05	-1.3e-05	-9e-06	-2.2e-05	-5.8e-05	6.9e-05	-0.00296	-0.0229	-0.04198	-0.04236	-0.03692	-0.03167	-0.02752	-0.02672	-0.02493	-0.02418	-0.02326	-0.02194
596.586	NaN	NaN	-8.1e-05	1.9e-05	-5.3e-05	2e-06	-1.6e-05	-3.4e-05	1.4e-05	-1.4e-05	-4e-05	6.2e-05	3e-06	-0.000109	-2.5e-05	1.6e-05	5.5e-05	7e-06	-8.3e-05	-1.5e-05	2e-05	2e-05	1.8e-05	1.6e-05	1.4e-05	1.3e-05	9e-06	9e-06	5e-06	1e-06	-2e-06	-4e-06	-7.9e-05	-3.2e-05	4.8e-05	-2.5e-05	0.000117	-0.00311	-0.02291	-0.04162	-0.04257	-0.03713	-0.03191	-0.02785	-0.02696	-0.02528	-0.02433	-0.02336	-0.02207
597.249	NaN	NaN	-8.8e-05	2.4e-05	0	-1e-06	2.3e-05	-7.5e-05	-1.2e-05	8.4e-05	8.2e-05	5.4e-05	4e-05	-6.2e-05	-1.3e-05	8.6e-05	6.7e-05	5.5e-05	3.5e-05	1.6e-05	4.5e-05	4.7e-05	5.2e-05	5.8e-05	6.1e-05	6.2e-05	6.5e-05	6.6e-05	7e-05	7.3e-05	7.5e-05	7.7e-05	4e-05	8.5e-05	9.3e-05	-0.000111	0.000238	-0.00318	-0.023	-0.04128	-0.0428	-0.03738	-0.03209	-0.02822	-0.02726	-0.02557	-0.02459	-0.02364	-0.02217
597.912	NaN	NaN	-8e-05	4.5e-05	3.1e-05	-2.8e-05	1.3e-05	-1.2e-05	5.1e-05	0.000126	0.000112	7e-05	9e-05	9e-05	8.4e-05	8.6e-05	7.7e-05	8e-05	1.4e-05	4.1e-05	-1e-06	-5e-06	-1.5e-05	-2.6e-05	-1.1e-05	-4e-06	1.8e-05	2.4e-05	5.1e-05	7.5e-05	9.5e-05	0.000112	4.6e-05	5.1e-05	0.000126	2.6e-05	7.7e-05	-0.00329	-0.02283	-0.04089	-0.04307	-0.03779	-0.03239	-0.02861	-0.02759	-0.02591	-0.02475	-0.02382	-0.02237
598.576	NaN	NaN	-6e-05	2.1e-05	2.1e-05	7e-05	8.5e-05	-5.6e-05	-4.6e-05	-1e-06	-1.7e-05	5.6e-05	3.3e-05	-1e-05	3.3e-05	-5e-06	5.8e-05	6.7e-05	7.7e-05	0.000126	6.9e-05	6.4e-05	5.3e-05	4.2e-05	4.2e-05	4.3e-05	4.5e-05	4.6e-05	4.9e-05	5.1e-05	5.3e-05	5.5e-05	2.6e-05	1.3e-05	6.3e-05	-1e-05	7.9e-05	-0.00336	-0.02265	-0.04062	-0.04348	-0.03816	-0.03268	-0.02901	-0.02804	-0.02627	-0.02514	-0.02423	-0.0227
599.239	NaN	NaN	-6.8e-05	2e-06	3.2e-05	9.2e-05	7.5e-05	7.4e-05	0.000132	6e-05	8.6e-05	0.000108	0.00011	3e-06	7e-05	0.000129	0.000131	5.6e-05	-1e-06	5.4e-05	0.00012	0.000122	0.000127	0.000133	0.000125	0.000121	0.00011	0.000108	9.5e-05	8.3e-05	7.4e-05	6.6e-05	7.7e-05	9.5e-05	0.000145	-2.8e-05	-2.4e-05	-0.00347	-0.02233	-0.04037	-0.04387	-0.03884	-0.03303	-0.02964	-0.02838	-0.02668	-0.02549	-0.02459	-0.02304
599.902	NaN	NaN	-7.8e-05	3.6e-05	4.3e-05	0.000122	0.000102	-3.4e-05	-2.1e-05	5.5e-05	4e-05	5e-06	6e-06	6e-05	8.8e-05	1.5e-05	2.7e-05	5e-05	0.000106	3e-06	5.8e-05	6.4e-05	7.9e-05	9.5e-05	7.9e-05	7.4e-05	5.6e-05	5.2e-05	3e-05	1.2e-05	-4e-06	-1.7e-05	7.5e-05	4.4e-05	8e-05	1.1e-05	-4.7e-05	-0.00343	-0.02238	-0.04031	-0.04445	-0.03948	-0.03343	-0.03022	-0.02887	-0.02721	-0.02594	-0.02508	-0.02348
600.566	NaN	NaN	-6e-05	-1e-05	-3.4e-05	-2.4e-05	9.5e-05	-4.9e-05	-3.4e-05	-7e-06	1e-05	7.8e-05	2.7e-05	-2.6e-05	3.9e-05	-7e-06	1.7e-05	7e-05	5.8e-05	3.2e-05	-2.7e-05	-3e-05	-3.6e-05	-4.3e-05	-2.2e-05	-1.4e-05	9e-06	1.5e-05	4.4e-05	6.8e-05	8.9e-05	0.000107	2.7e-05	2.3e-05	1e-05	4.7e-05	1.2e-05	-0.00334	-0.02231	-0.04026	-0.04505	-0.04003	-0.03387	-0.03085	-0.02926	-0.02769	-0.02634	-0.0255	-0.02379
601.229	NaN	NaN	-5.4e-05	3.9e-05	-2e-05	4.2e-05	-4e-06	-9.6e-05	2e-06	-1.8e-05	1.4e-05	9e-05	0.00013	0.00011	9.6e-05	-1.8e-05	7e-06	0.000179	0.000114	8.8e-05	0.000126	0.000128	0.000132	0.000135	0.000123	0.000119	0.000106	0.000102	8.6e-05	7.3e-05	6.1e-05	5.1e-05	9e-06	2.6e-05	7.7e-05	-4.7e-05	1.3e-05	-0.00325	-0.02233	-0.04042	-0.04576	-0.04072	-0.03427	-0.03155	-0.02978	-0.02812	-0.02673	-0.02592	-0.02421
601.893	NaN	NaN	-6e-05	2.8e-05	-9.1e-05	-5.6e-05	-6.4e-05	-0.000101	-6.4e-05	-5e-05	1.3e-05	-6.7e-05	-1e-05	-1.9e-05	-0.000112	-0.000164	-5.1e-05	-3e-05	-1.3e-05	-3.4e-05	3e-06	6e-06	1.2e-05	1.5e-05	-4e-06	-1.1e-05	-3.2e-05	-3.7e-05	-6.3e-05	-8.5e-05	-0.000104	-0.00011	-2.4e-05	2e-06	-5e-05	2.3e-05	-3e-05	-0.00322	-0.02247	-0.04068	-0.0466	-0.04156	-0.03486	-0.03222	-0.03053	-0.0289	-0.02723	-0.02643	-0.02471
602.556	NaN	NaN	-2e-05	1.4e-05	-1.7e-05	-5.3e-05	-8.7e-05	-0.000178	-1.9e-05	-6.9e-05	-9.7e-05	-9.3e-05	-0.000135	-0.000138	-7e-05	-1.2e-05	-8.7e-05	-0.000108	-4.4e-05	-0.00015	-8.1e-05	-7.5e-05	-6e-05	-4.9e-05	-5.4e-05	-5.6e-05	-6.3e-05	-6.4e-05	-7.2e-05	-7.8e-05	-8.3e-05	-6.7e-05	-2.8e-05	-5.7e-05	3.1e-05	-5.3e-05	-0.000108	-0.00329	-0.02262	-0.041	-0.04761	-0.0424	-0.03546	-0.03302	-0.03114	-0.02959	-0.02776	-0.02694	-0.02527
603.22	NaN	NaN	-8.2e-05	3.8e-05	-7.2e-05	-5.2e-05	-2.9e-05	-5.6e-05	-6e-06	5.8e-05	1e-06	2e-06	-9e-06	-3.3e-05	4.6e-05	3.3e-05	5.5e-05	8.6e-05	3.9e-05	1.9e-05	1.5e-05	1.4e-05	1.4e-05	1.5e-05	2e-05	2.1e-05	2.7e-05	2.8e-05	3.5e-05	4e-05	4.5e-05	3.4e-05	1.6e-05	8e-05	2.2e-05	8.4e-05	6.1e-05	-0.00299	-0.02262	-0.04135	-0.04838	-0.04308	-0.03588	-0.03372	-0.03153	-0.02995	-0.0282	-0.02734	-0.02563
603.884	NaN	NaN	-2.4e-05	6.4e-05	2.3e-05	-6.2e-05	-8e-06	-5.5e-05	-8e-06	-2.7e-05	-6.9e-05	7e-06	-3.1e-05	3e-06	-6.7e-05	-0.000203	-3.8e-05	2.2e-05	4e-06	-6.8e-05	-0.000186	-0.000191	-0.000204	-0.000203	-0.000176	-0.000167	-0.000136	-0.000128	-9.2e-05	-6e-05	-3.3e-05	-3.4e-05	2.7e-05	0	-4.4e-05	-9.7e-05	6.8e-05	-0.00306	-0.02284	-0.04181	-0.04946	-0.04394	-0.03643	-0.0344	-0.03234	-0.0307	-0.02879	-0.028	-0.02617
604.547	NaN	NaN	-4.8e-05	-1.1e-05	-2.4e-05	0	-2.1e-05	-0.000116	-7.4e-05	8e-06	2.2e-05	4.7e-05	5e-05	-4e-05	-5.7e-05	1.4e-05	-1.6e-05	2e-05	6.2e-05	4.6e-05	-8.3e-05	-9e-05	-0.000106	-0.000105	-8.1e-05	-7.2e-05	-4.5e-05	-3.8e-05	-5e-06	2.4e-05	4.9e-05	4.8e-05	0.000132	4.1e-05	5.2e-05	3.3e-05	0.00019	-0.00283	-0.02311	-0.04239	-0.05028	-0.04479	-0.03701	-0.03527	-0.03297	-0.03147	-0.02942	-0.02849	-0.02661
605.211	NaN	NaN	-7e-05	6.9e-05	-5.6e-05	-6.9e-05	-0.00013	-0.000183	1.1e-05	-1.3e-05	-1.8e-05	-2e-06	2.1e-05	-2.2e-05	-3.4e-05	-5.7e-05	3.8e-05	-2.4e-05	-6e-06	4.8e-05	9e-06	7e-06	0	-3e-06	-1e-06	-1e-06	0	1e-06	3e-06	4e-06	5e-06	-9.1e-05	3e-05	-0.000158	7.1e-05	-3e-06	0.00014	-0.00261	-0.02336	-0.04284	-0.05101	-0.04565	-0.03752	-0.03616	-0.03363	-0.03214	-0.02995	-0.02915	-0.02721
605.875	NaN	NaN	-7.6e-05	5.2e-05	4.1e-05	-3.5e-05	-2.4e-05	1.4e-05	8e-05	4.4e-05	-6e-06	2.7e-05	9.3e-05	-2.2e-05	-1.5e-05	6.9e-05	8.8e-05	6.7e-05	-3.2e-05	4.5e-05	4.7e-05	4.6e-05	4.2e-05	3.6e-05	2.7e-05	2.3e-05	1.3e-05	1e-05	-3e-06	-1.4e-05	-2.4e-05	3.5e-05	0.000116	-5.2e-05	0.000115	-3e-05	0.000139	-0.00277	-0.02369	-0.04368	-0.05178	-0.04662	-0.0382	-0.0369	-0.03439	-0.03284	-0.03051	-0.02967	-0.02779
606.539	NaN	NaN	-6e-06	-4.9e-05	2.3e-05	5.9e-05	0.000168	9e-06	5.9e-05	-4.4e-05	-2e-06	0.000109	7.9e-05	4.2e-05	-5.2e-05	5.3e-05	9.6e-05	0.000133	7.9e-05	6e-05	-4.2e-05	-4.7e-05	-5.9e-05	-6.3e-05	-6.1e-05	-6e-05	-5.8e-05	-5.8e-05	-5.5e-05	-5.3e-05	-5.1e-05	1e-05	-2.2e-05	0.000128	-6e-06	7.7e-05	0.000133	-0.00315	-0.0239	-0.04409	-0.05252	-0.04751	-0.03884	-0.03789	-0.03524	-0.03365	-0.03122	-0.03044	-0.02852
607.203	NaN	NaN	-2.7e-05	-1.9e-05	3.5e-05	6e-06	1.1e-05	1.5e-05	2.1e-05	6.7e-05	2.8e-05	0.000102	6e-05	-1e-06	2.3e-05	2.2e-05	1.2e-05	6.9e-05	4.9e-05	-1.8e-05	6.3e-05	6.8e-05	8e-05	8e-05	7.3e-05	7.1e-05	6.4e-05	6.2e-05	5.3e-05	4.6e-05	3.9e-05	2.4e-05	7e-05	8.2e-05	0.000124	0.000105	9.4e-05	-0.00349	-0.0242	-0.04481	-0.05342	-0.04871	-0.03971	-0.03872	-0.03601	-0.03462	-0.03205	-0.03113	-0.0292
607.867	NaN	NaN	-5.3e-05	3.8e-05	-8.5e-05	-1e-06	1.9e-05	-2e-05	2.8e-05	-0.000129	-1.3e-05	8.7e-05	4.9e-05	2.3e-05	-5e-06	-0.000111	-4e-05	-7e-06	-3.4e-05	3e-05	-3e-06	-6e-06	-1.2e-05	-1.4e-05	-1.3e-05	-1.3e-05	-1.3e-05	-1.3e-05	-1.3e-05	-1.3e-05	-1.3e-05	6.3e-05	-5e-05	3.1e-05	9e-06	-7.2e-05	-2.7e-05	-0.00394	-0.02453	-0.04556	-0.05428	-0.04973	-0.0404	-0.03973	-0.03692	-0.03538	-0.03292	-0.03201	-0.02999
608.531	NaN	NaN	-2.3e-05	-3.8e-05	-5.3e-05	-5.6e-05	-7.6e-05	-2.4e-05	-2.8e-05	-8.1e-05	-6.2e-05	-8.8e-05	-3.4e-05	-0.000115	2e-06	-6e-05	7.4e-05	2.8e-05	1.8e-05	7.4e-05	-1.8e-05	-2.3e-05	-3.6e-05	-3e-05	-1.8e-05	-1.4e-05	-2e-06	1e-06	1.6e-05	3e-05	4.1e-05	-9.9e-05	8.8e-05	3.6e-05	6.8e-05	-1.2e-05	6.1e-05	-0.0042	-0.02463	-0.04602	-0.05532	-0.051	-0.04122	-0.0408	-0.03794	-0.03652	-0.03369	-0.03273	-0.03068
609.196	NaN	NaN	-1.1e-05	6e-06	6e-05	4.1e-05	7.8e-05	7.6e-05	5.8e-05	3.3e-05	0.000143	0.000132	0.000163	0.000152	0.000118	-7.1e-05	0.000187	0.000114	0.000172	0.000154	0.000135	0.000134	0.000133	0.000128	0.000121	0.000119	0.000112	0.00011	0.000101	9.4e-05	8.7e-05	0.000105	9.5e-05	0.000121	9.9e-05	2.7e-05	5.4e-05	-0.00432	-0.02462	-0.0463	-0.05615	-0.05213	-0.04185	-0.04177	-0.03885	-0.03734	-0.03457	-0.03351	-0.03139
609.86	NaN	NaN	-6e-06	-1.8e-05	-7.7e-05	-2.6e-05	5.9e-05	-3.8e-05	4.9e-05	4e-06	6.5e-05	5.4e-05	-8.1e-05	-4.9e-05	-1.2e-05	4.5e-05	8.4e-05	-1.1e-05	0.000108	0.000111	3.5e-05	3.1e-05	2.3e-05	2.2e-05	2.1e-05	2.1e-05	2e-05	2e-05	1.8e-05	1.7e-05	1.6e-05	-1.5e-05	6.8e-05	6.3e-05	4.5e-05	2.5e-05	5.2e-05	-0.0046	-0.02486	-0.04676	-0.05721	-0.05332	-0.04286	-0.04289	-0.0399	-0.03841	-0.03562	-0.03439	-0.0322
610.524	NaN	NaN	-8.2e-05	4e-06	-8e-06	-1e-05	-0.000105	3.1e-05	5e-06	-5.9e-05	-7.5e-05	5.3e-05	-5.5e-05	2.4e-05	-6.6e-05	8.9e-05	8.6e-05	7.2e-05	8.2e-05	6.4e-05	7.1e-05	7.2e-05	7.2e-05	6.3e-05	5.2e-05	4.8e-05	3.6e-05	3.2e-05	1.7e-05	4e-06	-7e-06	0.000123	0.000115	0.000139	1.2e-05	-3.6e-05	3e-05	-0.00476	-0.02488	-0.0474	-0.05836	-0.05448	-0.04372	-0.044	-0.04078	-0.03943	-0.03641	-0.0352	-0.03299
611.188	NaN	NaN	-6.2e-05	1.2e-05	-1.3e-05	-2.4e-05	-4e-05	-0.000135	-0.000113	-6.7e-05	6.5e-05	3e-06	-2.7e-05	-4.4e-05	3.4e-05	-4.5e-05	3.3e-05	3.3e-05	4.9e-05	-2.6e-05	1.9e-05	2.2e-05	2.8e-05	3e-05	3.2e-05	3.3e-05	3.5e-05	3.6e-05	3.9e-05	4.1e-05	4.3e-05	9.5e-05	-6.8e-05	5.4e-05	2.1e-05	-8e-06	8.2e-05	-0.00484	-0.02488	-0.04802	-0.05952	-0.05583	-0.04499	-0.0451	-0.04189	-0.04045	-0.03738	-0.03595	-0.0338
611.853	NaN	NaN	-2.8e-05	-3e-05	-1.3e-05	2.8e-05	-1.2e-05	-2.1e-05	1.5e-05	3.5e-05	3.3e-05	5.8e-05	1.2e-05	5.9e-05	4e-06	5e-06	8.5e-05	7.1e-05	8.7e-05	-1e-05	1.7e-05	1.9e-05	2.4e-05	2.5e-05	2.7e-05	2.8e-05	3.1e-05	3.1e-05	3.4e-05	3.7e-05	4.1e-05	0.00014	0.000115	0.000135	2.1e-05	9.5e-05	0.000231	-0.0047	-0.02498	-0.04865	-0.06066	-0.05707	-0.04609	-0.0462	-0.04288	-0.04144	-0.03825	-0.03691	-0.03464
612.517	NaN	NaN	-0.000125	3.2e-05	-7.2e-05	8.1e-05	5e-05	2.7e-05	-2.6e-05	-6e-06	-2.3e-05	0.000131	1.9e-05	-3.4e-05	-0.000117	2.9e-05	1.8e-05	9.8e-05	0.000125	1.2e-05	9e-06	1e-05	1.1e-05	1.1e-05	1e-05	1e-05	1e-05	1e-05	9e-06	9e-06	3e-05	1.8e-05	0.000108	9.2e-05	8e-05	8.1e-05	1.9e-05	-0.00477	-0.0249	-0.04924	-0.06189	-0.05824	-0.04732	-0.04727	-0.04386	-0.04248	-0.03914	-0.03769	-0.03534
613.182	NaN	NaN	-7.4e-05	-4.3e-05	-2.1e-05	3e-05	-5.5e-05	-4.6e-05	1.6e-05	0.000112	-2e-05	5.4e-05	1.7e-05	6.5e-05	8.3e-05	-7e-06	6.4e-05	0.000217	5.8e-05	0.000143	3e-06	-5e-06	-1.5e-05	-1.1e-05	-6e-06	-4e-06	2e-06	3e-06	1e-05	1.6e-05	5.7e-05	6.4e-05	7.3e-05	0.00019	0.000106	0.000121	7.2e-05	-0.00476	-0.02516	-0.05012	-0.06322	-0.05934	-0.04845	-0.04836	-0.04487	-0.04348	-0.04007	-0.03846	-0.03616
613.846	NaN	NaN	-7.4e-05	0.000125	-0.000136	-0.000139	-2.1e-05	-5e-05	-3.3e-05	4.5e-05	4.8e-05	-2e-05	2.9e-05	-9e-06	-6.6e-05	-8.1e-05	3.3e-05	9.7e-05	4.3e-05	-8.7e-05	-2e-05	-1.6e-05	-7e-06	2e-06	1.4e-05	1.8e-05	3.2e-05	3.5e-05	5.1e-05	6.5e-05	1.9e-05	-9e-05	6.6e-05	6.7e-05	2.3e-05	8e-06	-1.3e-05	-0.00491	-0.02543	-0.05088	-0.06448	-0.0606	-0.04975	-0.04938	-0.0458	-0.04435	-0.04093	-0.03928	-0.03705
614.511	NaN	NaN	-6.8e-05	6.7e-05	-1e-05	-8.8e-05	-5.7e-05	-7.5e-05	5.6e-05	-0.000227	-8.1e-05	0.000109	-1.9e-05	7.4e-05	-5.3e-05	-6.6e-05	0.00011	1e-05	0.000104	0.000132	1.7e-05	1.1e-05	1e-06	-6e-06	-1.6e-05	-2e-05	-3.1e-05	-3.4e-05	-4.8e-05	-6e-05	-1.2e-05	1.6e-05	-9.4e-05	0.000112	6.2e-05	5.2e-05	7.6e-05	-0.00481	-0.0257	-0.05171	-0.06584	-0.06177	-0.05091	-0.05042	-0.04672	-0.0452	-0.04172	-0.04007	-0.03776
615.176	NaN	NaN	-4.8e-05	1e-06	-0.000146	4e-05	-2.9e-05	-0.000105	-4.2e-05	-1.8e-05	-9.6e-05	-0.000182	-3e-05	-4.6e-05	-0.000135	-4.1e-05	-3e-06	8e-06	2.2e-05	-1.9e-05	-8.4e-05	-8.6e-05	-8e-05	-6.5e-05	-4.5e-05	-3.8e-05	-1.6e-05	-1.1e-05	1.6e-05	3.9e-05	-1.7e-05	6e-06	-2.2e-05	-3.1e-05	2e-06	-5e-05	5.1e-05	-0.00497	-0.02623	-0.05247	-0.06697	-0.06277	-0.05209	-0.05147	-0.04759	-0.04625	-0.04267	-0.0409	-0.03853
615.841	NaN	NaN	-8.6e-05	8.8e-05	-1.5e-05	-1.5e-05	1e-06	-9.5e-05	3.9e-05	-2.9e-05	-5e-06	6.5e-05	-3e-06	4.8e-05	5.1e-05	3.9e-05	0.000154	0.000159	0.00015	0.000165	8.7e-05	8.4e-05	7.3e-05	5.9e-05	4.2e-05	3.6e-05	1.6e-05	1.1e-05	-1.2e-05	-3.3e-05	-1.8e-05	0.000131	0.000104	0.000103	3.9e-05	9.8e-05	0.000129	-0.00494	-0.0264	-0.05322	-0.06817	-0.06344	-0.05296	-0.05224	-0.0484	-0.04701	-0.0433	-0.0415	-0.03916
616.505	NaN	NaN	-8e-06	-5.3e-05	-1.8e-05	6e-05	-2.3e-05	3.3e-05	-1.5e-05	4.8e-05	-2.7e-05	0.000142	6e-05	0	0.000103	0.000121	0.000152	8.4e-05	9.7e-05	0.00011	6e-06	1e-06	4e-06	1.2e-05	2.3e-05	2.7e-05	3.9e-05	4.2e-05	5.7e-05	7e-05	8.7e-05	0.000118	2e-06	0.000232	0.000139	0.00016	2.3e-05	-0.00481	-0.02687	-0.05392	-0.06948	-0.06426	-0.05407	-0.05321	-0.04928	-0.04779	-0.0442	-0.04219	-0.0398
617.17	NaN	NaN	-4.7e-05	-3.6e-05	8.4e-05	6e-05	3.2e-05	-4.4e-05	9.2e-05	-1.6e-05	5.4e-05	0.000192	2.5e-05	6.5e-05	9.9e-05	0.000133	0.000115	7.9e-05	0.0001	9.4e-05	7.4e-05	7.3e-05	6.6e-05	5.6e-05	4.3e-05	3.9e-05	2.5e-05	2.1e-05	4e-06	-1.1e-05	5.7e-05	0.000172	8.3e-05	0.000151	1.5e-05	-4.1e-05	-6.3e-05	-0.00533	-0.02712	-0.0547	-0.07081	-0.06527	-0.05523	-0.05423	-0.05018	-0.04859	-0.04506	-0.043	-0.04054
617.835	NaN	NaN	2.4e-05	3.1e-05	4.9e-05	0.000165	5.1e-05	-8e-05	-5e-06	7.1e-05	-2.9e-05	6.8e-05	3e-05	2.4e-05	-1.4e-05	9e-06	6.7e-05	7.8e-05	6.4e-05	0.000182	5.8e-05	5.2e-05	5.2e-05	5.3e-05	5.5e-05	5.6e-05	5.8e-05	5.9e-05	6.2e-05	6.4e-05	1.2e-05	7e-05	3e-06	3.5e-05	1.8e-05	-3.7e-05	-8.2e-05	-0.00545	-0.02747	-0.0556	-0.07227	-0.06613	-0.05637	-0.05522	-0.05119	-0.04953	-0.04587	-0.04373	-0.04137
618.5	NaN	NaN	4.8e-05	-6e-06	8.6e-05	3.9e-05	-2.2e-05	1.7e-05	1.5e-05	1.3e-05	5e-06	-1.7e-05	0.000105	1.3e-05	0.000185	0.000147	8e-05	0.000249	2.2e-05	9.8e-05	-2.6e-05	-3.2e-05	-1.8e-05	-2e-06	2e-05	2.8e-05	5.2e-05	5.8e-05	8.8e-05	0.000113	3.3e-05	6.3e-05	-6.8e-05	0.000156	8.1e-05	6.2e-05	-2.1e-05	-0.00588	-0.0278	-0.05635	-0.07376	-0.06708	-0.05751	-0.05621	-0.05206	-0.05031	-0.04671	-0.0445	-0.04187
619.165	NaN	NaN	-4.3e-05	-3.3e-05	-8e-06	1.6e-05	4.6e-05	-8e-06	-6e-06	1.7e-05	5.2e-05	8.2e-05	8.4e-05	9.6e-05	2e-05	7.7e-05	0.000114	5.4e-05	0.000114	6.7e-05	6.8e-05	6.8e-05	7.2e-05	7.7e-05	8.2e-05	8.4e-05	9.1e-05	9.2e-05	0.0001	0.000107	0.000166	0.000152	0.000147	6.4e-05	0.000112	4e-05	-2.1e-05	-0.00587	-0.02776	-0.05681	-0.07514	-0.06768	-0.05848	-0.05696	-0.05285	-0.051	-0.04739	-0.04512	-0.0426
619.83	NaN	NaN	-6e-05	3.5e-05	-8.5e-05	3.5e-05	7e-05	2.2e-05	0.000152	7.5e-05	6e-05	5.3e-05	0.000109	6e-05	1.4e-05	4.6e-05	0.000206	0.000211	0.000134	5.1e-05	1.1e-05	1.1e-05	2e-05	2.9e-05	4.2e-05	4.6e-05	6e-05	6.4e-05	8.1e-05	9.5e-05	9.3e-05	0.000109	1.9e-05	0.0001	9e-06	2.7e-05	-4.6e-05	-0.00597	-0.02781	-0.0574	-0.07631	-0.06828	-0.05935	-0.05779	-0.05359	-0.05165	-0.04807	-0.04563	-0.0431
620.496	NaN	NaN	-0.000115	4.5e-05	-8.1e-05	-5.8e-05	3.9e-05	-3.6e-05	-8.8e-05	6.8e-05	-3.2e-05	-2.2e-05	4.8e-05	7.3e-05	-8.6e-05	-4e-06	0.00016	3.4e-05	8e-05	-1.8e-05	3.5e-05	3.9e-05	5.2e-05	6.7e-05	8.6e-05	9.3e-05	0.000115	0.000121	0.000147	0.00017	-4.5e-05	2.2e-05	-2.9e-05	5.6e-05	3e-06	-4e-06	-2.9e-05	-0.00593	-0.02797	-0.05794	-0.0779	-0.06905	-0.06039	-0.05854	-0.05453	-0.05243	-0.04878	-0.04627	-0.04371
621.161	NaN	NaN	-0.000106	6e-05	-6.1e-05	0.000116	-7.8e-05	-1e-05	9e-05	9.6e-05	0.000126	0.00015	7.3e-05	-1e-06	5.7e-05	1e-06	0.000155	0.000117	7.2e-05	0.000131	7.5e-05	7.4e-05	7.4e-05	7.4e-05	7.4e-05	7.5e-05	7.5e-05	7.5e-05	7.5e-05	7.5e-05	6.8e-05	7.9e-05	9.2e-05	8.9e-05	3e-05	-3.1e-05	-3.7e-05	-0.00589	-0.02798	-0.05856	-0.07875	-0.06966	-0.06135	-0.05937	-0.05525	-0.05297	-0.04934	-0.04697	-0.04435
621.826	NaN	NaN	-1.1e-05	6e-05	-0.000159	0	-3e-06	-0.000118	-1e-05	7.1e-05	-2.9e-05	2.4e-05	-1.8e-05	-4e-05	-3.3e-05	6e-05	4.4e-05	0.000102	3e-05	6.1e-05	2.3e-05	2.5e-05	3.1e-05	3.7e-05	4.6e-05	4.9e-05	5.9e-05	6.2e-05	7.3e-05	8.4e-05	-2.1e-05	6.9e-05	3.8e-05	0.000113	-4.9e-05	-6.3e-05	2.7e-05	-0.00585	-0.02798	-0.0591	-0.07944	-0.07019	-0.06214	-0.06009	-0.05591	-0.05356	-0.04995	-0.04734	-0.04491
622.491	NaN	NaN	3.7e-05	1e-05	-3.4e-05	-1.5e-05	-3.3e-05	-1.2e-05	-5.5e-05	-3e-05	6.1e-05	-4e-06	3.8e-05	6e-06	2.9e-05	4e-06	6.1e-05	6e-06	0.000116	-1.1e-05	-1.5e-05	-1.6e-05	-1.9e-05	-2.2e-05	-2.6e-05	-2.7e-05	-3.2e-05	-3.3e-05	-3.8e-05	-4.3e-05	3.1e-05	9e-06	-6.8e-05	2.6e-05	-3.8e-05	3.4e-05	0.00011	-0.00577	-0.02795	-0.05956	-0.07977	-0.07069	-0.06296	-0.06069	-0.05642	-0.05408	-0.0504	-0.04767	-0.04537
623.157	NaN	NaN	-5.6e-05	5.3e-05	-9.5e-05	-5.7e-05	-0.000198	-5.2e-05	2.3e-05	-5.3e-05	-8.7e-05	-0.000124	5.7e-05	3e-05	2.8e-05	-2.6e-05	0.00014	0.000118	-8e-05	-0.0001	0.00014	0.000131	0.00011	8.7e-05	5.8e-05	4.7e-05	1.4e-05	6e-06	-3.4e-05	-6.9e-05	-5e-06	3.8e-05	3e-06	-3e-06	2.3e-05	7.6e-05	0.000253	-0.00592	-0.02822	-0.06022	-0.08049	-0.07107	-0.0637	-0.06129	-0.05718	-0.05463	-0.05102	-0.04823	-0.04562
623.822	NaN	NaN	5.7e-05	1.5e-05	-4e-05	5.3e-05	2.5e-05	-8.3e-05	-7.7e-05	-1e-05	2.7e-05	4.9e-05	6.7e-05	-0.000103	6e-06	-5.4e-05	0.000149	-1.2e-05	6e-06	0.000107	0.000188	0.000184	0.000174	0.000162	0.000148	0.000143	0.000126	0.000122	0.000102	8.5e-05	9.9e-05	0.000141	6.2e-05	0.000156	0.000111	0.000133	0.000324	-0.00571	-0.02808	-0.06046	-0.08083	-0.07138	-0.06437	-0.06169	-0.05751	-0.05489	-0.0512	-0.04847	-0.04603
624.488	NaN	NaN	7.4e-05	-9.5e-05	3e-06	-0.000136	6.2e-05	-2e-06	3.8e-05	-7.7e-05	-3e-06	0.000101	-7.9e-05	-8e-06	-7.3e-05	-1e-06	6.4e-05	0.000134	2.6e-05	-3.7e-05	9.1e-05	9e-05	8.6e-05	8.2e-05	7.6e-05	7.4e-05	6.8e-05	6.7e-05	6e-05	5.3e-05	0.0001	-2.4e-05	-2.8e-05	7.8e-05	-9.8e-05	5.7e-05	0.000299	-0.00575	-0.02824	-0.06103	-0.08126	-0.07169	-0.0651	-0.06227	-0.0581	-0.05532	-0.0517	-0.04896	-0.04626
625.153	NaN	NaN	-5e-05	4.8e-05	-0.000149	-8.3e-05	-6.7e-05	-0.000133	8.8e-05	-0.000108	3.4e-05	-4.6e-05	-5.5e-05	-3.3e-05	-0.000102	-0.00011	0.0001	0.000105	-9.4e-05	3.5e-05	5.2e-05	5.6e-05	6.5e-05	7.5e-05	8.7e-05	9.2e-05	0.000106	0.00011	0.000127	0.000142	-9e-06	0.000102	6.3e-05	0.00011	-5.4e-05	3.8e-05	0.000198	-0.0058	-0.0283	-0.06121	-0.08156	-0.07182	-0.06555	-0.06248	-0.05854	-0.05568	-0.05197	-0.04904	-0.04657
625.819	NaN	NaN	-6.1e-05	3.6e-05	5.1e-05	9.2e-05	0.00014	-2.8e-05	0.000132	4.7e-05	5.8e-05	7.8e-05	0.000155	6.8e-05	0.00017	0.000178	0.000123	0.000217	1.7e-05	0.000283	0.000122	0.000118	0.00011	0.0001	8.8e-05	8.3e-05	6.9e-05	6.6e-05	4.9e-05	3.3e-05	-9e-06	0.000166	0.000183	0.000124	1.9e-05	0.000108	0.000201	-0.00578	-0.02821	-0.06122	-0.08145	-0.07172	-0.06592	-0.06263	-0.05872	-0.0556	-0.05201	-0.04911	-0.04643
626.485	NaN	NaN	-1.1e-05	5.9e-05	0.000174	0.000139	0.000123	-9.7e-05	7.8e-05	0.000147	7.2e-05	0.000147	5.8e-05	0.000147	8.4e-05	-9e-06	0.000144	0.000128	0.000143	0.000129	0.000142	0.000145	0.000153	0.000161	0.000171	0.000175	0.000187	0.00019	0.000204	0.000193	0.000121	0.000107	9e-05	0.000153	0.000128	0.00019	0.000271	-0.0059	-0.02802	-0.06104	-0.08156	-0.07168	-0.06615	-0.06285	-0.0588	-0.05571	-0.05213	-0.04918	-0.04669
627.151	NaN	NaN	-3.6e-05	0.00011	-5.7e-05	5.6e-05	7.3e-05	-4.9e-05	2.6e-05	0.000106	9.2e-05	9.1e-05	-2e-06	7.2e-05	-7e-05	3.8e-05	6.8e-05	0.000209	9.4e-05	0.000202	0.000131	0.000128	0.000122	0.000115	0.000107	0.000103	9.4e-05	9.1e-05	7.9e-05	4.9e-05	0.000147	4.3e-05	7.7e-05	9e-05	1.7e-05	4.9e-05	-3e-06	-0.00587	-0.02783	-0.06067	-0.08123	-0.07123	-0.06627	-0.06275	-0.05886	-0.05563	-0.05215	-0.04909	-0.04671
627.816	NaN	-6.8e-05	-6e-06	7.9e-05	0.000162	-2e-06	-5.6e-05	-8.8e-05	5e-05	1.9e-05	9.7e-05	3.7e-05	7.8e-05	8.2e-05	3.4e-05	-0.000147	0.000148	0.000183	8.8e-05	0.000106	8.8e-05	8.5e-05	7.7e-05	6.8e-05	5.7e-05	5.3e-05	4e-05	3.7e-05	2.2e-05	2.1e-05	6e-06	1.9e-05	0.000143	-6e-06	-3.3e-05	3.7e-05	-0.000116	-0.00588	-0.0274	-0.06027	-0.08088	-0.07092	-0.06633	-0.0626	-0.05891	-0.05557	-0.05218	-0.04912	-0.04653
628.482	NaN	-4.8e-05	3e-05	1.9e-05	3.8e-05	3.8e-05	8.5e-05	-7.4e-05	1e-05	3.3e-05	4.9e-05	0.000116	8e-05	-7e-06	-6e-06	1e-06	0.000142	0.000211	-3.3e-05	3e-06	0.000187	0.000181	0.000168	0.000153	0.000133	0.000126	0.000105	9.9e-05	7.2e-05	9.6e-05	7.4e-05	7.1e-05	0.000129	-5.6e-05	4.6e-05	2e-05	-0.000193	-0.00557	-0.02663	-0.05938	-0.08023	-0.07011	-0.066	-0.06216	-0.05842	-0.05512	-0.05172	-0.0486	-0.04635
629.148	NaN	2.3e-05	9e-06	-3.5e-05	-7.2e-05	3.4e-05	-4.6e-05	-4.2e-05	-2.5e-05	-3.5e-05	-6.3e-05	-0.000118	-8.3e-05	-1.6e-05	3.7e-05	-9.5e-05	0.000117	0.000102	0.000159	9.5e-05	7.6e-05	7.9e-05	8.5e-05	9.1e-05	9.9e-05	0.000102	0.000111	0.000113	0.000124	2.6e-05	-3.3e-05	9e-06	4.4e-05	-0.000124	-4.1e-05	-8.4e-05	-0.00018	-0.00532	-0.02574	-0.05855	-0.07941	-0.06936	-0.0656	-0.06168	-0.05796	-0.05459	-0.05143	-0.04829	-0.04598
629.814	NaN	7.4e-05	-7e-05	-6e-06	-5.4e-05	3.3e-05	0.000133	-1e-05	-1.4e-05	0.000144	5.9e-05	-4.8e-05	-8e-06	-1.6e-05	-8e-06	-6.5e-05	6.4e-05	5.1e-05	0.0001	-5e-05	0.000165	0.000162	0.000156	0.00015	0.000141	0.000138	0.000128	0.000125	0.000114	5.3e-05	2.5e-05	0.000114	0.000151	-3.6e-05	6.3e-05	2.6e-05	-0.000175	-0.00502	-0.02501	-0.05779	-0.07877	-0.06861	-0.06525	-0.06114	-0.05759	-0.05419	-0.05093	-0.0479	-0.0457
630.48	NaN	5.8e-05	-9.3e-05	3.3e-05	-3.6e-05	-7.2e-05	5.4e-05	-0.00021	-0.000117	-0.000136	-5.5e-05	3.2e-05	-5.4e-05	-2.9e-05	3e-06	-0.000192	6.6e-05	0.00013	-1.3e-05	7.7e-05	0.00016	0.000154	0.000139	0.000124	0.000104	9.7e-05	7.4e-05	6.8e-05	4e-05	5e-06	1.4e-05	-4.4e-05	9.5e-05	-2.8e-05	-1.1e-05	-8.4e-05	-0.000203	-0.00449	-0.02404	-0.05682	-0.07789	-0.06761	-0.06476	-0.06055	-0.05714	-0.05364	-0.05037	-0.04724	-0.04501
631.146	NaN	-7.6e-05	1.9e-05	5.5e-05	-8e-05	-0.000117	-8e-06	-0.0001	-2.1e-05	-8.1e-05	-9.5e-05	-0.000143	-3.6e-05	-7.4e-05	-3.3e-05	-0.000144	7.5e-05	4.3e-05	-8.2e-05	5e-06	4.2e-05	3.9e-05	3.2e-05	2.4e-05	1.3e-05	9e-06	-2e-06	-5e-06	-2e-05	5.3e-05	3e-05	-2.7e-05	-6.9e-05	-5.1e-05	-0.000196	-0.0002	-0.000126	-0.00393	-0.0232	-0.05568	-0.07682	-0.06646	-0.06418	-0.05975	-0.05636	-0.05287	-0.0496	-0.04672	-0.04448
631.812	NaN	-0.0001	3.6e-05	6.8e-05	2e-06	-3.5e-05	-3.9e-05	-0.000125	0	-5.1e-05	-0.000105	6.4e-05	-2.6e-05	-7.2e-05	4.1e-05	-6.6e-05	7.4e-05	0.000133	-6.4e-05	-2e-06	7.7e-05	8.3e-05	9.8e-05	0.000113	0.000134	0.000141	0.000164	0.00017	0.000198	-1.1e-05	1.5e-05	-0.000104	-2.1e-05	7e-06	-1.9e-05	3.9e-05	9.7e-05	-0.00326	-0.02194	-0.05459	-0.0758	-0.06542	-0.06335	-0.05883	-0.05562	-0.05211	-0.04892	-0.0459	-0.04376
632.479	NaN	-2e-06	-3.9e-05	4.6e-05	4.9e-05	0.000104	-5.5e-05	-0.000107	1e-06	1.2e-05	8.8e-05	7.2e-05	-1.6e-05	-4.6e-05	5.7e-05	-0.000131	0.000196	8.3e-05	5.8e-05	0.000134	0.000168	0.000164	0.000154	0.000144	0.000131	0.000127	0.000112	0.000108	9e-05	0.000156	0.000128	-3.4e-05	4e-05	-0.000107	-1.4e-05	3.5e-05	0.000224	-0.00264	-0.02125	-0.05351	-0.07481	-0.06424	-0.06247	-0.058	-0.05476	-0.05126	-0.04816	-0.0451	-0.04307
633.145	NaN	3.3e-05	-5.1e-05	1.9e-05	1.4e-05	-2.4e-05	0.000109	-0.000116	1.3e-05	-1.4e-05	0.000141	3.4e-05	0.000103	-8.9e-05	-9.2e-05	-8.2e-05	2.9e-05	0.000119	-8.3e-05	8.4e-05	0.000129	0.000131	0.000135	0.000141	0.000147	0.00015	0.000157	0.000159	0.000168	7.1e-05	1e-05	-4e-06	8e-05	-2.9e-05	-7e-06	-1e-05	0.000246	-0.00219	-0.02039	-0.05266	-0.07388	-0.06307	-0.0615	-0.05706	-0.05402	-0.05048	-0.04739	-0.04436	-0.04236
633.811	NaN	1.9e-05	-0.000103	8.7e-05	2.3e-05	7e-06	0.000133	-0.000146	-2.9e-05	-1.5e-05	-2.1e-05	1.1e-05	3.2e-05	2.1e-05	-7.4e-05	-2.4e-05	0.00019	0.000156	5.9e-05	0.000127	0.000143	0.000142	0.000138	0.000134	0.000129	0.000128	0.000122	0.00012	0.000113	-6.4e-05	8.7e-05	-5.1e-05	0.000101	3.7e-05	7.4e-05	5.7e-05	0.000479	-0.00157	-0.01965	-0.0517	-0.07255	-0.0617	-0.06043	-0.05606	-0.05298	-0.04936	-0.04648	-0.04342	-0.04152
634.478	NaN	2.7e-05	-2.4e-05	-7e-06	-2.1e-05	-2.3e-05	-4.5e-05	-8.7e-05	2.2e-05	8.6e-05	5e-05	2.3e-05	-3e-06	-2.2e-05	6.6e-05	1.4e-05	0.000167	0.000157	-2e-05	0.00015	0.000259	0.000248	0.000221	0.000192	0.000154	0.000141	9.8e-05	8.7e-05	3.6e-05	3.2e-05	6.1e-05	-9.2e-05	4.4e-05	-6.2e-05	-4e-06	1.1e-05	0.000359	-0.00116	-0.0189	-0.051	-0.07154	-0.06038	-0.05937	-0.05495	-0.05213	-0.04855	-0.04556	-0.04277	-0.0409
635.144	NaN	7e-06	-4.5e-05	4.1e-05	2.5e-05	-9e-06	8.6e-05	-5.4e-05	5.9e-05	3.7e-05	9.2e-05	6.3e-05	0.000133	-3.9e-05	0.00011	2.6e-05	0.00015	6.7e-05	0.000141	0.00011	0.000178	0.00017	0.00015	0.000128	9.9e-05	8.9e-05	5.6e-05	4.8e-05	9e-06	5.2e-05	4e-05	2.7e-05	0.000158	4.3e-05	7.9e-05	8.7e-05	0.000408	-0.00105	-0.01819	-0.05021	-0.07065	-0.05923	-0.05837	-0.05399	-0.0512	-0.04754	-0.04475	-0.0419	-0.04007
635.811	NaN	6.7e-05	-2.8e-05	-4.1e-05	1.9e-05	-9.7e-05	5.8e-05	-1.2e-05	-1.5e-05	-1.7e-05	-4.8e-05	-2.5e-05	0.000181	-0.00014	-2.3e-05	-2.8e-05	6.8e-05	3.5e-05	-2.5e-05	1.6e-05	0.000228	0.000224	0.000215	0.000205	0.000192	0.000187	0.000172	0.000168	0.000151	-1.5e-05	-2.3e-05	-7.7e-05	3.3e-05	1.8e-05	-4.2e-05	-1.1e-05	0.000407	-0.00114	-0.01779	-0.04947	-0.06963	-0.05795	-0.05719	-0.05289	-0.05011	-0.04658	-0.04382	-0.04097	-0.03924
636.477	NaN	-2.2e-05	-7.9e-05	0.000108	3.4e-05	-1e-06	7.2e-05	-1.8e-05	2.4e-05	-2.6e-05	8.7e-05	6.5e-05	9.6e-05	-6.8e-05	1.6e-05	-5.2e-05	0.000103	4.4e-05	-2.9e-05	2.7e-05	0.000116	0.000114	0.000109	0.000104	9.7e-05	9.4e-05	8.6e-05	8.4e-05	7.5e-05	3.8e-05	-7e-06	-0.000145	0.000102	-0.000115	-2.3e-05	-1.8e-05	0.000305	-0.00126	-0.01712	-0.04844	-0.06821	-0.05619	-0.05571	-0.05138	-0.04874	-0.04543	-0.04252	-0.0399	-0.03817
637.144	NaN	-1.9e-05	1.4e-05	7e-06	-1e-06	-8.3e-05	-4.9e-05	-5.5e-05	5.7e-05	-7.6e-05	-2.9e-05	-8.5e-05	4.4e-05	1.3e-05	-6.6e-05	-6e-05	9e-05	0.000142	3.8e-05	6.1e-05	0.000192	0.000189	0.000182	0.000174	0.000164	0.000161	0.00015	0.000147	0.000134	-6e-06	9.4e-05	-5.9e-05	4.9e-05	-4.8e-05	-3.1e-05	-2.1e-05	0.000103	-0.00136	-0.01651	-0.04738	-0.06686	-0.05492	-0.05422	-0.05001	-0.04751	-0.04401	-0.04133	-0.03869	-0.0371
637.811	NaN	-3e-06	-1.8e-05	1.9e-05	-2.1e-05	-1.3e-05	-4.4e-05	-0.00017	-2.9e-05	-2.6e-05	7.5e-05	-8e-05	0.000128	1.5e-05	-2.8e-05	-8.2e-05	0.000159	7.5e-05	8.7e-05	6.2e-05	6.6e-05	6e-05	4.7e-05	3.2e-05	1.4e-05	7e-06	-1.4e-05	-2e-05	-4.5e-05	9e-06	8.6e-05	-8.5e-05	0.000118	-0.000148	-2.8e-05	-3e-05	3.3e-05	-0.00141	-0.01578	-0.04619	-0.06535	-0.05336	-0.05259	-0.0485	-0.04611	-0.04281	-0.04014	-0.03746	-0.03594
638.477	NaN	3.5e-05	-0.000114	8.5e-05	6.3e-05	5e-06	0.000101	-6.7e-05	-9.6e-05	-9e-05	6.2e-05	-4.6e-05	7.7e-05	-1.6e-05	-9.8e-05	-9.4e-05	0.000103	6.5e-05	-5.2e-05	-3e-06	0.000124	0.000119	0.000106	9.2e-05	7.4e-05	6.8e-05	4.7e-05	4.2e-05	1.8e-05	-2e-05	-3.2e-05	-6.5e-05	0.000107	-4.5e-05	-1.7e-05	-5.7e-05	-0.000116	-0.0014	-0.01489	-0.04478	-0.06371	-0.05185	-0.05079	-0.04671	-0.04439	-0.04113	-0.03856	-0.03609	-0.03461
639.144	NaN	4e-05	-9.8e-05	5.9e-05	1.9e-05	-0.000137	1.6e-05	-0.000142	-0.000124	-9.3e-05	-6e-05	-3.8e-05	4e-06	-8.2e-05	-0.000104	-0.000101	1.9e-05	5.9e-05	-8.4e-05	7.8e-05	0.000143	0.000138	0.000125	0.000112	9.5e-05	8.9e-05	6.9e-05	6.4e-05	4.1e-05	-1.9e-05	-6.5e-05	-0.000164	-1.7e-05	-0.000121	1.9e-05	-7.8e-05	-0.000138	-0.00138	-0.01387	-0.04301	-0.06159	-0.04987	-0.04874	-0.04478	-0.04257	-0.0395	-0.03696	-0.03453	-0.03313
639.811	NaN	3.2e-05	-0.000121	8e-05	-4.3e-05	-6.5e-05	-0.000138	-8.5e-05	5.2e-05	-0.000107	1.7e-05	-0.000128	-7.7e-05	-1.3e-05	-2.1e-05	-0.000143	2.8e-05	0.000131	-2.2e-05	6.5e-05	0.00019	0.00018	0.000155	0.000128	9.2e-05	8e-05	4e-05	3e-05	-1.8e-05	-3e-06	-7e-06	-0.000133	0.000176	-5e-06	-1.1e-05	-8.6e-05	-9.9e-05	-0.00117	-0.01284	-0.04109	-0.05955	-0.04778	-0.04643	-0.04259	-0.04067	-0.03757	-0.03526	-0.03284	-0.03152
640.478	NaN	-5e-06	-7e-05	7.7e-05	-7e-06	-9.5e-05	7.6e-05	-8.3e-05	8e-06	-9.9e-05	-1.7e-05	6.7e-05	7.2e-05	-9.3e-05	-8e-05	-0.000157	3.5e-05	0.000175	1.5e-05	-3.2e-05	0.000124	0.000125	0.000129	0.000132	0.000137	0.000139	0.000144	0.000146	0.000152	-1.8e-05	-7.6e-05	-0.000217	-6e-06	-0.000104	-6e-05	-7.2e-05	-3.4e-05	-0.000826	-0.01167	-0.03923	-0.057	-0.04561	-0.04407	-0.04047	-0.03854	-0.03571	-0.03335	-0.03117	-0.02987
641.145	NaN	3.8e-05	-3.5e-05	-1.1e-05	-2.9e-05	-8.9e-05	-0.000119	-0.000174	-8.9e-05	-5.5e-05	1.1e-05	-0.000115	-3e-06	-0.000158	-0.00011	-0.000132	4.3e-05	-7e-05	-8.4e-05	-4.4e-05	9.1e-05	8.6e-05	7.5e-05	6.3e-05	4.6e-05	4.1e-05	2.3e-05	1.8e-05	-4e-06	-6.2e-05	-3.4e-05	-0.000257	1.4e-05	-0.000138	-2.2e-05	-0.000173	3.2e-05	-0.000542	-0.01038	-0.03695	-0.05393	-0.04336	-0.04161	-0.03823	-0.03644	-0.03358	-0.0315	-0.02922	-0.02806
641.812	NaN	-6.1e-05	-1e-06	7.3e-05	1.8e-05	3.4e-05	-1.4e-05	-0.000186	-2.6e-05	-3.1e-05	5.7e-05	-3.2e-05	-6e-06	-0.000106	1.3e-05	-0.000147	-4.7e-05	0.00013	0.000131	7.9e-05	0.000174	0.00017	0.000161	0.000151	0.000137	0.000132	0.000117	0.000113	9.5e-05	2.7e-05	-6.6e-05	-7.2e-05	1.5e-05	-9e-05	0	-2e-05	0.000243	-0.000111	-0.00897	-0.03475	-0.051	-0.04107	-0.03922	-0.03576	-0.03419	-0.03164	-0.02941	-0.02728	-0.02634
642.479	NaN	-4.8e-05	-5.9e-05	0.000116	-1.2e-05	-0.000135	-2.8e-05	-0.000154	-0.000107	-0.000117	6.6e-05	-0.00012	6.7e-05	-4.9e-05	-0.000149	-0.00018	-2e-06	3e-06	-0.000112	4.8e-05	0.000107	0.000106	0.000103	0.0001	9.7e-05	9.5e-05	9.1e-05	9e-05	8.5e-05	-8.4e-05	-0.00016	-0.000107	-4.1e-05	-9.2e-05	-3.5e-05	-5.7e-05	0.00033	0.000303	-0.00771	-0.03248	-0.04806	-0.03868	-0.03668	-0.03353	-0.03186	-0.02967	-0.02751	-0.02558	-0.02449
643.146	NaN	2.3e-05	-7.7e-05	2.4e-05	-0.000156	-0.000148	2.6e-05	-0.000104	1.4e-05	-0.000122	4.8e-05	-2.4e-05	0	-0.00012	-8.9e-05	-0.000101	-5.1e-05	-7.7e-05	-0.000132	-6.5e-05	0.000149	0.000144	0.000133	0.00012	0.000104	9.8e-05	8e-05	7.5e-05	5.2e-05	-7.4e-05	-0.000137	-0.000107	3.3e-05	-0.000193	-9.3e-05	-8.2e-05	0.000308	0.000551	-0.00663	-0.03041	-0.04521	-0.03653	-0.03448	-0.03148	-0.02986	-0.02775	-0.02576	-0.0239	-0.02291
643.813	NaN	-5.7e-05	-7.9e-05	0.000142	-1.1e-05	7.6e-05	9e-05	-0.000106	-1.3e-05	-7.1e-05	3.6e-05	-2.9e-05	0.000108	-7e-05	-5e-06	-6.9e-05	6e-06	0	-6.7e-05	-0.000112	8.4e-05	7.9e-05	6.8e-05	5.6e-05	4e-05	3.5e-05	1.7e-05	1.3e-05	-8e-06	-8.9e-05	-6e-05	-6e-05	-3.1e-05	-8.5e-05	-3.7e-05	-4.2e-05	0.000525	0.000908	-0.00556	-0.02859	-0.04276	-0.03473	-0.03244	-0.02936	-0.0279	-0.02596	-0.02402	-0.02223	-0.02142
644.481	NaN	-4.1e-05	-2.7e-05	5.4e-05	-0.000109	-3e-06	4.3e-05	-9e-05	-5.2e-05	-3.5e-05	-1.2e-05	-0.000185	-2.4e-05	-0.000119	-6e-06	-9.4e-05	-3.5e-05	2.1e-05	-2.9e-05	4e-06	9e-05	8e-05	5.7e-05	3.1e-05	-3e-06	-1.5e-05	-5.2e-05	-6.2e-05	-0.000105	6e-06	-0.000178	-4.3e-05	-6.2e-05	-0.000101	1e-05	-6e-05	0.000499	0.0011	-0.00475	-0.02666	-0.04014	-0.03259	-0.03019	-0.02735	-0.02603	-0.02413	-0.02234	-0.02062	-0.01974
645.148	NaN	-4.3e-05	-8.2e-05	0.000138	3.2e-05	2.1e-05	-3.2e-05	-0.00018	1.9e-05	-1.7e-05	6.9e-05	-1.5e-05	6.8e-05	-4e-05	-4.6e-05	-5.1e-05	0.000104	-1.8e-05	-0.000113	1.8e-05	0.000135	0.000128	0.000111	9.2e-05	6.8e-05	5.9e-05	3.2e-05	2.5e-05	-1.4e-05	2.8e-05	-8.4e-05	2e-05	-2.5e-05	-0.000229	-6.3e-05	-7.3e-05	0.000638	0.0014	-0.00388	-0.02476	-0.0377	-0.0307	-0.02823	-0.02553	-0.02423	-0.02247	-0.02066	-0.01909	-0.01831
645.815	NaN	5.7e-05	-6.2e-05	1.8e-05	0.000121	5.6e-05	8.4e-05	-1.3e-05	3.4e-05	-9.8e-05	6.2e-05	1.5e-05	-6e-06	-1.3e-05	2.5e-05	-0.000161	-3.3e-05	3e-05	-2.5e-05	8.6e-05	0.000246	0.000236	0.000212	0.000186	0.000152	0.000141	0.000103	9.3e-05	1.5e-05	-3e-06	-5.2e-05	0.000105	-8.3e-05	-0.000179	-1.4e-05	2.7e-05	0.000525	0.00145	-0.00313	-0.023	-0.03552	-0.02895	-0.02629	-0.02359	-0.02238	-0.02096	-0.01922	-0.01763	-0.01703
646.483	NaN	3.5e-05	-6.4e-05	2.3e-05	1.3e-05	1.6e-05	1.9e-05	-8.4e-05	-1.8e-05	1.7e-05	2.6e-05	7e-06	4.4e-05	-8e-05	-4e-05	-0.000125	5e-06	2.6e-05	-0.000101	8e-05	0.00012	0.000121	0.000124	0.000126	0.00013	0.000131	0.000134	0.000135	6.5e-05	6.4e-05	-0.000118	2.3e-05	-1.5e-05	-8.1e-05	4.4e-05	-2.1e-05	0.000441	0.0015	-0.00253	-0.02132	-0.0333	-0.02711	-0.02437	-0.02188	-0.02081	-0.01948	-0.01776	-0.01633	-0.01562
[truncated: 227 more rows]
[truncated: 151 more columns]

## Sheet: Fig.3c
0	-5.74784	-5.51034	-5.25409	-5.00617	-4.75826	-4.51034	-4.25826	-3.99992	-3.76242	-3.49784	-3.26034	-2.99784	-2.76034	-2.50201	-2.26034	-2.00409	-1.76034	-1.49992	-1.25826	-0.99992	-0.75409	-0.74576	-0.72492	-0.69576	-0.66242	-0.64367	-0.61867	-0.59159	-0.54784	-0.54576	-0.49159	-0.48117	-0.43951	-0.38951	-0.38117	-0.31867	-0.29992	-0.24159	-0.19576	-0.15201	-0.11034	-0.06034	-0.01034	0.03966	0.09383	0.14799	0.20841	0.26674	0.32924
[truncated: 453 more rows]
[truncated: 201 more columns]

[truncated: 16 more sheets: Fig.3d, Fig.3e, Fig.3f, Fig.3g, Fig.4a, Fig.4b, Fig.4d, Fig.4e, Fig.4f, Fig.4g, Fig.4h-VIS, Fig.4h-NIR, Fig.4i-VIS, Fig.4i-NIR, Fig.4j, Fig.4k]
